# Supplementary material for: Crystal structure of 2-amino-3-cyano-4-(4-meth­oxy­phen­yl)-4H-1-benzo­thieno[3,2-b]pyran
Source: Acta Crystallogr E Crystallogr Commun. 2015 Dec 12;71(Pt 12):o1043–4. doi: 10.1107/S2056989015023464 (PMC4719970; doi:10.1107/S2056989015023464)
Supplement: Supplementary file 1 [file e-71-o1043-sup1.cif]

##############################################################################
#                                                                            #
# This CIF contains the data in a paper accepted for publication in          #
# Acta Crystallographica Section E. It conforms to the requirements of       #
# Notes for Authors for Acta Crystallographica Section E, and has been       #
# peer reviewed under the auspices of the IUCr Commission on Journals.       #
#                                                                            #
# Full details of the Crystallographic Information File format               #
# are given in the paper "The Crystallographic Information File (CIF):       #
# a New Standard Archive File for Crystallography" by S. R. Hall, F. H.      #
# Allen and I. D. Brown [Acta Cryst. (1991), A47, 655-685].                  #
#                                                                            #
# The current version of the core CIF dictionary is obtainable from          #
# ftp://ftp.iucr.org/pub/cif_core.dic.                                       #
#                                                                            #
# Software is freely available for graphical display of the structure(s)     #
# in this CIF. For information consult the CIF software page                 #
# http://www.iucr.org/resources/cif/software.                                #
#                                                                            #
# This file may be used for bona fide research purposes within the           #
# scientific community so long as proper attribution is given to the journal # 
# article from which it was obtained.                                        #
#                                                                            #
##############################################################################
data_I
_database_code_depnum_ccdc_archive 'CCDC 1440832'
_audit_creation_method     'SHELXL-2014/7'
_journal_date_recd_electronic     2015-12-01
_journal_date_accepted     2015-12-06
_journal_name_full     'Acta Crystallographica, Section E'
_journal_year     2015
_journal_volume     71
_journal_issue     12
_journal_page_first     o1043
_journal_page_last     o1044
_journal_paper_category     HO
_journal_paper_doi     10.1107/S2056989015023464
_journal_coeditor_code     IS5436
_publ_contact_author_name     'Mohamed Bakhouch'
_publ_contact_author_address
;
Laboratoire de Chimie Organique, Facult\'e des Sciences Dhar el Mahraz,
Universit\'e Sidi Mohammed Ben Abdellah, BP 1796 Atlas, 30000 F\`es, Morocco
;
_publ_contact_author_email     'm.bakhouch@yahoo.fr'
_publ_contact_author_fax     '212 537 77 54 40'
_publ_contact_author_phone     '212 537 77 54 40'
_publ_section_title
;\
Crystal structure of
2-amino-3-cyano-4-(4-methoxyphenyl)-4<i>H</i>-1-benzothieno[3,2-<i>b</i>]\
pyran
;
loop_
    _publ_author_name
    _publ_author_address
    'Bakhouch, Mohamed'
;
Laboratoire de Chimie Organique, Facult\'e des Sciences Dhar el Mahraz,
Universit\'e Sidi Mohammed Ben Abdellah, BP 1796 Atlas, 30000 F\`es, Morocco
;
    'El Yazidi, Mohamed'
;
Laboratoire de Chimie Organique, Facult\'e des Sciences Dhar el Mahraz,
Universit\'e Sidi Mohammed Ben Abdellah, BP 1796 Atlas, 30000 F\`es, Morocco
;
    'Kerbal, Abdelali'
;
Laboratoire de Chimie Organique, Facult\'e des Sciences Dhar el Mahraz,
Universit\'e Sidi Mohammed Ben Abdellah, BP 1796 Atlas, 30000 F\`es, Morocco
;
    'Saadi, Mohamed'
;
Laboratoire de Chimie du Solide Appliqu\'ee,
Facult\'e des Sciences, Universit\'e Mohammed V de Rabat
Avenue Ibn Battouta, BP 1014, Rabat, Morocco
;
    'El Ammari, Lahcen'
;
Laboratoire de Chimie du Solide Appliqu\'ee,
Facult\'e des Sciences, Universit\'e Mohammed V de Rabat
Avenue Ibn Battouta, BP 1014, Rabat, Morocco
;
_chemical_name_systematic
;
2-Amino-3-cyano-4-(4-methoxyphenyl)-4<i>H</i>-1-benzothieno[3,2-<i>b</i>]pyran
;
_chemical_name_common     ?
_chemical_formula_moiety     'C19 H14 N2 O2 S'
_chemical_formula_sum     'C19 H14 N2 O2 S'
_chemical_formula_iupac     'C19 H14 N2 O2 S'
_chemical_formula_weight     334.38
_chemical_melting_point     515
_shelx_space_group_comment
;
The symmetry employed for this shelxl refinement is uniquely defined
by the following loop, which should always be used as a source of
symmetry information in preference to the above space-group names.
They are only intended as comments.
;
_space_group_crystal_system     triclinic
_space_group_name_H-M_alt     'P -1'
_space_group_name_Hall     '-P 1'
loop_
    _space_group_symop_operation_xyz
    'x, y, z'
    '-x, -y, -z'
_cell_length_a     6.0469(3)
_cell_length_b     10.8135(5)
_cell_length_c     13.3260(6)
_cell_angle_alpha     109.943(2)
_cell_angle_beta     93.226(2)
_cell_angle_gamma     95.439(2)
_cell_volume     811.76(7)
_cell_formula_units_Z     2
_cell_measurement_reflns_used     4563
_cell_measurement_theta_min     2.108
_cell_measurement_theta_max     29.574
_cell_measurement_temperature     296(2)
_exptl_crystal_description     Block
_exptl_crystal_colour     colourless
_exptl_crystal_size_max     0.40
_exptl_crystal_size_mid     0.37
_exptl_crystal_size_min     0.24
_exptl_crystal_density_diffrn     1.368
_exptl_crystal_F_000     348
_exptl_absorpt_coefficient_mu     0.213
_exptl_absorpt_correction_type     none
_exptl_absorpt_process_details     ?
_shelx_estimated_absorpt_T_min     ?
_shelx_estimated_absorpt_T_max     ?
_exptl_absorpt_correction_T_min     ?
_exptl_absorpt_correction_T_max     ?
_diffrn_ambient_temperature     296(2)
_diffrn_radiation_type     MoK\a
_diffrn_radiation_wavelength     0.71073
_diffrn_radiation_source     'fine-focus sealed tube'
_diffrn_radiation_monochromator     graphite
_diffrn_measurement_device_type     'Bruker X8 APEX'
_diffrn_measurement_method     '\f and \w scans'
_diffrn_reflns_number     33610
_diffrn_reflns_av_R_equivalents     0.0295
_diffrn_reflns_theta_min     2.108
_diffrn_reflns_theta_max     29.574
_diffrn_reflns_theta_full     25.242
_diffrn_measured_fraction_theta_max     1.000
_diffrn_measured_fraction_theta_full     0.999
_diffrn_reflns_limit_h_min     -8
_diffrn_reflns_limit_h_max     8
_diffrn_reflns_limit_k_min     -15
_diffrn_reflns_limit_k_max     15
_diffrn_reflns_limit_l_min     -18
_diffrn_reflns_limit_l_max     18
_reflns_number_total     4563
_reflns_number_gt     3683
_reflns_threshold_expression     'I > 2\s(I)'
_refine_ls_structure_factor_coef     Fsqd
_refine_ls_matrix_type     full
_refine_ls_R_factor_all     0.0511
_refine_ls_R_factor_gt     0.0394
_refine_ls_wR_factor_gt     0.1099
_refine_ls_wR_factor_ref     0.1228
_refine_ls_goodness_of_fit_ref     1.022
_refine_ls_restrained_S_all     1.022
_refine_ls_number_reflns     4563
_refine_ls_number_parameters     217
_refine_ls_number_restraints     0
_refine_ls_hydrogen_treatment     constr
_refine_ls_weighting_scheme     calc
_refine_ls_weighting_details
              'w=1/[\s^2^(Fo^2^)+(0.0643P)^2^+0.1970P] where P=(Fo^2^+2Fc^2^)/3'
_atom_sites_solution_hydrogens     geom
_atom_sites_solution_primary     ?
_atom_sites_solution_secondary     ?
_refine_ls_shift/su_max     0.000
_refine_ls_shift/su_mean     0.000
_refine_diff_density_max     0.299
_refine_diff_density_min     -0.255
_refine_ls_extinction_method     none
_refine_ls_extinction_coef     .
loop_
    _atom_type_symbol
    _atom_type_description
    _atom_type_scat_dispersion_real
    _atom_type_scat_dispersion_imag
    _atom_type_scat_source
    'C' 'C' 0.0033 0.0016
                         'International Tables Vol C Tables 4.2.6.8 and 6.1.1.4'
    'H' 'H' 0.0000 0.0000
                         'International Tables Vol C Tables 4.2.6.8 and 6.1.1.4'
    'N' 'N' 0.0061 0.0033
                         'International Tables Vol C Tables 4.2.6.8 and 6.1.1.4'
    'O' 'O' 0.0106 0.0060
                         'International Tables Vol C Tables 4.2.6.8 and 6.1.1.4'
    'S' 'S' 0.1246 0.1234
                         'International Tables Vol C Tables 4.2.6.8 and 6.1.1.4'
_computing_data_collection
;
APEX2 (Bruker, 2009)
;
_computing_cell_refinement
;
SAINT (Bruker, 2009)
;
_computing_data_reduction
;
SAINT (Bruker, 2009)
;
_computing_structure_solution
;
<i>SHELXT</i> (Sheldrick, 2015<i>a</i>)
;
_computing_structure_refinement
;
SHELXL2014 (Sheldrick, 2015<i>b</i>)
;
_computing_molecular_graphics
;
ORTEP-3 for Windows (Farrugia, 2012)
;
_computing_publication_material
;
PLATON (Spek, 2009) and publCIF (Westrip, 2010)
;
loop_
    _atom_site_type_symbol
    _atom_site_label
    _atom_site_fract_x
    _atom_site_fract_y
    _atom_site_fract_z
    _atom_site_U_iso_or_equiv
    _atom_site_adp_type
    _atom_site_calc_flag
    _atom_site_occupancy
    _atom_site_disorder_assembly
    _atom_site_disorder_group
    C C1 0.9654(2) 0.25649(14) 0.46217(11) 0.0435(3) Uani d 1 . .
    C C2 1.1515(3) 0.27892(17) 0.53633(13) 0.0560(4) Uani d 1 . .
    H H2 1.1870 0.3600 0.5917 0.067 Uiso calc 1 . .
    C C3 1.2798(3) 0.17813(19) 0.52500(15) 0.0630(5) Uani d 1 . .
    H H3 1.4041 0.1914 0.5735 0.076 Uiso calc 1 . .
    C C4 1.2285(3) 0.05642(19) 0.44279(15) 0.0592(4) Uani d 1 . .
    H H4 1.3203 -0.0096 0.4365 0.071 Uiso calc 1 . .
    C C5 1.0432(2) 0.03195(16) 0.37019(12) 0.0481(3) Uani d 1 . .
    H H5 1.0082 -0.0501 0.3159 0.058 Uiso calc 1 . .
    C C6 0.9100(2) 0.13312(13) 0.38033(10) 0.0387(3) Uani d 1 . .
    C C7 0.7137(2) 0.13537(12) 0.31555(10) 0.0361(3) Uani d 1 . .
    C C8 0.6294(2) 0.25117(12) 0.34268(10) 0.0368(3) Uani d 1 . .
    C C9 0.4291(2) 0.27703(12) 0.28465(10) 0.0354(2) Uani d 1 . .
    H H9 0.3147 0.3014 0.3347 0.042 Uiso calc 1 . .
    C C10 0.3425(2) 0.14569(12) 0.19663(10) 0.0351(2) Uani d 1 . .
    C C11 0.4390(2) 0.03198(12) 0.17479(10) 0.0376(3) Uani d 1 . .
    C C12 0.1396(2) 0.14023(12) 0.13670(10) 0.0389(3) Uani d 1 . .
    C C13 0.4803(2) 0.38855(11) 0.24049(9) 0.0347(2) Uani d 1 . .
    C C14 0.3445(2) 0.48861(13) 0.25600(11) 0.0425(3) Uani d 1 . .
    H H14 0.2199 0.4878 0.2937 0.051 Uiso calc 1 . .
    C C15 0.3923(3) 0.58966(14) 0.21602(13) 0.0483(3) Uani d 1 . .
    H H15 0.3001 0.6563 0.2272 0.058 Uiso calc 1 . .
    C C16 0.5767(2) 0.59197(13) 0.15942(11) 0.0435(3) Uani d 1 . .
    C C17 0.7125(3) 0.49179(15) 0.14233(13) 0.0496(3) Uani d 1 . .
    H H17 0.8362 0.4919 0.1040 0.060 Uiso calc 1 . .
    C C18 0.6619(2) 0.39158(14) 0.18300(12) 0.0463(3) Uani d 1 . .
    H H18 0.7531 0.3244 0.1712 0.056 Uiso calc 1 . .
    C C19 0.8083(4) 0.7080(2) 0.0723(2) 0.0811(6) Uani d 1 . .
    H H19A 0.8128 0.7853 0.0522 0.122 Uiso calc 1 . .
    H H19B 0.9378 0.7155 0.1201 0.122 Uiso calc 1 . .
    H H19C 0.8065 0.6307 0.0094 0.122 Uiso calc 1 . .
    N N1 0.3666(2) -0.08499(12) 0.09804(11) 0.0568(4) Uani d 1 . .
    H H1A 0.2477 -0.0932 0.0567 0.068 Uiso calc 1 . .
    H H1B 0.4392 -0.1518 0.0902 0.068 Uiso calc 1 . .
    N N2 -0.0263(2) 0.13768(13) 0.08954(11) 0.0548(3) Uani d 1 . .
    O O1 0.62572(16) 0.02236(9) 0.23233(8) 0.0432(2) Uani d 1 . .
    O O2 0.6139(2) 0.69683(11) 0.12427(11) 0.0626(3) Uani d 1 . .
    S S1 0.78335(7) 0.36908(4) 0.45395(3) 0.04948(12) Uani d 1 . .
loop_
    _atom_site_aniso_label
    _atom_site_aniso_U_11
    _atom_site_aniso_U_22
    _atom_site_aniso_U_33
    _atom_site_aniso_U_12
    _atom_site_aniso_U_13
    _atom_site_aniso_U_23
    C1 0.0426(7) 0.0494(7) 0.0399(6) -0.0059(5) -0.0089(5) 0.0224(6)
    C2 0.0547(9) 0.0610(9) 0.0499(8) -0.0129(7) -0.0208(7) 0.0254(7)
    C3 0.0489(9) 0.0776(11) 0.0678(10) -0.0069(8) -0.0239(8) 0.0405(9)
    C4 0.0463(8) 0.0718(11) 0.0686(10) 0.0073(7) -0.0116(7) 0.0387(9)
    C5 0.0443(7) 0.0536(8) 0.0508(8) 0.0039(6) -0.0070(6) 0.0263(6)
    C6 0.0351(6) 0.0469(7) 0.0384(6) -0.0032(5) -0.0055(5) 0.0238(5)
    C7 0.0352(6) 0.0383(6) 0.0349(6) -0.0018(5) -0.0060(5) 0.0159(5)
    C8 0.0381(6) 0.0372(6) 0.0333(5) -0.0011(5) -0.0055(5) 0.0129(5)
    C9 0.0353(6) 0.0352(6) 0.0342(6) 0.0051(4) -0.0008(4) 0.0106(5)
    C10 0.0335(6) 0.0351(6) 0.0358(6) 0.0025(4) -0.0042(4) 0.0127(5)
    C11 0.0367(6) 0.0351(6) 0.0403(6) 0.0013(5) -0.0084(5) 0.0148(5)
    C12 0.0393(6) 0.0357(6) 0.0385(6) 0.0094(5) -0.0026(5) 0.0087(5)
    C13 0.0365(6) 0.0308(5) 0.0341(6) 0.0070(4) -0.0023(4) 0.0080(4)
    C14 0.0394(6) 0.0439(7) 0.0437(7) 0.0148(5) 0.0046(5) 0.0121(5)
    C15 0.0497(8) 0.0405(7) 0.0572(8) 0.0210(6) 0.0018(6) 0.0166(6)
    C16 0.0502(7) 0.0343(6) 0.0475(7) 0.0082(5) -0.0039(6) 0.0165(5)
    C17 0.0496(8) 0.0461(7) 0.0617(9) 0.0162(6) 0.0167(7) 0.0252(7)
    C18 0.0472(7) 0.0388(6) 0.0604(8) 0.0204(6) 0.0147(6) 0.0215(6)
    C19 0.0820(14) 0.0726(12) 0.1117(17) 0.0095(10) 0.0202(13) 0.0596(13)
    N1 0.0588(8) 0.0342(6) 0.0648(8) 0.0082(5) -0.0296(6) 0.0061(5)
    N2 0.0480(7) 0.0517(7) 0.0530(7) 0.0193(5) -0.0130(5) 0.0027(6)
    O1 0.0421(5) 0.0351(4) 0.0482(5) 0.0055(4) -0.0155(4) 0.0119(4)
    O2 0.0705(8) 0.0488(6) 0.0832(8) 0.0155(5) 0.0089(6) 0.0395(6)
    S1 0.0563(2) 0.04306(19) 0.04101(19) -0.00067(15) -0.01393(15) 0.00898(14)
_geom_special_details
;
 All esds (except the esd in the dihedral angle between two l.s. planes)
 are estimated using the full covariance matrix.  The cell esds are taken
 into account individually in the estimation of esds in distances, angles
 and torsion angles; correlations between esds in cell parameters are only
 used when they are defined by crystal symmetry.  An approximate (isotropic)
 treatment of cell esds is used for estimating esds involving l.s. planes.
;
loop_
    _geom_bond_atom_site_label_1
    _geom_bond_atom_site_label_2
    _geom_bond_site_symmetry_2
    _geom_bond_distance
    _geom_bond_publ_flag
    C1 C2 . 1.4007(19) ?
    C1 C6 . 1.4011(19) ?
    C1 S1 . 1.7427(15) ?
    C2 C3 . 1.369(3) ?
    C2 H2 . 0.9300 ?
    C3 C4 . 1.389(3) ?
    C3 H3 . 0.9300 ?
    C4 C5 . 1.382(2) ?
    C4 H4 . 0.9300 ?
    C5 C6 . 1.394(2) ?
    C5 H5 . 0.9300 ?
    C6 C7 . 1.4349(16) ?
    C7 C8 . 1.3385(18) ?
    C7 O1 . 1.3755(14) ?
    C8 C9 . 1.4997(17) ?
    C8 S1 . 1.7382(12) ?
    C9 C10 . 1.5233(16) ?
    C9 C13 . 1.5265(17) ?
    C9 H9 . 0.9800 ?
    C10 C11 . 1.3594(17) ?
    C10 C12 . 1.4110(16) ?
    C11 N1 . 1.3416(16) ?
    C11 O1 . 1.3612(14) ?
    C12 N2 . 1.1462(17) ?
    C13 C18 . 1.3779(19) ?
    C13 C14 . 1.3867(17) ?
    C14 C15 . 1.384(2) ?
    C14 H14 . 0.9300 ?
    C15 C16 . 1.384(2) ?
    C15 H15 . 0.9300 ?
    C16 O2 . 1.3717(16) ?
    C16 C17 . 1.3858(19) ?
    C17 C18 . 1.385(2) ?
    C17 H17 . 0.9300 ?
    C18 H18 . 0.9300 ?
    C19 O2 . 1.414(2) ?
    C19 H19A . 0.9600 ?
    C19 H19B . 0.9600 ?
    C19 H19C . 0.9600 ?
    N1 H1A . 0.8600 ?
    N1 H1B . 0.8600 ?
loop_
    _geom_angle_atom_site_label_1
    _geom_angle_atom_site_label_2
    _geom_angle_atom_site_label_3
    _geom_angle_site_symmetry_1
    _geom_angle_site_symmetry_3
    _geom_angle
    _geom_angle_publ_flag
    C2 C1 C6 . . 120.66(14) ?
    C2 C1 S1 . . 127.61(13) ?
    C6 C1 S1 . . 111.71(10) ?
    C3 C2 C1 . . 118.14(15) ?
    C3 C2 H2 . . 120.9 ?
    C1 C2 H2 . . 120.9 ?
    C2 C3 C4 . . 121.54(14) ?
    C2 C3 H3 . . 119.2 ?
    C4 C3 H3 . . 119.2 ?
    C5 C4 C3 . . 121.02(16) ?
    C5 C4 H4 . . 119.5 ?
    C3 C4 H4 . . 119.5 ?
    C4 C5 C6 . . 118.42(15) ?
    C4 C5 H5 . . 120.8 ?
    C6 C5 H5 . . 120.8 ?
    C5 C6 C1 . . 120.21(12) ?
    C5 C6 C7 . . 129.87(13) ?
    C1 C6 C7 . . 109.91(12) ?
    C8 C7 O1 . . 124.87(11) ?
    C8 C7 C6 . . 115.62(11) ?
    O1 C7 C6 . . 119.51(11) ?
    C7 C8 C9 . . 124.73(11) ?
    C7 C8 S1 . . 111.22(9) ?
    C9 C8 S1 . . 124.05(9) ?
    C8 C9 C10 . . 105.99(10) ?
    C8 C9 C13 . . 113.02(10) ?
    C10 C9 C13 . . 112.31(10) ?
    C8 C9 H9 . . 108.5 ?
    C10 C9 H9 . . 108.5 ?
    C13 C9 H9 . . 108.5 ?
    C11 C10 C12 . . 117.49(11) ?
    C11 C10 C9 . . 125.31(11) ?
    C12 C10 C9 . . 117.12(10) ?
    N1 C11 C10 . . 126.65(12) ?
    N1 C11 O1 . . 110.43(11) ?
    C10 C11 O1 . . 122.91(11) ?
    N2 C12 C10 . . 178.75(15) ?
    C18 C13 C14 . . 118.18(12) ?
    C18 C13 C9 . . 120.75(11) ?
    C14 C13 C9 . . 121.07(12) ?
    C15 C14 C13 . . 120.76(13) ?
    C15 C14 H14 . . 119.6 ?
    C13 C14 H14 . . 119.6 ?
    C16 C15 C14 . . 120.31(12) ?
    C16 C15 H15 . . 119.8 ?
    C14 C15 H15 . . 119.8 ?
    O2 C16 C15 . . 116.47(12) ?
    O2 C16 C17 . . 124.00(14) ?
    C15 C16 C17 . . 119.52(13) ?
    C18 C17 C16 . . 119.31(13) ?
    C18 C17 H17 . . 120.3 ?
    C16 C17 H17 . . 120.3 ?
    C13 C18 C17 . . 121.91(12) ?
    C13 C18 H18 . . 119.0 ?
    C17 C18 H18 . . 119.0 ?
    O2 C19 H19A . . 109.5 ?
    O2 C19 H19B . . 109.5 ?
    H19A C19 H19B . . 109.5 ?
    O2 C19 H19C . . 109.5 ?
    H19A C19 H19C . . 109.5 ?
    H19B C19 H19C . . 109.5 ?
    C11 N1 H1A . . 120.0 ?
    C11 N1 H1B . . 120.0 ?
    H1A N1 H1B . . 120.0 ?
    C11 O1 C7 . . 116.13(10) ?
    C16 O2 C19 . . 118.42(13) ?
    C8 S1 C1 . . 91.51(6) ?
loop_
    _geom_hbond_atom_site_label_D
    _geom_hbond_atom_site_label_H
    _geom_hbond_atom_site_label_A
    _geom_hbond_site_symmetry_A
    _geom_hbond_distance_DH
    _geom_hbond_distance_HA
    _geom_hbond_distance_DA
    _geom_hbond_angle_DHA
    N1 H1A N2 2 0.86 2.18 3.0060(17) 160
    N1 H1B O2 1_545 0.86 2.19 3.0158(16) 162
    C18 H18 N2 1_655 0.93 2.49 3.3997(17) 165
_shelx_hkl_file
;
  -1   0   0  989.20   26.00
  -1   0   0  992.80   26.40
  -1   0   0 1037.10   26.30
  -1   0   0 1027.00   26.40
  -1   0   0  989.90   26.20
  -1   0   0 1005.10   26.10
  -1   0   0 1030.60   26.40
  -1   0   0  966.80   26.30
   1   0   0 1008.80   26.30
   1   0   0 1043.50   26.30
   1   0   0 1063.79   26.20
   1   0   0 1043.00   26.20
   1   0   0 1004.40   26.30
   1   0   0 1022.30   26.20
   1   0   0 1032.30   26.20
   1   0   0 1014.20   26.30
   1   0   0  993.80   26.20
  -2   0   0  297.17    8.10
  -2   0   0  301.17    7.70
  -2   0   0  273.87    7.80
  -2   0   0  286.67    7.80
  -2   0   0  282.07    7.70
  -2   0   0  302.67    7.80
  -2   0   0  287.67    7.70
  -2   0   0  292.37    7.70
   2   0   0  291.17    7.70
   2   0   0  305.37    7.80
   2   0   0  285.27    7.80
   2   0   0  296.47    7.80
   2   0   0  302.27    7.80
   2   0   0  295.07    7.70
   2   0   0  307.47    7.70
   2   0   0  296.37    8.10
  -3   0   0  377.66   10.00
  -3   0   0  386.46   10.00
  -3   0   0  370.56   10.20
  -3   0   0  358.86   10.10
  -3   0   0  392.66   10.00
  -3   0   0  358.86   10.00
  -3   0   0  397.46   10.20
  -3   0   0  365.86   10.60
  -3   0   0  389.06   10.00
   3   0   0  396.66   10.00
   3   0   0  393.46   10.10
   3   0   0  381.06   10.20
   3   0   0  391.76   10.10
   3   0   0  362.66   10.20
   3   0   0  382.96   10.60
   3   0   0  368.36   10.00
  -4   0   0   37.40    1.60
  -4   0   0   39.20    2.10
  -4   0   0   39.70    1.40
  -4   0   0   44.10    1.70
  -4   0   0   40.00    1.60
  -4   0   0   36.60    1.60
  -4   0   0   38.90    1.50
  -4   0   0   37.10    1.40
   4   0   0   40.50    1.60
   4   0   0   37.20    2.00
   4   0   0   37.60    1.40
   4   0   0   39.70    1.60
  -5   0   0   91.49    3.20
  -5   0   0   93.99    3.90
  -5   0   0   95.19    3.10
  -5   0   0   87.59    3.00
  -5   0   0   94.59    3.20
  -5   0   0   91.69    2.90
   5   0   0   94.99    3.90
   5   0   0   93.89    3.20
   5   0   0   95.09    3.00
  -6   0   0   -0.10    0.40
  -6   0   0    0.20    0.50
  -6   0   0   -0.60    0.30
  -6   0   0   -0.30    0.70
   6   0   0    0.60    0.80
   6   0   0    0.10    0.50
   6   0   0   -0.20    0.40
   6   0   0   -0.50    0.40
  -7   0   0    5.50    1.30
  -7   0   0    5.20    0.90
   7   0   0    3.90    1.20
   7   0   0    3.90    0.80
  -8   0   0    1.10    1.20
  -8   0   0    0.50    0.70
   8   0   0   -0.90    0.80
   8  -1   0    1.80    1.10
  -8   1   0    1.80    1.10
  -8   1   0    3.30    0.90
   7  -1   0    4.90    1.30
   7  -1   0    4.50    1.00
  -7   1   0    3.90    0.80
  -7   1   0    4.10    1.20
   6  -1   0   66.09    2.30
   6  -1   0   65.79    3.30
   6  -1   0   69.99    2.80
  -6   1   0   66.99    2.40
  -6   1   0   63.79    2.40
  -6   1   0   61.79    2.60
  -6   1   0   65.19    3.40
   5  -1   0   20.10    1.00
   5  -1   0   15.70    1.50
   5  -1   0   18.20    1.30
  -5   1   0   16.40    1.00
  -5   1   0   15.50    1.10
  -5   1   0   17.20    1.00
  -5   1   0   18.40    1.60
  -5   1   0   19.20    0.90
   4  -1   0  179.08    5.90
   4  -1   0  188.38    5.20
   4  -1   0  190.08    5.20
   4  -1   0  184.48    5.50
  -4   1   0  194.98    5.20
  -4   1   0  182.18    5.40
  -4   1   0  180.58    5.30
  -4   1   0  190.58    5.10
  -4   1   0  182.48    5.20
  -4   1   0  183.38    5.30
   3  -1   0  365.36    9.90
   3  -1   0  375.26    9.60
   3  -1   0  380.66    9.70
   3  -1   0  355.26    9.60
   3  -1   0  361.56    9.70
   3  -1   0  355.66   10.20
  -3   1   0  376.86   10.10
  -3   1   0  373.86    9.60
  -3   1   0  357.96    9.70
  -3   1   0  367.56    9.80
  -3   1   0  371.36    9.80
  -3   1   0  352.26    9.70
  -3   1   0  353.16    9.70
   2  -1   0  196.78    5.30
   2  -1   0  192.18    5.50
   2  -1   0  205.38    5.30
   2  -1   0  207.68    5.40
   2  -1   0  206.88    5.40
   2  -1   0  202.08    5.30
   2  -1   0  192.78    5.60
   2  -1   0  200.78    5.30
  -2   1   0  200.58    5.50
  -2   1   0  197.48    5.40
  -2   1   0  193.38    5.40
  -2   1   0  205.28    5.30
  -2   1   0  207.38    5.50
  -2   1   0  193.18    5.40
  -2   1   0  199.78    5.40
   1  -1   0  646.44   16.60
   1  -1   0  663.93   16.50
   1  -1   0  639.54   16.60
   1  -1   0  659.43   16.70
   1  -1   0  654.93   16.50
   1  -1   0  647.94   16.50
   1  -1   0  670.03   16.60
  -1   1   0  634.84   16.60
  -1   1   0  641.54   16.50
  -1   1   0  649.64   16.50
  -1   1   0  639.74   16.60
  -1   1   0  616.54   16.50
  -1   1   0  629.34   16.70
  -1   1   0  667.63   16.70
  -1   1   0  610.24   16.60
  -1  -1   0  317.77    8.10
  -1  -1   0  312.37    8.10
  -1  -1   0  306.47    8.10
  -1  -1   0  299.57    8.10
  -1  -1   0  302.87    8.10
  -1  -1   0  313.77    8.10
  -1  -1   0  305.37    8.20
  -1  -1   0  318.37    8.00
   1   1   0  322.57    8.10
   1   1   0  310.37    8.10
   1   1   0  311.77    8.10
   1   1   0  312.77    8.10
   1   1   0  314.97    8.10
   1   1   0  301.87    8.10
   1   1   0  302.87    8.00
   1   1   0  318.17    8.30
  -2  -1   0  288.47    7.70
  -2  -1   0  284.47    7.60
  -2  -1   0  297.57    7.60
  -2  -1   0  279.37    7.60
  -2  -1   0  296.37    7.60
  -2  -1   0  281.97    7.60
  -2  -1   0  293.77    7.60
  -2  -1   0  271.97    7.90
  -2  -1   0  282.17    7.40
   2   1   0  287.37    8.00
   2   1   0  296.67    7.60
   2   1   0  273.07    7.90
   2   1   0  283.87    7.60
   2   1   0  289.17    7.60
   2   1   0  284.97    7.60
   2   1   0  287.07    7.60
   2   1   0  281.87    7.50
  -3  -1   0   22.50    1.10
  -3  -1   0   21.00    1.30
  -3  -1   0   22.70    0.80
  -3  -1   0   25.40    1.00
  -3  -1   0   22.60    1.00
  -3  -1   0   23.60    1.00
  -3  -1   0   25.60    1.00
   3   1   0   25.30    1.00
   3   1   0   26.00    1.10
   3   1   0   21.90    1.00
   3   1   0   22.50    1.40
   3   1   0   22.80    1.00
   3   1   0   24.40    1.00
  -4  -1   0   32.30    1.50
  -4  -1   0   34.70    1.40
  -4  -1   0   33.30    1.10
  -4  -1   0   31.50    1.40
  -4  -1   0   32.00    1.40
  -4  -1   0   33.70    1.40
  -4  -1   0   31.10    1.80
   4   1   0   32.40    1.40
   4   1   0   34.50    1.30
   4   1   0   31.40    1.40
   4   1   0   31.80    1.90
   4   1   0   33.30    1.30
  -5  -1   0    1.60    0.30
  -5  -1   0    1.50    0.40
  -5  -1   0    1.50    0.40
  -5  -1   0    2.10    0.80
  -5  -1   0    1.90    0.50
  -5  -1   0    1.30    0.50
   5   1   0    1.60    0.50
   5   1   0    0.90    0.40
   5   1   0    2.50    0.50
   5   1   0    0.50    0.60
   5   1   0    1.00    0.40
  -6  -1   0   28.70    1.50
  -6  -1   0   31.90    1.50
  -6  -1   0   31.60    2.30
  -6  -1   0   31.70    1.70
   6   1   0   30.70    1.60
   6   1   0   30.20    1.50
   6   1   0   29.20    1.40
   6   1   0   29.30    2.30
  -7  -1   0   -0.40    0.60
  -7  -1   0   -0.40    0.80
   7   1   0   -0.10    0.80
  -8  -1   0   -1.10    1.00
  -8  -1   0    0.30    0.60
   8   1   0   -0.30    0.90
   8  -2   0    2.90    1.30
   8  -2   0    4.50    1.00
  -8   2   0    6.00    1.50
  -8   2   0    3.50    0.90
   7  -2   0    2.00    1.10
   7  -2   0    3.50    0.90
  -7   2   0    2.30    0.70
  -7   2   0    2.00    1.00
   6  -2   0    8.40    1.30
   6  -2   0   10.00    0.80
   6  -2   0   10.20    1.30
  -6   2   0    8.10    0.90
  -6   2   0   10.60    0.90
  -6   2   0    7.80    1.00
  -6   2   0   10.90    1.60
   5  -2   0   10.80    1.30
   5  -2   0   11.00    1.20
   5  -2   0   10.30    0.80
  -5   2   0   11.70    1.00
  -5   2   0   11.60    0.50
  -5   2   0   11.10    0.90
  -5   2   0   12.30    0.60
  -5   2   0   14.00    1.00
  -5   2   0   11.80    1.00
   4  -2   0   13.40    0.80
   4  -2   0   12.20    1.10
   4  -2   0   13.40    0.70
   4  -2   0   12.70    1.00
  -4   2   0   11.50    0.80
  -4   2   0   15.40    0.80
  -4   2   0   12.80    0.80
  -4   2   0   13.50    0.60
  -4   2   0   13.30    0.90
  -4   2   0   11.50    0.80
  -4   2   0   11.30    0.90
   3  -2   0  139.29    3.90
   3  -2   0  131.59    3.90
   3  -2   0  136.39    4.30
   3  -2   0  135.39    4.20
   3  -2   0  145.39    3.90
   3  -2   0  142.79    3.90
  -3   2   0  141.79    3.90
  -3   2   0  134.79    3.90
  -3   2   0  150.18    4.00
  -3   2   0  130.49    4.00
  -3   2   0  135.79    3.70
  -3   2   0  134.89    3.90
  -3   2   0  133.59    4.00
  -3   2   0  134.29    4.10
   2  -2   0   34.00    1.20
   2  -2   0   35.00    1.20
   2  -2   0   34.10    1.40
   2  -2   0   34.60    1.30
   2  -2   0   32.60    1.10
   2  -2   0   34.80    1.20
  -2   2   0   36.30    1.40
  -2   2   0   33.90    1.00
  -2   2   0   33.50    1.10
  -2   2   0   36.40    1.20
  -2   2   0   38.90    1.20
  -2   2   0   32.10    1.20
  -2   2   0   33.60    1.30
  -2   2   0   31.90    1.20
  -2   2   0   34.20    1.10
   1  -2   0   -0.10    0.10
   1  -2   0   -0.10    0.10
   1  -2   0    0.30    0.20
   1  -2   0   -0.60    0.20
   1  -2   0   -0.20    0.20
   1  -2   0    0.10    0.20
   1  -2   0   -0.10    0.10
   1  -2   0   -0.10    0.10
   1  -2   0   -0.30    0.10
   1  -2   0   -0.30    0.10
  -1   2   0   -0.10    0.20
  -1   2   0   -0.10    0.10
  -1   2   0    0.00    0.10
  -1   2   0   -0.10    0.10
  -1   2   0    0.10    0.10
  -1   2   0   -0.10    0.20
  -1   2   0    0.10    0.20
  -1   2   0    0.10    0.20
  -1   2   0   -0.40    0.10
  -1   2   0   -0.10    0.10
   0  -2   0    0.60    0.20
   0  -2   0    0.30    0.20
   0  -2   0    0.70    0.20
   0  -2   0    0.70    0.20
   0  -2   0    0.50    0.20
   0  -2   0    0.40    0.20
   0  -2   0    0.60    0.20
   0  -2   0    0.80    0.20
   0   2   0    0.70    0.10
   0   2   0    1.20    0.30
   0   2   0    0.50    0.20
   0   2   0    0.40    0.20
   0   2   0    1.10    0.20
   0   2   0    0.70    0.20
   0   2   0    0.80    0.20
   0   2   0    0.60    0.20
   0   2   0    0.40    0.20
  -1  -2   0 1006.00   26.50
  -1  -2   0 1036.50   26.50
  -1  -2   0 1017.00   26.50
  -1  -2   0  998.70   26.50
  -1  -2   0 1023.30   26.50
  -1  -2   0 1011.70   26.50
  -1  -2   0 1015.90   26.60
  -1  -2   0 1017.40   26.60
  -1  -2   0 1065.39   26.50
   1   2   0 1032.60   26.50
   1   2   0 1046.10   26.50
   1   2   0 1026.10   26.50
   1   2   0 1051.29   26.50
   1   2   0 1028.10   26.50
   1   2   0 1029.70   26.50
   1   2   0 1063.79   26.60
  -2  -2   0   65.59    2.10
  -2  -2   0   68.99    1.90
  -2  -2   0   64.59    2.20
  -2  -2   0   71.79    2.10
  -2  -2   0   68.19    2.10
  -2  -2   0   65.19    2.30
  -2  -2   0   69.59    2.20
  -2  -2   0   64.09    2.10
   2   2   0   69.29    2.10
   2   2   0   70.29    2.10
   2   2   0   66.29    2.10
   2   2   0   68.99    2.10
   2   2   0   64.69    2.40
   2   2   0   66.79    2.10
  -3  -2   0  677.43   18.20
  -3  -2   0  680.53   18.70
  -3  -2   0  738.83   18.70
  -3  -2   0  655.13   18.20
  -3  -2   0  729.43   18.10
  -3  -2   0  674.33   18.10
  -3  -2   0  685.63   18.30
   3   2   0  690.73   18.10
   3   2   0  692.93   18.20
   3   2   0  695.83   18.00
   3   2   0  730.73   18.20
   3   2   0  707.53   18.20
   3   2   0  673.13   18.80
  -4  -2   0   18.60    1.00
  -4  -2   0   19.80    1.10
  -4  -2   0   17.10    1.40
  -4  -2   0   19.40    1.20
  -4  -2   0   20.00    1.00
   4   2   0   19.80    0.90
   4   2   0   18.20    1.00
   4   2   0   19.70    1.00
   4   2   0   17.70    0.90
   4   2   0   16.20    1.40
   4   2   0   20.30    1.00
  -5  -2   0    0.50    0.40
  -5  -2   0    0.10    0.40
  -5  -2   0    0.60    0.70
  -5  -2   0    0.00    0.40
  -5  -2   0   -0.30    0.40
   5   2   0    0.20    0.60
   5   2   0   -0.10    0.30
   5   2   0   -0.20    0.30
   5   2   0   -0.50    0.30
   5   2   0    0.00    0.30
  -6  -2   0   19.30    1.20
  -6  -2   0   20.90    1.30
  -6  -2   0   19.60    1.40
  -6  -2   0   22.30    2.10
   6   2   0   19.60    1.20
   6   2   0   19.40    1.20
   6   2   0   17.40    2.00
   6   2   0   17.90    1.30
   6   2   0   19.50    1.20
  -7  -2   0    3.80    0.90
  -7  -2   0    3.00    1.30
   7   2   0    4.10    1.20
  -8  -2   0    0.90    1.30
  -8  -2   0    1.50    0.80
   8   2   0    2.10    1.20
   8  -3   0    0.70    0.80
   8  -3   0   -1.20    0.70
  -8   3   0    1.80    1.10
  -8   3   0    1.60    0.70
   7  -3   0    2.80    0.90
   7  -3   0    2.40    1.00
  -7   3   0    3.10    1.20
  -7   3   0    1.60    0.70
  -7   3   0    1.70    0.80
   6  -3   0   36.10    2.30
   6  -3   0   34.40    1.50
   6  -3   0   33.90    2.10
  -6   3   0   33.00    1.80
  -6   3   0   34.50    1.60
  -6   3   0   34.00    1.80
   5  -3   0  253.67    8.10
   5  -3   0  262.47    7.30
   5  -3   0  267.37    7.90
   5  -3   0  262.27    7.30
  -5   3   0  262.47    6.80
  -5   3   0  268.17    7.60
  -5   3   0  257.97    7.30
  -5   3   0  250.77    7.50
  -5   3   0  259.57    7.30
  -5   3   0  262.97    7.50
   4  -3   0    2.80    0.60
   4  -3   0    1.40    0.50
   4  -3   0    2.30    0.40
   4  -3   0    2.00    0.40
  -4   3   0    1.90    0.40
  -4   3   0    2.30    0.50
  -4   3   0    2.50    0.30
  -4   3   0    2.30    0.40
  -4   3   0    1.20    0.40
  -4   3   0    2.50    0.40
   3  -3   0  111.59    3.60
   3  -3   0  116.49    3.30
   3  -3   0  114.89    3.30
   3  -3   0  112.79    3.30
   3  -3   0  116.09    3.30
   3  -3   0  113.89    3.70
  -3   3   0  110.59    3.50
  -3   3   0  112.09    3.10
  -3   3   0  113.59    3.40
  -3   3   0  111.19    3.40
  -3   3   0  115.29    3.30
  -3   3   0  111.29    3.40
  -3   3   0  118.09    3.30
  -3   3   0  112.79    3.30
   2  -3   0  137.39    3.70
   2  -3   0  131.69    3.80
   2  -3   0  133.39    3.60
   2  -3   0  129.59    3.80
   2  -3   0  133.19    3.70
   2  -3   0  127.29    3.70
  -2   3   0  133.69    3.80
  -2   3   0  134.29    3.70
  -2   3   0  127.29    3.80
  -2   3   0  132.79    3.90
  -2   3   0  126.59    3.70
  -2   3   0  124.59    3.60
  -2   3   0  135.09    3.80
  -2   3   0  132.29    3.50
  -2   3   0  124.99    3.90
  -2   3   0  134.49    3.70
   1  -3   0 1999.00   50.29
   1  -3   0 2046.90   50.69
   1  -3   0 1937.41   51.29
   1  -3   0 2050.29   50.89
   1  -3   0 1984.40   50.29
   1  -3   0 1902.91   50.99
   1  -3   0 1910.71   51.19
  -1   3   0 1939.71   50.59
  -1   3   0 1959.40   50.29
  -1   3   0 1963.60   51.49
  -1   3   0 1950.01   50.79
  -1   3   0 2061.29   51.29
  -1   3   0 1846.62   50.69
  -1   3   0 1888.11   50.69
  -1   3   0 1971.00   51.19
  -1   3   0 1961.30   50.49
  -1   3   0 1997.60   50.29
  -1   3   0 1951.50   50.69
   0  -3   0  355.26    9.20
   0  -3   0  335.97    9.10
   0  -3   0  330.37    9.20
   0  -3   0  341.57    9.10
   0  -3   0  348.07    9.10
   0  -3   0  343.77    9.10
   0  -3   0  346.67    9.10
   0  -3   0  370.66    9.20
   0   3   0  370.46    9.30
   0   3   0  328.27    9.10
   0   3   0  339.27    9.10
   0   3   0  330.87    9.10
   0   3   0  335.77    9.20
   0   3   0  329.37    9.10
   0   3   0  347.37    9.00
   0   3   0  351.96    9.10
   0   3   0  349.47    9.10
  -1  -3   0  136.79    3.80
  -1  -3   0  145.49    4.00
  -1  -3   0  142.89    4.00
  -1  -3   0  138.19    4.10
  -1  -3   0  136.19    4.00
  -1  -3   0  148.09    4.10
  -1  -3   0  134.39    4.10
  -1  -3   0  132.69    4.00
   1   3   0  140.79    3.80
   1   3   0  139.09    4.00
   1   3   0  145.29    4.00
   1   3   0  140.29    4.10
   1   3   0  138.49    4.10
   1   3   0  143.49    4.00
   1   3   0  141.79    4.00
   1   3   0  152.78    4.20
  -2  -3   0    2.10    0.20
  -2  -3   0    1.90    0.40
  -2  -3   0    2.00    0.40
  -2  -3   0    1.90    0.30
  -2  -3   0    1.90    0.40
  -2  -3   0    1.50    0.40
  -2  -3   0    1.80    0.20
   2   3   0    2.50    0.40
   2   3   0    2.20    0.40
   2   3   0    1.30    0.30
  -3  -3   0  224.98    6.40
  -3  -3   0  228.48    6.50
  -3  -3   0  235.88    6.40
  -3  -3   0  221.28    6.90
  -3  -3   0  223.08    6.60
  -3  -3   0  215.48    6.50
  -3  -3   0  243.88    6.20
   3   3   0  235.98    7.10
   3   3   0  239.58    6.50
   3   3   0  233.28    6.50
   3   3   0  233.38    6.50
   3   3   0  232.18    6.40
  -4  -3   0    0.10    0.30
  -4  -3   0    0.30    0.30
  -4  -3   0    0.30    0.40
  -4  -3   0    0.40    0.50
  -4  -3   0    0.20    0.30
   4   3   0    0.30    0.30
   4   3   0    0.40    0.40
   4   3   0    0.20    0.30
   4   3   0    0.90    0.40
   4   3   0    0.00    0.50
  -5  -3   0   71.49    2.80
  -5  -3   0   74.69    2.70
  -5  -3   0   72.59    2.70
  -5  -3   0   77.89    3.50
   5   3   0   75.89    3.50
   5   3   0   75.69    2.80
   5   3   0   74.29    2.70
   5   3   0   75.89    2.60
  -6  -3   0   -0.20    0.80
  -6  -3   0    1.10    0.50
  -6  -3   0    1.80    0.70
   6   3   0    1.60    0.60
   6   3   0    1.00    0.50
   6   3   0    0.00    0.80
  -7  -3   0   20.40    1.60
  -7  -3   0   16.30    2.10
   7   3   0   25.90    2.50
  -8  -3   0   -0.10    0.80
  -8  -3   0   -0.50    1.10
   8   3   0   -1.00    1.00
   8  -4   0    0.30    0.80
   8  -4   0   -0.50    0.90
  -8   4   0    1.30    1.10
  -8   4   0    0.20    0.70
   7  -4   0    1.40    0.90
   7  -4   0    3.80    1.10
  -7   4   0    3.20    0.80
  -7   4   0    4.60    0.90
   6  -4   0   -0.20    0.60
   6  -4   0    0.70    0.70
   6  -4   0    0.00    0.40
  -6   4   0   -1.60    0.50
  -6   4   0    0.50    0.50
  -6   4   0   -0.30    0.40
   5  -4   0   31.00    1.40
   5  -4   0   27.00    1.80
   5  -4   0   28.00    1.40
   5  -4   0   30.60    1.90
  -5   4   0   26.10    1.50
  -5   4   0   28.00    1.40
  -5   4   0   25.80    1.60
  -5   4   0   28.30    0.90
  -5   4   0   29.30    1.60
  -5   4   0   30.80    1.40
   4  -4   0  101.69    3.20
   4  -4   0   99.39    3.60
   4  -4   0  101.19    3.50
  -4   4   0   96.39    3.30
  -4   4   0   97.09    3.40
  -4   4   0  101.29    3.20
  -4   4   0  106.29    3.30
  -4   4   0  100.79    2.90
  -4   4   0  104.29    3.10
   3  -4   0  165.48    5.30
   3  -4   0  166.68    4.90
   3  -4   0  174.58    5.10
   3  -4   0  177.08    4.70
   3  -4   0  180.58    5.00
  -3   4   0  167.88    5.20
  -3   4   0  170.48    4.70
  -3   4   0  171.88    5.00
  -3   4   0  175.18    5.00
  -3   4   0  170.58    5.00
  -3   4   0  170.88    4.60
   2  -4   0  193.98    5.40
   2  -4   0  205.58    5.30
   2  -4   0  200.48    5.40
   2  -4   0  190.98    5.60
   2  -4   0  197.88    5.50
   2  -4   0  191.28    5.40
  -2   4   0  192.38    5.50
  -2   4   0  188.08    5.00
  -2   4   0  190.18    5.40
  -2   4   0  191.58    5.50
  -2   4   0  193.28    5.50
  -2   4   0  191.18    5.30
  -2   4   0  204.48    5.40
  -2   4   0  189.38    5.60
   1  -4   0    2.10    0.40
   1  -4   0    2.30    0.20
   1  -4   0    2.00    0.30
   1  -4   0    2.00    0.40
   1  -4   0    1.60    0.40
   1  -4   0    1.80    0.30
   1  -4   0    1.70    0.30
   1  -4   0    3.80    0.40
  -1   4   0    2.10    0.30
  -1   4   0    1.80    0.30
  -1   4   0    2.10    0.30
  -1   4   0    1.70    0.30
  -1   4   0    1.70    0.30
  -1   4   0    2.60    0.40
  -1   4   0    2.20    0.40
  -1   4   0    2.80    0.40
  -1   4   0    2.00    0.40
   0  -4   0  239.58    6.60
   0  -4   0  223.38    6.60
   0  -4   0  229.88    6.50
   0  -4   0  248.88    6.70
   0  -4   0  230.98    6.50
   0  -4   0  241.08    6.50
   0  -4   0  238.28    6.60
   0   4   0  243.08    6.50
   0   4   0  229.68    6.60
   0   4   0  234.38    6.50
   0   4   0  244.38    6.30
   0   4   0  242.08    6.60
   0   4   0  240.38    6.50
   0   4   0  236.28    6.50
  -1  -4   0   73.19    2.50
  -1  -4   0   72.79    2.40
  -1  -4   0   72.49    2.40
  -1  -4   0   72.99    2.20
  -1  -4   0   69.79    2.50
  -1  -4   0   75.59    2.40
   1   4   0   77.29    2.40
   1   4   0   72.79    2.50
   1   4   0   74.19    2.20
   1   4   0   73.49    2.50
   1   4   0   74.19    2.40
  -2  -4   0   30.00    1.00
  -2  -4   0   28.50    0.90
  -2  -4   0   25.80    1.20
  -2  -4   0   30.10    1.50
  -2  -4   0   27.90    0.90
  -2  -4   0   26.90    1.30
  -2  -4   0   27.80    1.40
  -2  -4   0   26.30    1.20
   2   4   0   27.40    1.30
   2   4   0   28.70    1.00
   2   4   0   29.70    1.40
  -3  -4   0   14.20    0.70
  -3  -4   0   12.40    1.00
  -3  -4   0   14.70    0.60
  -3  -4   0   11.80    1.10
  -3  -4   0   14.10    1.20
  -3  -4   0   12.10    0.90
  -3  -4   0   12.70    0.90
   3   4   0   13.90    0.90
   3   4   0   13.60    0.90
   3   4   0   13.50    1.20
  -4  -4   0    8.60    1.00
  -4  -4   0    7.20    1.10
  -4  -4   0    6.60    0.80
  -4  -4   0    7.50    0.80
  -4  -4   0    8.80    1.20
   4   4   0    7.30    0.80
   4   4   0   10.00    1.00
   4   4   0    9.30    1.20
   4   4   0    9.30    0.80
  -5  -4   0    0.70    0.60
  -5  -4   0    0.40    0.50
  -5  -4   0    0.60    0.80
   5   4   0    1.00    0.50
   5   4   0   -0.10    0.70
   5   4   0    0.20    0.50
  -6  -4   0   -0.60    0.60
  -6  -4   0   -0.70    0.40
  -6  -4   0    0.50    0.80
   6   4   0    0.10    0.50
   6   4   0    0.60    0.80
   6   4   0    0.30    0.50
  -7  -4   0    2.80    0.90
  -7  -4   0    3.80    1.30
  -7  -4   0    1.90    1.20
   7   4   0    0.80    1.00
   8  -5   0   -1.30    0.80
   8  -5   0   -0.20    0.90
  -8   5   0    0.20    0.90
  -8   5   0   -0.30    0.70
   7  -5   0    0.00    0.70
   7  -5   0   -0.10    0.70
  -7   5   0    0.10    0.60
  -7   5   0   -0.90    0.60
   6  -5   0   -0.30    0.40
   6  -5   0    0.60    0.60
   6  -5   0   -0.20    0.40
   6  -5   0   -0.30    0.70
  -6   5   0   -0.30    0.40
  -6   5   0   -0.30    0.60
  -6   5   0   -0.50    0.50
  -6   5   0    0.60    0.40
   5  -5   0  163.98    5.50
   5  -5   0  165.28    5.00
   5  -5   0  177.28    5.80
   5  -5   0  167.68    5.10
  -5   5   0  165.98    5.10
  -5   5   0  169.28    5.20
  -5   5   0  167.18    4.70
  -5   5   0  173.38    5.70
  -5   5   0  174.28    5.60
  -5   5   0  162.08    5.30
   4  -5   0    1.50    0.60
   4  -5   0    1.20    0.50
   4  -5   0    1.90    0.50
   4  -5   0    1.90    0.40
  -4   5   0    2.80    0.60
  -4   5   0    2.30    0.50
  -4   5   0    1.90    0.30
  -4   5   0    1.70    0.60
  -4   5   0    1.50    0.30
  -4   5   0    1.40    0.50
   3  -5   0  138.79    4.20
   3  -5   0  142.39    4.20
   3  -5   0  146.69    4.20
   3  -5   0  141.69    4.00
   3  -5   0  137.29    4.60
  -3   5   0  136.99    4.00
  -3   5   0  139.59    4.30
  -3   5   0  140.39    4.20
  -3   5   0  132.19    4.40
  -3   5   0  138.09    4.30
  -3   5   0  138.99    3.70
   2  -5   0  364.26    9.70
   2  -5   0  366.56    9.90
   2  -5   0  356.36    9.80
   2  -5   0  339.87    9.70
  -2   5   0  347.27    9.70
  -2   5   0  373.46    9.80
  -2   5   0  355.36    9.80
  -2   5   0  371.16    9.90
  -2   5   0  346.37    9.90
  -2   5   0  345.97    9.60
  -2   5   0  379.96    9.60
   1  -5   0    0.90    0.30
   1  -5   0    0.50    0.30
   1  -5   0    1.30    0.40
   1  -5   0    0.30    0.30
  -1   5   0    0.90    0.30
  -1   5   0    1.30    0.30
  -1   5   0    0.70    0.30
  -1   5   0    1.00    0.30
  -1   5   0    1.20    0.30
  -1   5   0    1.40    0.20
  -1   5   0    0.70    0.30
  -1   5   0    1.00    0.40
   0  -5   0   12.40    0.80
   0  -5   0   12.20    0.90
   0  -5   0   12.30    0.90
   0  -5   0   13.00    0.80
   0  -5   0   13.10    0.80
   0   5   0   13.30    0.60
   0   5   0   11.90    0.80
   0   5   0   11.40    0.80
   0   5   0   11.80    0.80
   0   5   0   11.70    0.80
   0   5   0   12.90    0.80
  -1  -5   0  276.57    7.70
  -1  -5   0  270.97    7.90
  -1  -5   0  276.87    7.70
  -1  -5   0  266.67    7.70
  -1  -5   0  273.97    7.90
  -1  -5   0  276.97    7.50
   1   5   0  274.07    7.80
   1   5   0  286.27    7.60
   1   5   0  289.47    7.90
   1   5   0  278.57    7.70
  -2  -5   0   81.29    2.90
  -2  -5   0   79.69    3.00
  -2  -5   0   82.29    3.00
  -2  -5   0   84.29    2.40
  -2  -5   0   79.59    2.80
  -2  -5   0   81.09    2.80
   2   5   0   83.19    2.40
   2   5   0   85.29    2.90
   2   5   0   82.39    2.80
   2   5   0   80.89    2.90
  -3  -5   0    7.20    0.40
  -3  -5   0    7.70    0.80
  -3  -5   0    5.60    0.90
  -3  -5   0    6.20    0.80
  -3  -5   0    6.80    0.80
  -3  -5   0    7.00    0.40
  -3  -5   0    7.20    1.00
   3   5   0    7.00    1.00
   3   5   0    6.80    0.80
   3   5   0    5.40    0.70
  -4  -5   0  107.19    4.20
  -4  -5   0  106.29    3.60
  -4  -5   0  108.49    3.70
  -4  -5   0  101.79    4.00
   4   5   0  106.89    4.20
   4   5   0  104.49    3.60
   4   5   0  102.39    3.60
  -5  -5   0   33.60    2.30
  -5  -5   0   32.30    1.80
  -5  -5   0   35.30    2.30
  -5  -5   0   31.60    1.90
   5   5   0   28.90    2.30
   5   5   0   33.20    1.70
   5   5   0   32.10    1.80
  -6  -5   0   -0.70    1.00
  -6  -5   0    0.90    0.60
  -6  -5   0   -0.70    0.60
  -6  -5   0    0.80    1.00
   6   5   0    0.00    0.50
   6   5   0    0.60    0.80
  -7  -5   0    4.20    1.30
  -7  -5   0    2.00    0.90
  -7  -5   0    3.40    1.40
   7   5   0    1.00    1.20
   8  -6   0    2.20    1.10
   8  -6   0   -0.70    0.90
  -8   6   0    0.60    0.70
   7  -6   0    3.60    1.20
   7  -6   0    2.40    1.00
  -7   6   0    3.70    1.10
  -7   6   0    3.30    0.90
   6  -6   0    8.90    1.20
   6  -6   0    8.20    1.40
   6  -6   0    8.50    0.90
   6  -6   0    8.10    0.90
  -6   6   0    9.30    1.30
  -6   6   0    9.30    1.20
  -6   6   0    8.30    1.00
  -6   6   0    8.80    1.00
   5  -6   0   25.70    1.90
   5  -6   0   25.40    1.60
   5  -6   0   27.40    1.40
  -5   6   0   28.80    1.80
  -5   6   0   26.30    1.70
  -5   6   0   24.30    1.40
   4  -6   0   90.59    3.10
   4  -6   0   93.79    3.60
   4  -6   0   94.09    3.10
   4  -6   0   93.49    3.20
  -4   6   0   88.39    2.80
  -4   6   0   91.29    3.20
  -4   6   0   88.19    3.30
  -4   6   0   87.69    2.40
  -4   6   0   89.19    3.40
  -4   6   0   95.99    3.30
   3  -6   0   20.00    1.10
   3  -6   0   19.40    1.10
   3  -6   0   19.50    1.40
  -3   6   0   20.70    1.20
  -3   6   0   20.00    1.20
  -3   6   0   20.00    1.20
  -3   6   0   16.00    1.20
  -3   6   0   18.00    1.00
   2  -6   0   15.60    1.00
   2  -6   0   16.40    1.00
   2  -6   0   17.60    1.10
  -2   6   0   17.10    1.00
  -2   6   0   15.50    1.00
  -2   6   0   15.80    1.10
  -2   6   0   16.50    0.70
  -2   6   0   18.20    1.10
  -2   6   0   15.40    1.10
  -2   6   0   16.80    1.00
   1  -6   0   96.39    3.20
   1  -6   0   95.59    3.20
   1  -6   0   98.49    3.20
  -1   6   0   94.09    3.10
  -1   6   0  102.09    3.20
  -1   6   0   97.69    2.70
  -1   6   0   97.19    3.30
  -1   6   0   91.29    3.10
  -1   6   0   94.29    3.10
  -1   6   0   92.69    3.20
   0  -6   0   12.60    0.90
   0  -6   0   13.30    0.90
   0  -6   0   12.50    1.10
   0  -6   0   13.20    0.90
   0   6   0   14.10    0.90
   0   6   0   13.80    0.90
   0   6   0   12.00    0.90
   0   6   0   13.60    1.00
   0   6   0   14.80    0.70
   0   6   0   13.50    1.00
  -1  -6   0  375.26   10.30
  -1  -6   0  377.96   10.30
  -1  -6   0  383.16   10.30
  -1  -6   0  375.26   10.60
  -1  -6   0  381.96   10.50
   1   6   0  360.66   10.40
   1   6   0  363.36   10.30
   1   6   0  366.56   10.40
   1   6   0  375.96   10.10
  -2  -6   0  152.68    4.70
  -2  -6   0  150.48    4.80
  -2  -6   0  148.89    4.20
  -2  -6   0  150.18    4.90
  -2  -6   0  147.49    4.70
  -2  -6   0  144.79    4.60
   2   6   0  142.89    4.20
   2   6   0  145.99    4.70
   2   6   0  147.89    4.70
   2   6   0  144.99    4.80
  -3  -6   0    1.40    0.50
  -3  -6   0    1.60    0.60
  -3  -6   0    2.00    0.70
  -3  -6   0    2.10    0.80
  -3  -6   0    2.20    0.30
  -3  -6   0    2.20    0.60
   3   6   0    1.40    0.50
   3   6   0    1.50    0.60
   3   6   0    1.30    0.50
  -4  -6   0   21.50    1.90
  -4  -6   0   22.90    1.60
  -4  -6   0   22.50    1.70
  -4  -6   0   25.80    1.60
   4   6   0   24.70    1.50
   4   6   0   23.80    1.90
   4   6   0   25.20    1.50
  -5  -6   0  102.89    3.70
  -5  -6   0  104.59    4.50
  -5  -6   0   96.29    3.80
  -5  -6   0   97.59    4.20
   5   6   0   96.19    3.70
   5   6   0  101.09    3.60
   5   6   0   93.99    4.40
  -6  -6   0   16.10    2.10
  -6  -6   0   17.00    1.70
  -6  -6   0   14.30    1.40
  -6  -6   0   22.00    2.10
   6   6   0   16.60    2.20
   6   6   0   17.20    1.40
  -7  -6   0   -1.20    1.20
  -7  -6   0   -1.40    0.80
  -7  -6   0    0.90    1.10
   7   6   0    1.10    1.10
   8  -7   0    0.20    1.00
  -8   7   0   -0.50    0.70
  -8   7   0   -0.30    1.00
   7  -7   0   15.00    2.00
  -7   7   0   18.40    2.00
  -7   7   0   15.10    1.70
   6  -7   0   18.10    1.30
   6  -7   0   16.50    1.90
   6  -7   0   16.00    1.30
   6  -7   0   14.10    1.50
  -6   7   0   17.00    1.30
  -6   7   0   16.80    1.50
  -6   7   0   17.30    1.40
  -6   7   0   18.40    1.80
   5  -7   0    0.50    0.40
   5  -7   0    0.50    0.70
   5  -7   0   -0.30    0.40
  -5   7   0    0.10    0.50
  -5   7   0    1.20    0.70
  -5   7   0    0.60    0.50
   4  -7   0   18.40    1.60
   4  -7   0   17.90    1.20
  -4   7   0   21.60    1.60
  -4   7   0   19.00    1.10
  -4   7   0   20.40    1.30
  -4   7   0   17.60    1.30
   3  -7   0   14.30    1.00
   3  -7   0   16.40    1.30
   3  -7   0   13.90    1.00
  -3   7   0   15.60    1.10
  -3   7   0   12.90    1.10
  -3   7   0   12.70    1.20
  -3   7   0   16.20    1.10
  -3   7   0   13.60    1.00
   2  -7   0   81.79    3.00
   2  -7   0   79.59    2.90
   2  -7   0   84.79    3.00
   2  -7   0   78.29    3.00
  -2   7   0   80.89    3.10
  -2   7   0   80.49    2.90
  -2   7   0   81.09    3.10
  -2   7   0   85.09    2.40
  -2   7   0   89.49    3.00
  -2   7   0   82.79    3.00
  -2   7   0   83.29    2.90
   1  -7   0  187.58    4.80
   1  -7   0  174.88    5.30
   1  -7   0  170.98    5.30
   1  -7   0  172.48    5.20
   1  -7   0  170.28    5.30
  -1   7   0  176.18    5.30
  -1   7   0  178.58    4.70
  -1   7   0  173.18    5.30
  -1   7   0  165.98    5.30
  -1   7   0  167.88    5.30
  -1   7   0  175.98    5.50
  -1   7   0  171.98    5.30
   0  -7   0   99.79    3.40
   0  -7   0   95.29    3.60
   0  -7   0   95.99    3.30
   0  -7   0   99.09    3.40
   0   7   0   98.79    3.50
   0   7   0   96.99    3.40
   0   7   0  105.69    2.90
   0   7   0   99.59    3.40
   0   7   0   94.99    3.30
  -1  -7   0  162.68    5.20
  -1  -7   0  177.28    5.30
  -1  -7   0  171.98    5.30
  -1  -7   0  167.78    5.50
   1   7   0  164.48    5.40
   1   7   0  178.18    5.40
   1   7   0  169.48    5.20
   1   7   0  169.38    5.10
  -2  -7   0  140.29    4.60
  -2  -7   0  135.79    4.60
  -2  -7   0  141.49    4.80
  -2  -7   0  136.99    4.90
  -2  -7   0  140.99    4.60
   2   7   0  148.09    4.70
   2   7   0  142.39    4.60
   2   7   0  142.89    4.80
   2   7   0  138.79    4.70
   2   7   0  143.59    4.20
  -3  -7   0    9.00    1.00
  -3  -7   0   12.60    1.40
  -3  -7   0    8.90    1.30
  -3  -7   0    9.80    1.10
   3   7   0   10.00    0.60
   3   7   0    9.60    1.10
   3   7   0   11.30    1.30
  -4  -7   0   91.29    3.50
  -4  -7   0   91.69    3.80
  -4  -7   0   92.39    3.60
  -4  -7   0   88.79    4.00
   4   7   0   85.99    3.50
   4   7   0   94.49    4.10
   4   7   0   88.49    3.40
  -5  -7   0   13.00    1.90
  -5  -7   0   12.00    1.70
  -5  -7   0   11.80    1.40
  -5  -7   0   10.60    1.30
   5   7   0   12.60    1.40
   5   7   0   11.10    1.30
   5   7   0   12.40    1.80
  -6  -7   0   12.30    2.00
  -6  -7   0    6.90    1.70
  -6  -7   0    7.50    1.20
  -6  -7   0   11.30    1.50
   6   7   0    7.50    1.70
   6   7   0    7.00    1.10
  -7  -7   0    4.70    1.20
  -7  -7   0    2.90    1.60
   7   7   0    6.40    1.70
   7  -8   0    0.40    1.00
  -7   8   0   -0.50    0.70
  -7   8   0   -0.30    0.90
   6  -8   0    0.30    0.50
   6  -8   0    0.00    0.90
  -6   8   0    0.10    0.60
  -6   8   0    0.00    0.60
  -6   8   0    0.60    0.80
   5  -8   0    5.70    1.20
   5  -8   0    4.00    0.70
  -5   8   0    2.80    0.70
  -5   8   0    4.10    0.90
  -5   8   0    3.20    1.00
   4  -8   0   17.30    1.20
   4  -8   0   16.60    1.70
  -4   8   0   16.70    1.60
  -4   8   0   15.60    1.10
  -4   8   0   15.00    1.20
  -4   8   0   16.30    1.40
   3  -8   0    8.00    1.10
   3  -8   0    8.90    1.00
   3  -8   0    7.60    1.10
   3  -8   0    7.30    0.90
  -3   8   0    9.20    1.10
  -3   8   0    8.60    1.10
  -3   8   0    8.90    1.00
  -3   8   0    9.80    1.00
  -3   8   0    8.50    1.00
   2  -8   0    5.10    0.80
   2  -8   0    3.90    0.70
   2  -8   0    3.00    0.70
   2  -8   0    3.90    0.70
  -2   8   0    4.60    0.70
  -2   8   0    5.50    0.80
  -2   8   0    3.90    0.80
  -2   8   0    3.60    0.70
  -2   8   0    3.40    0.70
  -2   8   0    4.30    0.80
  -2   8   0    4.60    0.30
   1  -8   0   98.99    2.80
   1  -8   0   88.89    3.30
   1  -8   0   88.99    3.30
   1  -8   0   90.39    3.20
   1  -8   0   91.19    3.30
  -1   8   0   90.49    3.30
  -1   8   0   93.79    3.40
  -1   8   0   89.49    2.60
  -1   8   0   88.89    3.30
  -1   8   0   86.89    3.40
  -1   8   0   88.99    3.40
   0  -8   0  327.57    9.90
   0  -8   0  343.67    9.60
   0  -8   0  332.87    9.60
   0  -8   0  336.47    9.70
   0   8   0  339.67    9.80
   0   8   0  335.47    9.60
   0   8   0  319.97    9.50
   0   8   0  358.56    9.00
   0   8   0  332.17    9.70
  -1  -8   0   19.60    1.40
  -1  -8   0   21.40    1.50
  -1  -8   0   18.60    1.40
  -1  -8   0   18.20    1.70
   1   8   0   20.00    1.50
   1   8   0   19.70    1.40
   1   8   0   16.60    1.20
   1   8   0   17.60    1.30
   1   8   0   19.10    1.20
  -2  -8   0   14.60    1.40
  -2  -8   0   14.50    1.60
  -2  -8   0   16.20    1.40
  -2  -8   0   15.00    1.30
   2   8   0   14.70    1.40
   2   8   0   14.90    1.30
   2   8   0   16.70    1.00
   2   8   0   15.10    1.40
   2   8   0   13.50    1.20
  -3  -8   0    0.90    0.60
  -3  -8   0    0.90    0.90
  -3  -8   0    0.00    0.60
  -3  -8   0    1.30    0.80
   3   8   0    1.30    0.70
   3   8   0    1.20    0.60
  -4  -8   0   41.70    2.40
  -4  -8   0   40.90    2.20
  -4  -8   0   41.20    2.60
  -4  -8   0   42.80    2.90
   4   8   0   42.40    2.60
   4   8   0   42.90    2.20
  -5  -8   0    2.00    1.20
  -5  -8   0    2.40    0.90
  -5  -8   0    0.60    1.10
  -5  -8   0    0.20    0.70
   5   8   0    1.20    0.80
   5   8   0    2.10    1.10
   5   8   0    2.10    0.80
  -6  -8   0    3.20    1.00
  -6  -8   0    3.30    1.10
  -6  -8   0    4.70    1.60
  -6  -8   0    2.50    1.50
   6   8   0    1.80    1.20
   6   8   0    2.20    0.90
   7  -9   0    1.40    1.10
  -7   9   0    3.60    1.10
  -7   9   0    0.90    1.20
   6  -9   0   11.30    1.20
   6  -9   0   12.50    1.80
  -6   9   0   11.80    1.70
  -6   9   0   11.80    1.40
  -6   9   0   10.90    1.50
   5  -9   0   20.10    1.40
   5  -9   0   20.60    2.20
  -5   9   0   18.80    2.00
  -5   9   0   20.50    1.80
  -5   9   0   20.10    1.60
   4  -9   0   -0.60    0.50
   4  -9   0   -0.40    0.60
  -4   9   0   -0.70    0.70
  -4   9   0   -0.20    0.50
  -4   9   0    0.70    0.70
  -4   9   0   -0.40    0.40
   3  -9   0   10.90    1.30
   3  -9   0   11.20    1.20
   3  -9   0   11.30    1.20
   3  -9   0   10.00    1.40
  -3   9   0   11.80    1.20
  -3   9   0   10.70    1.40
  -3   9   0   11.20    1.20
  -3   9   0   13.40    1.30
  -3   9   0   11.40    1.30
   2  -9   0    1.10    0.60
   2  -9   0    1.00    0.60
   2  -9   0    1.90    0.70
   2  -9   0    1.10    0.60
  -2   9   0    0.50    0.70
  -2   9   0    0.40    0.60
  -2   9   0    1.20    0.60
  -2   9   0    1.70    0.60
  -2   9   0    1.20    0.60
   1  -9   0    6.50    1.00
   1  -9   0    6.80    0.50
   1  -9   0    3.80    0.90
   1  -9   0    5.60    0.90
   1  -9   0    5.40    1.00
  -1   9   0    5.30    1.00
  -1   9   0    5.60    0.60
  -1   9   0    5.70    1.00
  -1   9   0    5.50    1.00
  -1   9   0    4.20    0.90
  -1   9   0    4.80    0.90
   0  -9   0  218.38    6.90
   0  -9   0  232.38    7.00
   0  -9   0  233.98    7.00
   0  -9   0  220.08    7.20
   0   9   0  219.08    6.30
   0   9   0  221.38    6.90
   0   9   0  221.08    7.00
   0   9   0  231.88    7.00
   0   9   0  220.38    7.10
  -1  -9   0  122.79    4.70
  -1  -9   0  123.09    4.40
  -1  -9   0  120.59    4.40
  -1  -9   0  124.19    4.40
   1   9   0  135.99    4.60
   1   9   0  120.49    4.50
   1   9   0  122.39    4.10
   1   9   0  121.39    4.40
   1   9   0  126.29    4.10
  -2  -9   0    8.30    1.20
  -2  -9   0    9.30    1.20
  -2  -9   0    9.80    1.30
  -2  -9   0    9.90    1.40
   2   9   0    8.20    1.10
   2   9   0    7.90    1.00
   2   9   0   10.60    1.00
   2   9   0   11.30    1.40
  -3  -9   0    3.90    1.10
  -3  -9   0    2.90    0.80
  -3  -9   0    1.40    1.00
  -3  -9   0    3.70    0.90
   3   9   0    2.70    0.90
   3   9   0    3.40    0.80
  -4  -9   0    2.30    1.20
  -4  -9   0    3.70    1.20
  -4  -9   0    2.30    0.80
  -4  -9   0    1.00    0.80
   4   9   0    3.90    1.10
   4   9   0    3.30    0.90
  -5  -9   0    1.40    1.30
  -5  -9   0    2.40    1.30
  -5  -9   0    1.70    0.90
  -5  -9   0    3.20    1.10
   5   9   0    1.00    0.90
   5   9   0    1.00    1.00
   5   9   0    0.80    0.80
  -6  -9   0    4.00    1.60
  -6  -9   0    1.40    1.60
  -6  -9   0    0.90    1.00
  -6  -9   0    1.60    1.00
   6   9   0   -0.60    0.90
   6   9   0    1.60    1.20
   6 -10   0    2.20    1.10
  -6  10   0   -0.10    1.00
  -6  10   0    0.10    0.80
   5 -10   0   -0.40    0.80
   5 -10   0   -0.30    0.50
  -5  10   0   -0.30    0.70
  -5  10   0    0.00    0.70
  -5  10   0   -0.50    0.90
   4 -10   0   19.50    2.10
   4 -10   0   17.70    1.40
  -4  10   0   16.10    1.60
  -4  10   0   16.50    1.70
  -4  10   0   16.90    1.40
  -4  10   0   17.90    1.90
   3 -10   0    1.50    0.70
   3 -10   0    1.60    0.70
   3 -10   0    2.50    0.70
   3 -10   0    2.40    0.90
  -3  10   0    1.20    0.80
  -3  10   0    0.40    0.60
  -3  10   0    1.70    0.70
  -3  10   0    2.10    0.70
  -3  10   0    2.20    0.80
   2 -10   0    5.90    1.00
   2 -10   0    6.80    1.00
   2 -10   0    6.40    1.00
   2 -10   0    7.00    1.10
  -2  10   0    7.10    1.10
  -2  10   0    6.70    1.10
  -2  10   0    4.10    0.90
  -2  10   0    4.60    0.90
  -2  10   0    6.40    1.00
   1 -10   0   32.10    1.50
   1 -10   0   32.20    1.90
   1 -10   0   29.10    3.10
   1 -10   0   34.70    1.90
   1 -10   0   32.40    2.00
  -1  10   0   28.80    1.90
  -1  10   0   33.60    2.00
  -1  10   0   27.60    1.90
  -1  10   0   31.60    2.00
  -1  10   0   33.10    1.90
   0 -10   0   -1.30    0.50
   0 -10   0    1.00    0.60
   0 -10   0    0.60    0.70
   0 -10   0   -0.10    0.60
   0 -10   0    1.30    0.60
   0  10   0   -0.30    0.60
   0  10   0    0.20    0.60
   0  10   0    0.30    0.70
   0  10   0   -0.10    0.60
   0  10   0   -0.90    0.60
  -1 -10   0   69.59    3.00
  -1 -10   0   74.19    3.40
  -1 -10   0   68.39    3.10
  -1 -10   0   64.69    3.00
   1  10   0   68.89    3.10
   1  10   0   63.69    2.60
   1  10   0   71.79    2.80
   1  10   0   76.39    3.30
  -2 -10   0    1.30    0.80
  -2 -10   0   -0.60    0.60
  -2 -10   0   -0.20    0.80
  -2 -10   0    1.20    0.80
   2  10   0    1.40    0.80
   2  10   0    0.70    0.60
   2  10   0    0.00    0.50
   2  10   0   -0.60    0.70
  -3 -10   0    4.40    1.10
  -3 -10   0    4.90    1.10
  -3 -10   0    5.10    1.40
  -3 -10   0    4.10    1.20
   3  10   0    3.20    0.90
   3  10   0    4.90    1.00
  -4 -10   0    1.20    1.10
  -4 -10   0    1.10    0.90
  -4 -10   0    0.10    1.10
  -4 -10   0    0.90    0.90
   4  10   0    0.00    0.90
   4  10   0   -0.10    0.70
  -5 -10   0    2.30    1.40
  -5 -10   0    2.60    1.10
  -5 -10   0    0.10    1.40
  -5 -10   0    1.50    1.00
   5  10   0    0.70    1.10
   5  10   0    0.70    0.90
   6 -11   0    1.10    1.20
  -6  11   0    1.20    1.30
  -6  11   0   -0.60    0.90
   5 -11   0   15.20    1.60
   5 -11   0   13.20    2.00
  -5  11   0   12.40    1.60
  -5  11   0   16.10    2.10
  -5  11   0   14.00    1.80
   4 -11   0    1.30    1.00
   4 -11   0   -0.60    0.60
  -4  11   0   -0.30    0.70
  -4  11   0   -0.20    0.80
  -4  11   0    0.60    0.80
  -4  11   0    1.00    0.70
   3 -11   0    0.30    0.60
   3 -11   0    1.10    0.70
   3 -11   0   -0.50    0.80
   3 -11   0    0.00    0.50
  -3  11   0    0.00    0.60
  -3  11   0   -0.20    0.60
  -3  11   0   -0.90    0.60
  -3  11   0   -0.20    0.70
  -3  11   0   -0.70    0.60
   2 -11   0   12.70    1.50
   2 -11   0   16.70    1.60
   2 -11   0   14.90    1.30
   2 -11   0   14.90    1.60
  -2  11   0   11.80    1.40
  -2  11   0   14.50    1.60
  -2  11   0   12.80    1.50
  -2  11   0   15.40    1.60
  -2  11   0   15.80    1.70
   1 -11   0    0.00    0.60
   1 -11   0   -0.30    0.50
   1 -11   0   -0.50    0.60
   1 -11   0   -1.00    0.50
  -1  11   0    1.10    0.80
  -1  11   0    0.40    0.70
  -1  11   0   -0.90    0.70
  -1  11   0   -1.20    0.60
  -1  11   0    0.20    0.60
   0 -11   0   11.60    1.40
   0 -11   0    9.60    1.40
   0 -11   0   10.80    1.50
   0 -11   0    9.00    1.20
   0 -11   0    9.50    1.30
   0  11   0   11.00    1.50
   0  11   0   10.60    1.40
   0  11   0    9.50    1.30
   0  11   0    8.20    1.30
   0  11   0   10.70    1.40
  -1 -11   0    3.90    1.00
  -1 -11   0    3.70    1.00
  -1 -11   0    3.90    1.10
  -1 -11   0    3.60    1.00
   1  11   0    4.20    1.10
   1  11   0    3.30    1.00
   1  11   0    5.10    0.90
  -2 -11   0    3.00    1.20
  -2 -11   0    2.90    1.00
  -2 -11   0    3.10    1.10
  -2 -11   0    0.90    0.90
   2  11   0    2.80    1.10
   2  11   0    3.70    1.00
  -3 -11   0   39.00    2.40
  -3 -11   0   35.70    2.80
  -3 -11   0   36.90    2.50
  -3 -11   0   36.10    2.40
   3  11   0   35.90    2.40
  -4 -11   0    5.90    1.30
  -4 -11   0    2.90    1.40
  -4 -11   0    2.90    1.10
  -4 -11   0    2.30    1.40
   4  11   0    4.40    1.20
   5 -12   0    9.50    1.80
   5 -12   0    6.50    1.30
  -5  12   0    6.50    1.70
  -5  12   0    6.60    1.50
  -5  12   0    5.40    1.30
   4 -12   0    0.40    0.70
   4 -12   0    0.70    1.00
  -4  12   0    0.90    1.10
  -4  12   0    1.70    1.00
  -4  12   0    2.30    1.00
   3 -12   0   14.00    1.70
   3 -12   0   15.30    1.60
   3 -12   0   14.90    1.60
   3 -12   0   16.80    2.00
  -3  12   0   16.20    1.90
  -3  12   0   16.20    1.80
  -3  12   0   15.70    1.70
  -3  12   0   17.90    2.00
  -3  12   0   17.70    1.80
   2 -12   0    2.50    0.90
   2 -12   0    4.80    1.00
   2 -12   0    3.00    1.10
   2 -12   0    2.00    0.90
  -2  12   0    4.20    1.10
  -2  12   0    2.80    1.00
  -2  12   0    4.80    1.10
  -2  12   0    3.20    1.10
  -2  12   0    2.60    1.00
   1 -12   0   16.40    1.70
   1 -12   0   19.70    1.90
   1 -12   0   19.20    1.60
   1 -12   0   18.30    1.80
  -1  12   0   14.60    1.70
  -1  12   0   18.60    2.00
  -1  12   0   16.50    1.80
  -1  12   0   18.20    1.90
  -1  12   0   17.60    1.80
   0 -12   0   10.00    1.40
   0 -12   0   11.60    1.60
   0 -12   0   12.40    1.50
   0 -12   0   10.70    1.60
   0 -12   0   10.10    1.30
   0  12   0   12.90    1.60
   0  12   0    9.90    1.50
   0  12   0   11.00    1.40
   0  12   0   10.30    1.60
  -1 -12   0   -0.30    0.80
  -1 -12   0   -0.40    0.80
  -1 -12   0    0.10    0.80
  -1 -12   0   -0.10    0.70
   1  12   0    0.10    0.90
   1  12   0   -0.70    0.80
   1  12   0    0.00    0.80
   1  12   0   -0.40    0.60
  -2 -12   0    0.60    1.00
  -2 -12   0   -0.60    0.90
  -2 -12   0    0.80    1.20
   2  12   0    0.00    0.90
  -3 -12   0   14.20    1.90
  -3 -12   0   11.40    1.90
  -3 -12   0   12.70    2.00
   3  12   0   11.60    1.70
  -4 -12   0    6.20    1.40
   4  12   0    5.00    1.30
   4 -13   0    0.70    0.80
   4 -13   0   -0.40    0.90
  -4  13   0    1.00    0.90
  -4  13   0    0.70    0.90
  -4  13   0   -1.30    0.90
   3 -13   0    5.40    1.20
   3 -13   0    7.00    1.30
   3 -13   0    7.30    1.50
  -3  13   0    5.20    1.30
  -3  13   0    6.50    1.50
  -3  13   0    5.30    1.30
  -3  13   0    7.70    1.40
  -3  13   0    5.20    1.40
   2 -13   0    2.30    1.10
   2 -13   0    4.30    1.00
   2 -13   0    2.20    1.10
   2 -13   0    3.30    1.00
  -2  13   0    3.90    1.10
  -2  13   0    3.90    1.30
  -2  13   0    4.90    1.30
  -2  13   0    3.10    1.20
  -2  13   0    6.70    1.40
   1 -13   0    0.70    0.80
   1 -13   0   -0.70    0.70
   1 -13   0    2.10    0.80
   1 -13   0    1.80    0.90
  -1  13   0    0.00    0.80
  -1  13   0    1.80    1.10
  -1  13   0   -0.60    0.70
  -1  13   0   -0.50    0.80
   0 -13   0    0.20    0.80
   0 -13   0   -0.60    0.80
   0 -13   0    0.80    0.70
   0  13   0    0.30    0.80
   0  13   0   -0.10    0.80
   0  13   0    0.50    1.00
   0  13   0   -0.50    0.90
  -1 -13   0    0.90    1.00
  -1 -13   0    0.40    0.90
  -1 -13   0    0.30    0.90
  -1 -13   0    0.00    0.90
   1  13   0   -0.20    0.90
   1  13   0   -0.80    0.90
  -2 -13   0   12.60    1.90
  -2 -13   0   11.10    1.80
  -2 -13   0   11.90    1.70
  -2 -13   0   12.80    1.90
   2  13   0   11.50    1.70
   2  13   0   13.50    1.90
   3 -14   0    0.50    0.80
   3 -14   0    0.00    0.90
  -3  14   0   -1.40    0.80
  -3  14   0   -0.40    0.90
  -3  14   0    1.00    0.90
   2 -14   0    4.40    1.30
   2 -14   0    3.50    1.10
   2 -14   0    6.50    1.50
  -2  14   0    3.10    1.20
  -2  14   0    5.70    1.40
  -2  14   0    4.90    1.40
  -2  14   0    5.50    1.30
   1 -14   0   -0.80    0.70
   1 -14   0    0.10    1.00
  -1  14   0    0.30    0.90
  -1  14   0   -0.70    1.00
  -1  14   0   -0.50    0.90
  -1  14   0   -0.80    0.90
   0 -14   0    1.70    1.10
   0 -14   0    0.90    1.00
   0  14   0   -1.00    0.80
   0  14   0    0.40    1.00
   0  14   0    0.10    0.80
  -1 -14   0    9.90    1.80
  -1 -14   0   10.90    1.70
  -1 -14   0   13.10    2.00
   1  14   0   11.80    1.90
   1  14   0   12.10    1.80
   1  14  -1   -0.90    1.10
   1  14  -1    0.90    1.10
  -1 -14   1    0.90    1.00
  -1 -14   1    1.40    1.00
  -1 -14   1    2.80    1.20
  -1 -14   1    0.80    0.90
   0  14  -1   -1.60    0.80
   0  14  -1   -0.60    0.90
   0  14  -1   -0.60    0.80
   0 -14   1   -0.10    0.80
   0 -14   1   -0.40    0.90
   0 -14   1    0.50    0.80
  -1  14  -1   -0.30    0.90
  -1  14  -1   -0.60    0.70
  -1  14  -1   -0.70    0.90
   1 -14   1    2.20    0.90
   1 -14   1   -0.40    0.90
   1 -14   1    0.10    0.80
   1 -14   1    0.60    0.80
  -2  14  -1   17.50    2.10
  -2  14  -1   17.70    2.10
  -2  14  -1   15.40    2.00
   2 -14   1   16.60    2.00
   2 -14   1   16.00    1.90
   2 -14   1   17.10    2.00
  -3  14  -1    2.70    1.10
  -3  14  -1    8.00    1.70
   3 -14   1    4.60    1.40
   3 -14   1    4.90    1.20
   3 -14   1    4.70    1.10
   3  13  -1   -0.90    0.90
   3  13  -1    0.10    1.00
  -3 -13   1    0.90    1.20
  -3 -13   1    0.30    0.90
  -3 -13   1   -0.20    1.00
  -3 -13   1    0.00    0.80
   2  13  -1    6.70    1.40
   2  13  -1    8.00    1.50
  -2 -13   1    5.70    1.50
  -2 -13   1    6.70    1.50
  -2 -13   1    4.50    1.20
  -2 -13   1    4.40    1.30
   1  13  -1    5.50    1.10
   1  13  -1    4.30    1.20
   1  13  -1    3.40    1.20
  -1 -13   1    7.00    1.40
  -1 -13   1    5.90    1.30
  -1 -13   1    5.80    1.30
  -1 -13   1    5.60    1.30
   0  13  -1    0.00    0.90
   0  13  -1   -0.90    0.70
   0  13  -1    0.20    0.90
   0 -13   1    0.60    0.80
   0 -13   1    1.50    0.80
   0 -13   1    0.00    0.80
  -1  13  -1   17.80    1.90
  -1  13  -1   21.60    2.10
  -1  13  -1   18.10    2.00
  -1  13  -1   15.60    1.90
   1 -13   1   19.50    1.70
   1 -13   1   14.90    1.70
   1 -13   1   16.90    1.80
   1 -13   1   19.10    2.00
  -2  13  -1    1.00    1.10
  -2  13  -1   -0.20    0.90
  -2  13  -1    1.20    0.90
  -2  13  -1   -0.10    0.80
  -2  13  -1    0.50    0.80
   2 -13   1   -0.20    0.70
   2 -13   1    0.00    0.80
   2 -13   1    0.90    0.90
   2 -13   1    0.50    0.70
  -3  13  -1   33.90    2.40
  -3  13  -1   35.80    2.70
  -3  13  -1   36.90    2.70
  -3  13  -1   37.50    2.50
   3 -13   1   34.50    2.70
   3 -13   1   35.10    2.40
   3 -13   1   34.80    2.50
  -4  13  -1    5.80    1.50
  -4  13  -1    2.70    1.10
  -4  13  -1    2.00    1.30
   4 -13   1    4.60    1.20
   4 -13   1    3.70    1.30
  -5  13  -1   -0.20    0.90
  -5  13  -1   -1.20    1.30
  -5  13  -1   -0.70    0.80
   5 -13   1    2.00    1.30
   5 -13   1    0.40    0.70
   4  12  -1    2.40    1.10
  -4 -12   1    2.30    1.10
  -4 -12   1    1.20    1.00
  -4 -12   1    2.20    1.50
  -4 -12   1    0.80    1.30
   3  12  -1    2.50    1.10
  -3 -12   1    3.70    1.50
  -3 -12   1    4.00    1.10
  -3 -12   1    2.20    1.00
  -3 -12   1    3.50    1.40
  -3 -12   1    1.60    1.00
   2  12  -1    0.70    0.80
   2  12  -1    1.00    0.90
  -2 -12   1   -0.80    0.70
  -2 -12   1    0.10    0.70
  -2 -12   1    0.80    1.10
  -2 -12   1   -0.20    0.90
  -2 -12   1    1.20    0.90
   1  12  -1   -0.30    0.70
   1  12  -1    0.40    0.60
   1  12  -1    0.80    0.90
  -1 -12   1    0.10    0.80
  -1 -12   1   -0.30    0.80
  -1 -12   1   -1.20    0.60
  -1 -12   1    0.90    0.80
   0  12  -1    4.50    1.20
   0  12  -1    6.20    1.20
   0  12  -1    2.70    0.90
   0  12  -1    6.10    1.20
   0 -12   1    5.10    1.10
   0 -12   1    4.60    1.00
   0 -12   1    4.70    1.10
   0 -12   1    4.40    1.00
  -1  12  -1    8.80    1.40
  -1  12  -1    7.70    1.30
  -1  12  -1    9.60    1.40
  -1  12  -1    9.90    1.50
  -1  12  -1    9.00    1.40
   1 -12   1    8.40    1.30
   1 -12   1   10.40    1.40
   1 -12   1    9.60    1.40
  -2  12  -1    1.40    0.80
  -2  12  -1   -0.50    0.70
  -2  12  -1   -0.40    0.70
  -2  12  -1   -1.20    0.70
  -2  12  -1   -0.10    0.80
   2 -12   1   -1.40    0.50
   2 -12   1    0.20    0.50
   2 -12   1    0.10    0.70
   2 -12   1    0.50    0.70
  -3  12  -1    9.30    1.50
  -3  12  -1    8.30    1.30
  -3  12  -1    8.00    1.30
  -3  12  -1   12.30    1.70
   3 -12   1   11.00    1.40
   3 -12   1   12.10    1.60
   3 -12   1    8.90    1.50
  -4  12  -1    1.50    1.10
  -4  12  -1    2.70    1.10
  -4  12  -1    2.20    1.00
   4 -12   1    1.60    0.90
   4 -12   1    3.60    1.30
  -5  12  -1   60.19    3.20
  -5  12  -1   57.99    3.50
  -5  12  -1   73.29    4.00
   5 -12   1   58.09    3.70
   5 -12   1   57.19    3.00
   5  11  -1    0.50    1.00
  -5 -11   1    6.50    1.40
  -5 -11   1    3.20    1.60
  -5 -11   1    3.20    1.60
  -5 -11   1    3.20    1.10
   4  11  -1    2.70    1.00
  -4 -11   1    6.00    1.70
  -4 -11   1    4.30    1.10
  -4 -11   1    6.50    1.40
  -4 -11   1    2.70    1.40
   3  11  -1   10.10    1.40
  -3 -11   1   11.90    1.50
  -3 -11   1   12.20    1.80
  -3 -11   1   10.20    1.70
  -3 -11   1   11.40    1.60
   2  11  -1    3.30    0.70
   2  11  -1    2.60    1.00
  -2 -11   1    3.10    1.10
  -2 -11   1    2.70    0.90
  -2 -11   1    5.00    1.20
  -2 -11   1    3.00    0.90
   1  11  -1   24.00    2.20
   1  11  -1   17.60    1.70
   1  11  -1   23.10    1.80
   1  11  -1   20.90    1.50
  -1 -11   1   21.00    1.70
  -1 -11   1   19.80    1.70
  -1 -11   1   20.30    1.90
  -1 -11   1   20.10    1.70
  -1 -11   1   20.60    1.90
   0  11  -1    3.00    0.90
   0  11  -1    4.80    1.20
   0  11  -1    4.40    1.00
   0  11  -1    3.30    0.90
   0  11  -1    2.70    0.80
   0 -11   1    4.10    1.00
   0 -11   1    4.00    1.00
   0 -11   1    3.40    0.90
   0 -11   1    5.40    1.10
   0 -11   1    4.60    1.00
  -1  11  -1    2.70    0.90
  -1  11  -1    1.70    0.90
  -1  11  -1    2.60    0.90
  -1  11  -1    2.40    0.90
  -1  11  -1    2.20    0.80
   1 -11   1    1.90    0.80
   1 -11   1    3.00    0.90
   1 -11   1    1.20    0.70
  -2  11  -1   21.10    1.90
  -2  11  -1   21.70    1.70
  -2  11  -1   14.70    1.60
  -2  11  -1   20.40    1.70
  -2  11  -1   16.40    1.70
   2 -11   1   21.70    1.70
   2 -11   1   18.60    1.50
   2 -11   1   18.30    1.50
  -3  11  -1    0.20    0.60
  -3  11  -1    0.40    0.70
  -3  11  -1   -0.40    0.70
  -3  11  -1    0.50    0.70
   3 -11   1    0.60    0.60
   3 -11   1   -0.10    0.50
   3 -11   1    0.20    0.70
  -4  11  -1   16.40    1.80
  -4  11  -1   18.00    1.80
  -4  11  -1   15.80    1.80
  -4  11  -1   18.50    2.10
   4 -11   1   16.30    1.60
   4 -11   1   18.40    2.10
  -5  11  -1   24.70    2.40
  -5  11  -1   24.20    2.20
  -5  11  -1   24.50    2.00
   5 -11   1   22.80    2.50
   5 -11   1   25.20    1.90
  -6  11  -1    6.00    1.60
  -6  11  -1    5.80    1.40
  -6  11  -1    4.60    1.20
   6 -11   1    5.50    1.60
   6 -11   1    5.00    1.20
   5  10  -1    5.90    1.50
   5  10  -1    5.10    1.30
   5  10  -1    6.40    1.20
  -5 -10   1    6.40    1.30
  -5 -10   1    4.70    1.60
  -5 -10   1    7.40    1.30
  -5 -10   1    5.90    1.60
   4  10  -1    3.90    1.00
   4  10  -1    3.10    1.10
  -4 -10   1    4.30    1.40
  -4 -10   1    2.80    1.00
  -4 -10   1    2.70    1.30
  -4 -10   1    3.10    1.00
   3  10  -1    0.80    0.70
   3  10  -1    0.50    0.60
  -3 -10   1   -1.10    0.60
  -3 -10   1   -0.50    1.00
  -3 -10   1    0.30    0.60
  -3 -10   1   -1.00    0.80
   2  10  -1    2.20    0.60
   2  10  -1    2.00    0.80
   2  10  -1    2.20    0.60
  -2 -10   1    2.10    1.00
  -2 -10   1    1.60    0.80
  -2 -10   1    2.20    1.10
  -2 -10   1    1.40    0.80
   1  10  -1   -0.90    0.60
   1  10  -1   -0.60    0.90
   1  10  -1    1.00    0.70
   1  10  -1    0.00    0.40
   1  10  -1    0.20    0.50
  -1 -10   1   -0.20    0.70
  -1 -10   1    0.60    0.60
  -1 -10   1    0.40    0.80
  -1 -10   1   -0.90    0.60
  -1 -10   1   -0.30    0.60
   0  10  -1   62.49    2.80
   0  10  -1   64.69    2.90
   0  10  -1   62.69    2.90
   0  10  -1   60.29    2.80
   0  10  -1   59.79    2.70
   0 -10   1   63.19    2.70
   0 -10   1   62.29    3.00
   0 -10   1   60.29    2.80
   0 -10   1   65.29    2.80
   0 -10   1   62.29    2.80
  -1  10  -1    6.40    1.10
  -1  10  -1    4.90    1.00
  -1  10  -1    4.60    1.00
  -1  10  -1    7.90    1.10
  -1  10  -1    5.90    1.00
   1 -10   1    6.70    1.00
   1 -10   1    6.00    0.60
   1 -10   1    6.90    1.10
   1 -10   1    6.30    1.00
   1 -10   1    5.20    1.00
  -2  10  -1   36.20    2.00
  -2  10  -1   33.70    1.90
  -2  10  -1   38.60    2.20
  -2  10  -1   33.70    2.10
  -2  10  -1   32.90    2.00
   2 -10   1   33.30    2.00
   2 -10   1   33.30    2.00
   2 -10   1   33.90    1.90
  -3  10  -1   33.20    2.20
  -3  10  -1   33.30    2.00
  -3  10  -1   37.80    2.30
  -3  10  -1   34.10    1.90
   3 -10   1   34.30    2.30
   3 -10   1   37.90    2.00
   3 -10   1   35.20    2.10
  -4  10  -1   -0.60    0.70
  -4  10  -1    0.30    0.80
  -4  10  -1   -0.30    0.50
  -4  10  -1   -0.10    0.60
   4 -10   1   -0.90    0.70
   4 -10   1   -0.60    0.50
  -5  10  -1    3.00    0.90
  -5  10  -1    1.10    0.80
  -5  10  -1    2.10    1.10
   5 -10   1    1.40    0.90
   5 -10   1    1.30    0.70
  -6  10  -1   40.70    2.40
  -6  10  -1   40.90    2.90
  -6  10  -1   39.00    2.60
   6 -10   1   40.50    2.90
   6 -10   1   36.20    2.20
  -7  10  -1    0.30    1.00
  -7  10  -1    2.00    1.00
   7 -10   1    1.00    1.10
   6   9  -1    0.30    1.10
  -6  -9   1    0.50    1.30
  -6  -9   1    0.50    0.80
  -6  -9   1    0.40    1.40
   5   9  -1    2.40    0.90
   5   9  -1    2.80    1.20
   5   9  -1    1.80    0.90
  -5  -9   1    2.80    0.90
  -5  -9   1    3.80    1.50
  -5  -9   1    1.70    0.90
  -5  -9   1    1.00    1.30
   4   9  -1   -0.30    0.70
   4   9  -1   -0.60    0.60
  -4  -9   1   -0.60    0.60
  -4  -9   1    0.90    0.70
  -4  -9   1   -1.40    0.80
  -4  -9   1   -1.10    0.90
   3   9  -1    2.20    0.80
   3   9  -1    2.00    0.70
  -3  -9   1    2.20    1.10
  -3  -9   1    2.90    0.80
  -3  -9   1    2.00    0.80
  -3  -9   1    2.70    1.00
   2   9  -1    4.30    0.80
   2   9  -1    2.70    0.70
   2   9  -1    3.00    0.60
  -2  -9   1    3.20    0.80
  -2  -9   1    0.70    0.70
  -2  -9   1    2.60    1.00
  -2  -9   1    4.50    1.10
   1   9  -1  113.59    4.00
   1   9  -1  115.69    4.10
   1   9  -1  113.39    3.70
   1   9  -1  109.29    4.20
   1   9  -1  111.19    3.80
  -1  -9   1  109.99    4.30
  -1  -9   1  110.69    4.10
  -1  -9   1  116.99    4.10
  -1  -9   1  107.59    4.00
   0   9  -1  548.45   15.70
   0   9  -1  560.24   15.60
   0   9  -1  570.54   14.90
   0   9  -1  551.54   15.60
   0   9  -1  580.24   15.80
   0   9  -1  556.64   15.60
   0  -9   1  568.94   15.70
   0  -9   1  570.14   15.70
   0  -9   1  587.94   15.70
   0  -9   1  575.64   15.90
   0  -9   1  557.64   15.50
  -1   9  -1   17.10    1.40
  -1   9  -1   16.60    1.40
  -1   9  -1   16.90    1.40
  -1   9  -1   19.20    1.40
  -1   9  -1   17.80    1.40
   1  -9   1   18.70    1.40
   1  -9   1   16.40    1.40
   1  -9   1   15.10    1.40
   1  -9   1   13.90    1.40
   1  -9   1   18.20    0.90
  -2   9  -1    5.80    0.80
  -2   9  -1    7.20    1.00
  -2   9  -1    5.90    0.90
  -2   9  -1    4.10    0.90
  -2   9  -1    6.20    1.00
   2  -9   1    5.80    0.90
   2  -9   1    6.10    0.90
   2  -9   1    4.80    0.80
   2  -9   1    6.00    1.00
  -3   9  -1   18.00    1.60
  -3   9  -1   18.90    1.40
  -3   9  -1   21.30    1.60
  -3   9  -1   22.30    1.40
   3  -9   1   19.10    1.40
   3  -9   1   19.90    1.60
  -4   9  -1   43.60    1.90
  -4   9  -1   46.30    2.60
  -4   9  -1   45.50    2.30
  -4   9  -1   42.70    2.40
   4  -9   1   43.40    2.20
   4  -9   1   46.30    2.60
  -5   9  -1   25.40    2.10
  -5   9  -1   20.70    1.80
  -5   9  -1   23.80    1.70
   5  -9   1   20.50    2.10
   5  -9   1   23.30    1.60
  -6   9  -1    0.50    0.80
  -6   9  -1    1.10    0.70
  -6   9  -1    0.50    0.90
   6  -9   1    2.20    1.10
   6  -9   1    0.10    0.60
  -7   9  -1    1.60    1.20
  -7   9  -1    2.00    1.00
   7  -9   1    2.50    1.20
   6   8  -1   -0.70    1.00
   6   8  -1   -0.80    0.80
  -6  -8   1    0.90    1.20
  -6  -8   1   -0.40    1.30
  -6  -8   1    0.20    1.10
  -6  -8   1    0.10    0.80
   5   8  -1   19.90    1.50
   5   8  -1   19.80    1.90
   5   8  -1   21.10    2.30
  -5  -8   1   21.20    1.80
  -5  -8   1   23.10    1.80
  -5  -8   1   21.80    2.40
  -5  -8   1   19.00    2.20
   4   8  -1    9.80    1.40
   4   8  -1   10.60    1.20
   4   8  -1   12.70    1.50
  -4  -8   1    9.50    1.50
  -4  -8   1    8.40    1.40
  -4  -8   1    9.50    1.20
  -4  -8   1   10.80    1.30
   3   8  -1    7.20    1.10
   3   8  -1    8.40    1.00
  -3  -8   1    7.80    1.30
  -3  -8   1    7.00    1.00
  -3  -8   1    8.50    1.30
  -3  -8   1    6.80    1.00
   2   8  -1   80.79    2.70
   2   8  -1   79.19    3.20
   2   8  -1   75.69    3.00
   2   8  -1   78.89    3.10
   2   8  -1   79.79    3.10
  -2  -8   1   82.49    3.20
  -2  -8   1   77.79    3.40
  -2  -8   1   80.19    3.10
  -2  -8   1   79.59    3.10
   1   8  -1   68.99    2.50
   1   8  -1   70.09    2.90
   1   8  -1   71.09    2.80
   1   8  -1   69.89    2.60
   1   8  -1   70.49    2.70
  -1  -8   1   70.99    2.80
  -1  -8   1   66.89    2.70
  -1  -8   1   70.69    2.90
  -1  -8   1   67.49    3.00
   0   8  -1    1.10    0.30
   0   8  -1    1.90    0.60
   0   8  -1    0.60    0.50
   0   8  -1    0.70    0.50
   0   8  -1    0.50    0.50
   0   8  -1    1.00    0.50
   0   8  -1    1.20    0.30
   0  -8   1    0.60    0.50
   0  -8   1    1.20    0.60
   0  -8   1    1.00    0.50
   0  -8   1    0.80    0.60
   0  -8   1    1.30    0.60
  -1   8  -1   12.60    1.10
  -1   8  -1   12.10    1.20
  -1   8  -1    9.50    1.10
  -1   8  -1   10.60    1.10
   1  -8   1   13.30    0.70
   1  -8   1   11.50    1.10
   1  -8   1   14.30    1.10
   1  -8   1   10.20    1.10
   1  -8   1   14.30    1.10
  -2   8  -1    2.90    0.60
  -2   8  -1    3.40    0.70
  -2   8  -1    1.80    0.60
  -2   8  -1    2.60    0.70
  -2   8  -1    2.50    0.60
  -2   8  -1    2.30    0.60
   2  -8   1    3.60    0.80
   2  -8   1    2.80    0.60
   2  -8   1    3.30    0.70
   2  -8   1    3.20    0.60
  -3   8  -1   21.90    1.50
  -3   8  -1   21.70    1.30
  -3   8  -1   20.50    1.50
  -3   8  -1   23.90    1.40
   3  -8   1   24.80    1.40
   3  -8   1   22.60    1.60
   3  -8   1   21.60    1.40
  -4   8  -1    2.60    0.70
  -4   8  -1    2.80    0.50
  -4   8  -1    2.90    0.70
  -4   8  -1    3.30    0.90
   4  -8   1    3.40    0.70
   4  -8   1    2.60    0.90
  -5   8  -1   28.90    1.90
  -5   8  -1   27.20    1.70
  -5   8  -1   30.80    2.10
   5  -8   1   29.10    1.80
   5  -8   1   27.60    2.10
   5  -8   1   26.60    1.60
  -6   8  -1   10.20    1.40
  -6   8  -1   14.10    1.50
  -6   8  -1   10.30    1.30
  -6   8  -1   10.80    1.60
   6  -8   1   10.90    1.70
   6  -8   1   11.10    1.20
   6  -8   1    8.30    1.10
  -7   8  -1    0.80    0.80
  -7   8  -1   -0.60    0.80
   7  -8   1   -0.60    0.80
   7   7  -1   -0.40    1.00
  -7  -7   1   -1.80    1.20
  -7  -7   1   -0.50    1.30
  -7  -7   1    0.80    0.90
   6   7  -1   -0.30    0.60
   6   7  -1   -0.60    0.90
  -6  -7   1    0.50    1.20
  -6  -7   1   -1.10    0.60
  -6  -7   1   -1.00    0.70
  -6  -7   1   -0.40    1.10
   5   7  -1   88.59    3.70
   5   7  -1   95.09    3.50
   5   7  -1   96.99    4.40
  -5  -7   1   93.29    3.70
  -5  -7   1   94.59    4.20
  -5  -7   1   95.09    3.60
  -5  -7   1   93.99    4.30
   4   7  -1   -0.40    0.50
   4   7  -1   -0.20    0.60
   4   7  -1    0.60    0.60
  -4  -7   1    0.60    0.80
  -4  -7   1    0.70    0.90
  -4  -7   1    0.40    0.50
  -4  -7   1    0.50    0.60
   3   7  -1   40.70    1.90
   3   7  -1   42.50    2.30
  -3  -7   1   42.00    2.00
  -3  -7   1   41.00    2.00
  -3  -7   1   41.80    2.20
  -3  -7   1   38.50    2.30
   2   7  -1    4.40    0.70
   2   7  -1    2.90    0.60
   2   7  -1    3.00    0.70
   2   7  -1    3.20    0.60
   2   7  -1    4.20    0.50
  -2  -7   1    3.30    0.60
  -2  -7   1    5.30    0.80
  -2  -7   1    3.20    0.60
  -2  -7   1    3.10    0.80
  -2  -7   1    3.40    0.90
   1   7  -1   19.60    1.20
   1   7  -1   17.70    1.30
   1   7  -1   17.90    1.10
   1   7  -1   18.40    1.10
   1   7  -1   20.60    1.20
  -1  -7   1   19.90    1.30
  -1  -7   1   19.80    1.30
  -1  -7   1   15.80    1.10
  -1  -7   1   18.30    1.30
  -1  -7   1   19.20    1.40
   0   7  -1  100.99    2.80
   0   7  -1   92.29    3.20
   0   7  -1   92.79    3.20
   0   7  -1   92.89    2.80
   0   7  -1   91.39    3.30
   0   7  -1   94.79    3.30
   0  -7   1   94.39    3.20
   0  -7   1   89.59    3.20
   0  -7   1   95.39    3.30
   0  -7   1   95.99    3.40
   0  -7   1   94.29    3.20
  -1   7  -1   15.40    1.10
  -1   7  -1   16.20    1.10
  -1   7  -1   16.40    1.10
  -1   7  -1   17.40    1.10
  -1   7  -1   16.60    1.20
  -1   7  -1   16.20    1.10
   1  -7   1   15.80    0.70
   1  -7   1   16.40    1.10
   1  -7   1   15.80    1.10
   1  -7   1   16.80    1.10
   1  -7   1   18.60    1.10
  -2   7  -1  108.69    3.80
  -2   7  -1  114.99    3.80
  -2   7  -1  109.99    3.60
  -2   7  -1  113.49    3.70
  -2   7  -1  114.49    3.70
  -2   7  -1  113.49    3.80
   2  -7   1  112.49    3.80
   2  -7   1  111.39    3.70
   2  -7   1  115.39    3.70
   2  -7   1  111.59    3.00
   2  -7   1  109.39    3.60
  -3   7  -1   16.70    1.10
  -3   7  -1   14.90    1.20
  -3   7  -1   15.80    1.00
  -3   7  -1   13.60    1.20
  -3   7  -1   18.00    1.20
   3  -7   1   19.50    1.20
   3  -7   1   16.20    1.10
   3  -7   1   14.40    1.30
  -4   7  -1    8.40    1.00
  -4   7  -1    8.10    1.00
  -4   7  -1    9.70    0.70
  -4   7  -1    9.70    1.20
   4  -7   1   11.20    1.30
   4  -7   1    8.80    0.80
   4  -7   1    9.30    1.00
  -5   7  -1   26.80    1.60
  -5   7  -1   28.70    1.90
  -5   7  -1   25.40    1.70
   5  -7   1   27.20    1.60
   5  -7   1   30.60    2.10
   5  -7   1   25.90    1.50
  -6   7  -1    3.70    1.00
  -6   7  -1    3.60    0.90
  -6   7  -1    2.60    0.70
  -6   7  -1    2.50    0.80
   6  -7   1    1.60    0.60
   6  -7   1    2.30    0.70
   6  -7   1    2.50    1.00
   6  -7   1    2.30    0.70
  -7   7  -1    0.90    1.00
  -7   7  -1    0.80    0.70
   7  -7   1   -0.60    0.80
  -8   7  -1    0.00    0.80
   8  -7   1    0.10    0.90
   7   6  -1    0.30    1.10
  -7  -6   1    1.90    1.30
  -7  -6   1    0.20    0.80
  -7  -6   1   -0.80    1.20
   6   6  -1    0.20    0.90
   6   6  -1    0.30    0.60
   6   6  -1    0.60    0.60
  -6  -6   1    0.70    0.80
  -6  -6   1    0.90    0.60
  -6  -6   1    1.10    1.10
  -6  -6   1    1.20    1.20
   5   6  -1    0.70    0.60
   5   6  -1    0.70    0.60
   5   6  -1    1.20    0.90
  -5  -6   1    0.20    0.90
  -5  -6   1   -1.00    0.60
  -5  -6   1    0.20    0.90
  -5  -6   1    0.70    0.60
   4   6  -1   65.79    2.70
   4   6  -1   63.39    3.10
   4   6  -1   65.39    2.60
  -4  -6   1   69.19    3.10
  -4  -6   1   65.99    2.70
  -4  -6   1   69.49    3.10
  -4  -6   1   64.09    2.60
   3   6  -1   12.40    1.00
   3   6  -1   11.10    1.00
   3   6  -1   12.00    1.20
  -3  -6   1   12.10    1.30
  -3  -6   1   12.60    0.70
  -3  -6   1   12.80    0.60
  -3  -6   1   14.80    1.10
  -3  -6   1   12.10    1.00
  -3  -6   1   12.90    1.20
  -3  -6   1   13.30    1.10
   2   6  -1   14.80    1.10
   2   6  -1   15.80    0.80
   2   6  -1   14.40    1.10
   2   6  -1   16.40    1.00
   2   6  -1   12.20    0.90
  -2  -6   1   15.40    1.20
  -2  -6   1   16.10    1.10
  -2  -6   1   15.30    0.80
  -2  -6   1   16.30    1.30
  -2  -6   1   16.10    1.10
  -2  -6   1   16.20    1.10
   1   6  -1   20.30    1.10
   1   6  -1   19.50    1.10
   1   6  -1   18.90    1.00
   1   6  -1   19.70    1.10
   1   6  -1   18.90    1.20
  -1  -6   1   19.60    1.10
  -1  -6   1   19.80    1.20
  -1  -6   1   18.60    1.20
  -1  -6   1   19.60    1.20
  -1  -6   1   19.20    1.40
   0   6  -1   33.50    1.20
   0   6  -1   33.40    1.50
   0   6  -1   31.80    1.50
   0   6  -1   37.20    1.20
   0   6  -1   32.50    1.50
   0   6  -1   32.60    1.50
   0  -6   1   35.00    1.60
   0  -6   1   32.40    1.60
   0  -6   1   36.30    1.50
   0  -6   1   33.10    1.60
   0  -6   1   32.70    1.50
  -1   6  -1    1.30    0.40
  -1   6  -1    0.40    0.40
  -1   6  -1    1.50    0.40
  -1   6  -1    1.50    0.40
  -1   6  -1    1.00    0.40
  -1   6  -1    1.00    0.40
   1  -6   1    1.20    0.20
   1  -6   1    1.80    0.40
   1  -6   1    0.90    0.40
   1  -6   1    1.60    0.50
   1  -6   1    1.30    0.40
  -2   6  -1   45.60    2.00
  -2   6  -1   46.90    1.90
  -2   6  -1   47.80    1.90
  -2   6  -1   45.40    1.80
  -2   6  -1   46.90    1.80
  -2   6  -1   48.80    1.90
   2  -6   1   47.10    1.30
   2  -6   1   44.40    1.80
   2  -6   1   43.90    1.80
   2  -6   1   47.60    1.90
   2  -6   1   44.80    2.00
  -3   6  -1   71.69    2.60
  -3   6  -1   74.19    2.80
  -3   6  -1   73.89    2.40
  -3   6  -1   71.09    2.80
  -3   6  -1   71.79    2.60
   3  -6   1   73.19    2.40
   3  -6   1   71.19    2.60
   3  -6   1   72.29    2.50
  -4   6  -1   37.30    1.90
  -4   6  -1   40.00    1.80
  -4   6  -1   38.20    1.40
  -4   6  -1   38.60    1.30
  -4   6  -1   36.30    1.70
  -4   6  -1   36.50    2.00
   4  -6   1   35.00    1.70
   4  -6   1   38.00    2.10
   4  -6   1   37.90    1.70
   4  -6   1   37.10    1.70
   4  -6   1   39.40    1.40
  -5   6  -1   96.79    3.60
  -5   6  -1   96.49    3.40
  -5   6  -1   94.89    3.70
   5  -6   1   95.29    3.90
   5  -6   1   91.79    3.50
   5  -6   1   94.99    3.30
  -6   6  -1   11.30    1.40
  -6   6  -1   12.70    1.20
  -6   6  -1   10.90    1.30
  -6   6  -1   14.10    1.30
   6  -6   1   11.00    1.30
   6  -6   1   12.20    1.10
   6  -6   1   11.30    1.10
   6  -6   1   10.00    1.50
  -7   6  -1   12.40    1.60
  -7   6  -1   13.00    1.50
   7  -6   1   11.50    1.60
   7  -6   1   11.10    1.70
  -8   6  -1    5.40    1.20
   8  -6   1    6.90    1.50
   8  -6   1    4.50    1.40
   7   5  -1   -0.10    1.00
  -7  -5   1   -0.40    1.10
  -7  -5   1    0.20    0.70
  -7  -5   1    1.20    1.30
   6   5  -1    6.80    1.10
   6   5  -1    5.50    1.40
   6   5  -1    7.50    0.90
  -6  -5   1    4.50    1.30
  -6  -5   1    4.90    1.30
  -6  -5   1    5.70    0.80
  -6  -5   1    4.90    1.00
   5   5  -1   16.10    1.80
   5   5  -1   15.30    1.20
   5   5  -1   15.40    1.30
  -5  -5   1   17.00    1.40
  -5  -5   1   13.10    1.60
  -5  -5   1   16.50    1.20
  -5  -5   1   17.10    1.70
   4   5  -1   60.29    2.60
   4   5  -1   61.69    2.40
   4   5  -1   61.59    3.00
  -4  -5   1   65.19    2.90
  -4  -5   1   67.69    2.50
  -4  -5   1   68.89    2.70
  -4  -5   1   64.69    2.90
  -4  -5   1   63.59    2.50
   3   5  -1   33.70    1.90
   3   5  -1   32.50    1.50
   3   5  -1   37.50    1.60
  -3  -5   1   36.00    1.20
  -3  -5   1   35.40    1.70
  -3  -5   1   34.20    1.60
  -3  -5   1   32.20    1.50
  -3  -5   1   31.90    1.80
  -3  -5   1   34.20    1.80
  -3  -5   1   36.10    1.30
  -3  -5   1   35.30    1.10
   2   5  -1  874.01   23.00
   2   5  -1  878.91   22.70
   2   5  -1  847.12   23.20
  -2  -5   1  883.81   23.00
  -2  -5   1  887.61   23.30
  -2  -5   1  895.41   23.20
  -2  -5   1  898.91   22.70
  -2  -5   1  865.91   23.00
  -2  -5   1  864.01   23.20
   1   5  -1    8.20    0.70
   1   5  -1    9.40    0.70
   1   5  -1    7.40    0.80
   1   5  -1    8.00    0.60
   1   5  -1    8.70    0.70
  -1  -5   1    8.40    0.60
  -1  -5   1    8.30    0.70
  -1  -5   1    8.10    0.70
  -1  -5   1    8.90    0.80
  -1  -5   1    9.00    0.80
  -1  -5   1    7.10    0.70
   0   5  -1  382.56   10.00
   0   5  -1  380.66   10.30
   0   5  -1  378.76   10.40
   0   5  -1  379.96   10.30
   0   5  -1  380.86   10.30
   0   5  -1  399.76   10.00
   0   5  -1  375.56   10.40
   0  -5   1  400.96   10.50
   0  -5   1  369.26   10.30
   0  -5   1  383.86   10.30
   0  -5   1  377.26   10.40
   0  -5   1  376.06   10.40
  -1   5  -1  509.65   13.60
  -1   5  -1  516.95   13.50
  -1   5  -1  496.95   13.50
  -1   5  -1  511.75   13.50
  -1   5  -1  495.85   13.40
  -1   5  -1  521.25   13.60
   1  -5   1  497.35   13.10
   1  -5   1  502.55   13.50
   1  -5   1  513.45   13.50
   1  -5   1  508.35   13.50
   1  -5   1  497.55   13.50
  -2   5  -1    1.60    0.40
  -2   5  -1    2.80    0.50
  -2   5  -1    2.10    0.50
  -2   5  -1    2.50    0.50
  -2   5  -1    1.70    0.40
   2  -5   1    2.10    0.50
   2  -5   1    2.10    0.40
   2  -5   1    2.60    0.20
   2  -5   1    1.80    0.30
   2  -5   1    2.20    0.40
  -3   5  -1   45.40    1.80
  -3   5  -1   45.00    1.40
  -3   5  -1   46.00    2.00
  -3   5  -1   42.70    1.90
  -3   5  -1   45.00    1.50
  -3   5  -1   44.60    1.80
   3  -5   1   48.10    1.70
   3  -5   1   44.90    1.70
   3  -5   1   46.50    1.50
   3  -5   1   45.30    1.80
  -4   5  -1    0.10    0.30
  -4   5  -1    0.20    0.20
  -4   5  -1   -0.10    0.40
  -4   5  -1   -0.20    0.20
  -4   5  -1   -0.30    0.40
  -4   5  -1   -0.30    0.30
   4  -5   1   -0.60    0.30
   4  -5   1    0.60    0.30
   4  -5   1   -0.20    0.30
   4  -5   1   -0.50    0.40
  -5   5  -1   11.90    1.10
  -5   5  -1   16.10    1.20
  -5   5  -1   14.50    1.40
  -5   5  -1   13.60    1.20
   5  -5   1   13.30    1.30
   5  -5   1   12.30    1.00
   5  -5   1   14.30    1.50
   5  -5   1   14.10    1.10
  -6   5  -1    2.70    0.80
  -6   5  -1    2.10    0.60
  -6   5  -1    2.30    0.80
  -6   5  -1    2.20    0.60
   6  -5   1    2.80    0.90
   6  -5   1    2.60    0.60
   6  -5   1    3.10    0.60
   6  -5   1    0.80    0.70
  -7   5  -1    8.50    1.20
  -7   5  -1    7.50    1.20
   7  -5   1    8.70    1.40
   7  -5   1    8.90    1.40
  -8   5  -1    0.90    0.80
  -8   5  -1    2.20    1.20
   8  -5   1    0.50    1.00
   8  -5   1    1.40    1.00
   8   4  -1    0.90    1.30
  -8  -4   1    1.50    1.40
  -8  -4   1    5.20    1.60
  -8  -4   1    3.30    1.00
   7   4  -1   -1.50    0.80
  -7  -4   1    1.70    1.20
  -7  -4   1    0.20    0.60
  -7  -4   1    2.20    1.10
   6   4  -1   62.09    3.50
   6   4  -1   63.69    2.50
   6   4  -1   61.49    2.70
  -6  -4   1   64.79    2.70
  -6  -4   1   63.99    3.40
  -6  -4   1   61.99    3.30
  -6  -4   1   62.49    2.50
   5   4  -1   73.49    3.50
   5   4  -1   64.39    2.40
   5   4  -1   63.99    2.70
  -5  -4   1   64.19    3.10
  -5  -4   1   67.79    2.50
  -5  -4   1   65.39    3.20
  -5  -4   1   67.19    2.60
   4   4  -1   57.29    2.10
   4   4  -1   56.99    2.30
   4   4  -1   60.29    2.90
  -4  -4   1   58.29    2.70
  -4  -4   1   54.79    2.60
  -4  -4   1   61.69    2.00
  -4  -4   1   59.49    2.20
  -4  -4   1   60.79    2.40
  -4  -4   1   58.29    2.30
   3   4  -1  163.58    4.60
   3   4  -1  152.18    4.70
   3   4  -1  154.38    4.50
   3   4  -1  151.38    5.10
  -3  -4   1  163.98    4.40
  -3  -4   1  159.28    4.40
  -3  -4   1  156.08    4.80
  -3  -4   1  145.89    4.90
  -3  -4   1  154.38    4.10
  -3  -4   1  148.39    4.60
  -3  -4   1  153.38    4.60
  -3  -4   1  149.19    4.90
   2   4  -1    7.20    0.40
   2   4  -1    6.20    0.70
   2   4  -1    7.20    0.60
   2   4  -1    7.40    0.60
  -2  -4   1    7.00    0.60
  -2  -4   1    7.20    0.60
  -2  -4   1    6.30    0.70
  -2  -4   1    7.00    0.70
  -2  -4   1    8.40    0.80
  -2  -4   1    7.10    0.40
  -2  -4   1    8.10    0.40
   1   4  -1   88.29    2.80
   1   4  -1   89.59    2.60
   1   4  -1   87.49    2.80
   1   4  -1   88.69    2.80
   1   4  -1   86.99    2.70
   1   4  -1   88.29    2.80
  -1  -4   1   85.19    2.70
  -1  -4   1   88.39    2.60
  -1  -4   1   89.09    2.80
  -1  -4   1   89.99    2.80
  -1  -4   1   85.79    2.80
  -1  -4   1   88.09    2.70
   0   4  -1   19.20    0.70
   0   4  -1   19.40    0.90
   0   4  -1   19.50    0.90
   0   4  -1   21.00    0.90
   0   4  -1   19.50    1.00
   0   4  -1   21.70    1.00
   0   4  -1   19.60    0.90
   0   4  -1   20.30    0.90
   0   4  -1   21.00    1.00
   0  -4   1   21.20    1.00
   0  -4   1   20.30    1.00
   0  -4   1   18.70    0.90
   0  -4   1   20.30    1.00
   0  -4   1   21.40    1.00
   0  -4   1   19.20    0.90
   0  -4   1   21.20    0.90
   0  -4   1   21.00    0.90
  -1   4  -1   60.19    2.00
  -1   4  -1   64.99    2.10
  -1   4  -1   58.29    1.90
  -1   4  -1   57.59    2.00
  -1   4  -1   58.79    2.00
  -1   4  -1   59.09    2.00
  -1   4  -1   59.59    2.00
  -1   4  -1   58.89    2.00
  -1   4  -1   58.59    2.00
   1  -4   1   56.89    1.70
   1  -4   1   59.89    1.90
   1  -4   1   59.79    2.00
   1  -4   1   63.59    1.90
   1  -4   1   59.09    2.00
   1  -4   1   58.29    2.00
   1  -4   1   57.39    2.00
   1  -4   1   58.69    2.00
  -2   4  -1  690.83   17.80
  -2   4  -1  673.83   18.00
  -2   4  -1  669.73   18.00
  -2   4  -1  653.73   18.10
  -2   4  -1  684.53   17.60
  -2   4  -1  699.23   18.00
   2  -4   1  691.93   17.80
   2  -4   1  693.53   17.90
   2  -4   1  696.93   17.60
   2  -4   1  675.73   18.20
   2  -4   1  703.73   17.70
  -3   4  -1  184.08    5.00
  -3   4  -1  185.18    5.40
  -3   4  -1  180.88    5.30
  -3   4  -1  182.98    4.90
  -3   4  -1  180.28    5.40
  -3   4  -1  173.88    5.30
   3  -4   1  186.78    5.30
   3  -4   1  192.28    4.90
   3  -4   1  182.88    5.40
   3  -4   1  181.88    5.20
  -4   4  -1   44.80    1.80
  -4   4  -1   41.40    1.80
  -4   4  -1   44.30    1.80
  -4   4  -1   43.80    1.20
  -4   4  -1   44.40    1.90
  -4   4  -1   42.00    1.80
   4  -4   1   43.80    1.70
   4  -4   1   42.90    1.70
   4  -4   1   42.70    2.00
   4  -4   1   43.20    2.00
  -5   4  -1    5.00    0.70
  -5   4  -1    4.40    0.80
  -5   4  -1    4.10    0.80
  -5   4  -1    5.10    0.80
  -5   4  -1    5.30    0.80
   5  -4   1    4.30    0.60
   5  -4   1    3.70    0.90
   5  -4   1    3.50    0.80
   5  -4   1    4.00    0.70
  -6   4  -1   59.89    2.60
  -6   4  -1   61.69    2.70
  -6   4  -1   61.59    2.50
   6  -4   1   60.09    3.00
   6  -4   1   60.59    2.40
   6  -4   1   60.89    2.90
  -7   4  -1    2.00    0.80
  -7   4  -1    1.90    1.10
  -7   4  -1    2.90    0.90
   7  -4   1    2.20    0.90
   7  -4   1    2.00    1.00
  -8   4  -1    3.50    1.00
  -8   4  -1    2.00    1.30
   8  -4   1    1.00    0.90
   8  -4   1    2.30    1.10
   8   3  -1    3.70    1.40
  -8  -3   1    3.00    1.00
  -8  -3   1    7.00    1.60
  -8  -3   1    2.20    1.40
   7   3  -1    2.30    1.10
  -7  -3   1    0.70    1.00
  -7  -3   1    1.10    0.70
   6   3  -1    0.00    0.40
   6   3  -1   -0.10    0.50
   6   3  -1   -0.60    0.70
  -6  -3   1    1.20    0.90
  -6  -3   1   -0.30    0.50
  -6  -3   1    0.30    0.40
   5   3  -1    0.10    0.30
   5   3  -1   -0.80    0.60
   5   3  -1    0.20    0.40
  -5  -3   1    0.20    0.40
  -5  -3   1    0.70    0.70
  -5  -3   1   -0.30    0.40
  -5  -3   1    0.20    0.30
   4   3  -1   56.29    2.70
   4   3  -1   51.79    1.90
   4   3  -1   53.99    2.20
  -4  -3   1   53.99    2.00
  -4  -3   1   56.99    2.10
  -4  -3   1   57.29    2.20
  -4  -3   1   52.19    2.50
   3   3  -1   30.10    1.20
   3   3  -1   27.00    1.60
   3   3  -1   31.30    1.40
   3   3  -1   33.70    1.20
  -3  -3   1   30.40    1.40
  -3  -3   1   32.30    1.30
  -3  -3   1   29.10    1.30
  -3  -3   1   30.80    1.20
  -3  -3   1   27.40    1.50
  -3  -3   1   30.10    0.90
  -3  -3   1   28.40    1.20
   2   3  -1    1.80    0.40
   2   3  -1    2.50    0.40
   2   3  -1    2.20    0.30
   2   3  -1    2.40    0.40
   2   3  -1    1.90    0.30
  -2  -3   1    1.60    0.40
  -2  -3   1    3.00    0.40
  -2  -3   1    3.00    0.40
  -2  -3   1    1.90    0.40
  -2  -3   1    2.30    0.20
  -2  -3   1    1.70    0.30
  -2  -3   1    2.20    0.40
  -2  -3   1    2.80    0.30
  -2  -3   1    2.60    0.30
  -2  -3   1    1.50    0.40
   1   3  -1  400.46   10.10
   1   3  -1  392.76   10.10
   1   3  -1  371.56   10.20
   1   3  -1  362.46   10.20
   1   3  -1  385.36   10.00
   1   3  -1  393.86   10.20
   1   3  -1  366.26   10.10
   1   3  -1  387.26   10.20
  -1  -3   1  390.76   10.20
  -1  -3   1  370.96   10.10
  -1  -3   1  393.86   10.20
  -1  -3   1  375.66   10.20
  -1  -3   1  379.96   10.20
  -1  -3   1  383.36   10.10
  -1  -3   1  383.16   10.00
  -1  -3   1  365.26   10.10
   0   3  -1    9.90    0.60
   0   3  -1   10.30    0.60
   0   3  -1   11.40    0.60
   0   3  -1    9.10    0.50
   0   3  -1   11.10    0.60
   0   3  -1   10.10    0.60
   0   3  -1   11.80    0.70
   0   3  -1    9.70    0.60
   0   3  -1   10.20    0.40
   0  -3   1   10.40    0.70
   0  -3   1   10.40    0.60
   0  -3   1    9.70    0.50
   0  -3   1   10.00    0.50
   0  -3   1    9.80    0.60
   0  -3   1   10.00    0.70
   0  -3   1   10.60    0.60
  -1   3  -1    2.90    0.30
  -1   3  -1    3.40    0.40
  -1   3  -1    2.80    0.30
  -1   3  -1    2.20    0.30
  -1   3  -1    2.40    0.20
  -1   3  -1    2.90    0.40
  -1   3  -1    2.30    0.30
  -1   3  -1    2.10    0.30
  -1   3  -1    3.60    0.40
   1  -3   1    2.70    0.40
   1  -3   1    2.60    0.30
   1  -3   1    3.40    0.40
   1  -3   1    2.60    0.30
   1  -3   1    2.70    0.30
   1  -3   1    2.60    0.20
   1  -3   1    3.20    0.30
   1  -3   1    2.50    0.40
   1  -3   1    2.30    0.30
   1  -3   1    2.90    0.30
   1  -3   1    3.50    0.20
  -2   3  -1    3.60    0.40
  -2   3  -1    2.80    0.40
  -2   3  -1    4.10    0.50
  -2   3  -1    3.30    0.30
  -2   3  -1    3.30    0.40
  -2   3  -1    3.30    0.40
  -2   3  -1    3.70    0.30
  -2   3  -1    3.10    0.40
   2  -3   1    3.30    0.40
   2  -3   1    3.90    0.30
   2  -3   1    4.40    0.40
   2  -3   1    3.10    0.40
   2  -3   1    3.70    0.30
   2  -3   1    4.00    0.50
   2  -3   1    3.40    0.40
   2  -3   1    3.60    0.40
  -3   3  -1    3.10    0.50
  -3   3  -1    3.70    0.50
  -3   3  -1    3.40    0.50
  -3   3  -1    3.70    0.50
  -3   3  -1    3.60    0.20
  -3   3  -1    5.20    0.40
   3  -3   1    3.40    0.50
   3  -3   1    4.00    0.50
   3  -3   1    2.80    0.50
  -4   3  -1  111.89    3.70
  -4   3  -1  113.49    3.60
  -4   3  -1  111.59    3.70
  -4   3  -1  113.19    3.70
  -4   3  -1  113.19    3.50
   4  -3   1  112.59    3.50
   4  -3   1  117.49    3.50
   4  -3   1  118.59    3.50
   4  -3   1  113.29    3.80
   4  -3   1  112.99    3.90
  -5   3  -1  421.06   11.40
  -5   3  -1  389.16   11.30
  -5   3  -1  411.86   11.30
  -5   3  -1  403.16   11.10
  -5   3  -1  401.16   11.10
   5  -3   1  411.06   11.10
   5  -3   1  395.56   11.80
   5  -3   1  418.16   11.60
   5  -3   1  405.76   11.10
  -6   3  -1    8.20    1.00
  -6   3  -1    7.80    0.90
  -6   3  -1    8.00    1.10
  -6   3  -1    7.70    1.40
   6  -3   1    8.60    0.90
   6  -3   1    6.30    1.10
   6  -3   1    7.70    1.20
  -7   3  -1    3.40    1.20
  -7   3  -1    3.70    0.90
   7  -3   1    2.20    1.00
   7  -3   1    3.50    1.00
  -8   3  -1    8.20    1.70
  -8   3  -1   13.10    1.50
   8  -3   1   12.70    1.60
   8  -3   1    9.30    1.70
   8   2  -1    1.30    1.10
  -8  -2   1    1.80    0.80
  -8  -2   1   -0.40    1.00
   7   2  -1   18.10    2.20
  -7  -2   1   24.30    2.30
  -7  -2   1   22.10    1.50
   6   2  -1   46.10    1.80
   6   2  -1   41.30    2.80
   6   2  -1   46.20    2.10
   6   2  -1   46.30    2.10
  -6  -2   1   45.70    2.90
  -6  -2   1   45.20    1.80
  -6  -2   1   49.00    2.10
   5   2  -1   33.90    1.60
   5   2  -1   36.80    2.30
   5   2  -1   34.50    1.40
   5   2  -1   31.70    1.60
   5   2  -1   35.50    1.40
  -5  -2   1   32.60    1.60
  -5  -2   1   34.00    1.70
  -5  -2   1   33.50    2.10
  -5  -2   1   33.70    1.10
  -5  -2   1   35.10    1.50
  -5  -2   1   34.60    1.50
   4   2  -1  215.38    6.00
   4   2  -1  216.58    5.90
   4   2  -1  210.08    6.20
   4   2  -1  212.88    6.80
   4   2  -1  216.58    5.90
  -4  -2   1  209.68    5.90
  -4  -2   1  217.48    5.70
  -4  -2   1  216.38    6.20
  -4  -2   1  211.88    6.00
  -4  -2   1  205.78    6.00
  -4  -2   1  215.38    6.80
   3   2  -1   21.40    0.80
   3   2  -1   20.40    1.30
   3   2  -1   20.50    0.90
   3   2  -1   20.50    0.90
   3   2  -1   22.20    1.10
   3   2  -1   22.00    1.00
   3   2  -1   19.70    0.90
  -3  -2   1   21.10    1.00
  -3  -2   1   19.50    0.90
  -3  -2   1   19.70    0.90
  -3  -2   1   21.80    0.90
  -3  -2   1   20.30    1.00
  -3  -2   1   19.20    0.90
  -3  -2   1   20.00    1.20
  -3  -2   1   19.80    0.70
   2   2  -1    3.60    0.50
   2   2  -1    5.20    0.40
   2   2  -1    4.20    0.40
   2   2  -1    3.70    0.50
   2   2  -1    3.90    0.30
   2   2  -1    3.50    0.40
  -2  -2   1    3.80    0.30
  -2  -2   1    3.90    0.50
  -2  -2   1    4.10    0.50
  -2  -2   1    3.90    0.40
  -2  -2   1    3.80    0.40
  -2  -2   1    3.30    0.30
  -2  -2   1    3.80    0.40
  -2  -2   1    3.50    0.40
  -2  -2   1    2.90    0.30
   1   2  -1 1261.77   32.10
   1   2  -1 1228.78   31.90
   1   2  -1 1277.27   31.70
   1   2  -1 1206.68   31.70
   1   2  -1 1233.58   31.90
   1   2  -1 1265.57   32.00
   1   2  -1 1287.87   32.10
   1   2  -1 1217.98   31.70
  -1  -2   1 1219.58   32.30
  -1  -2   1 1245.18   32.00
  -1  -2   1 1206.98   31.70
  -1  -2   1 1226.28   31.80
  -1  -2   1 1225.78   31.80
  -1  -2   1 1290.67   31.80
  -1  -2   1 1201.28   31.70
  -1  -2   1 1189.78   32.10
  -1  -2   1 1253.07   31.90
   0   2  -1 1977.00   50.39
   0   2  -1 1957.80   50.19
   0   2  -1 1918.71   50.29
   0   2  -1 1876.61   50.49
   0   2  -1 1954.00   50.29
   0   2  -1 1840.42   50.69
   0   2  -1 1951.20   50.39
   0   2  -1 1939.91   50.29
   0   2  -1 1953.20   49.80
   0   2  -1 1986.40   50.69
   0  -2   1 1938.21   50.59
   0  -2   1 2015.40   49.90
   0  -2   1 1800.72   50.29
   0  -2   1 1885.61   50.19
   0  -2   1 1985.60   50.19
   0  -2   1 2029.50   49.80
   0  -2   1 1817.22   49.80
   0  -2   1 1888.51   50.89
   0  -2   1 1961.30   50.39
   0  -2   1 1968.00   50.29
  -1   2  -1 1274.17   33.80
  -1   2  -1 1293.57   34.20
  -1   2  -1 1341.97   34.20
  -1   2  -1 1308.27   33.80
  -1   2  -1 1313.47   33.80
  -1   2  -1 1340.57   34.30
  -1   2  -1 1268.87   33.80
  -1   2  -1 1241.58   33.80
  -1   2  -1 1309.27   34.20
   1  -2   1 1328.17   34.00
   1  -2   1 1300.27   33.80
   1  -2   1 1270.17   34.00
   1  -2   1 1359.56   34.20
   1  -2   1 1352.46   34.50
   1  -2   1 1321.27   33.80
   1  -2   1 1388.86   33.90
   1  -2   1 1339.57   33.90
   1  -2   1 1357.46   33.80
  -2   2  -1   55.09    1.80
  -2   2  -1   52.99    1.40
  -2   2  -1   55.19    1.70
  -2   2  -1   53.99    1.70
  -2   2  -1   52.29    1.70
  -2   2  -1   51.39    1.80
  -2   2  -1   54.39    1.90
  -2   2  -1   52.19    1.80
   2  -2   1   52.79    1.70
   2  -2   1   57.39    1.70
   2  -2   1   56.19    1.90
   2  -2   1   52.79    1.80
   2  -2   1   54.09    1.80
   2  -2   1   55.09    1.70
   2  -2   1   53.09    1.70
  -3   2  -1  293.97    7.70
  -3   2  -1  286.67    7.90
  -3   2  -1  292.17    7.80
  -3   2  -1  274.07    7.70
  -3   2  -1  295.07    7.80
  -3   2  -1  284.17    7.80
  -3   2  -1  275.27    7.80
  -3   2  -1  287.27    7.80
   3  -2   1  285.47    7.70
   3  -2   1  294.97    7.80
   3  -2   1  290.07    7.80
   3  -2   1  280.77    8.10
   3  -2   1  276.97    7.70
   3  -2   1  299.97    7.80
   3  -2   1  265.27    7.90
  -4   2  -1    8.00    0.80
  -4   2  -1    9.20    0.80
  -4   2  -1   10.10    0.70
  -4   2  -1    9.30    0.70
  -4   2  -1    9.10    0.80
   4  -2   1    9.20    0.70
   4  -2   1    9.10    1.00
   4  -2   1    9.70    0.90
   4  -2   1    9.70    0.70
   4  -2   1   10.40    0.70
  -5   2  -1   48.10    2.10
  -5   2  -1   47.40    2.00
  -5   2  -1   46.40    2.60
  -5   2  -1   42.00    1.90
  -5   2  -1   47.90    1.90
   5  -2   1   45.60    1.90
   5  -2   1   46.60    2.50
   5  -2   1   46.70    2.10
  -6   2  -1  141.69    5.70
  -6   2  -1  151.88    4.60
  -6   2  -1  141.39    4.80
  -6   2  -1  149.49    4.60
   6  -2   1  141.99    4.50
   6  -2   1  147.59    5.60
   6  -2   1  152.08    5.00
  -7   2  -1    8.50    1.10
  -7   2  -1    7.90    1.50
   7  -2   1    6.30    1.40
   7  -2   1   10.40    1.30
  -8   2  -1    0.70    1.00
  -8   2  -1    0.70    0.70
   8  -2   1    1.90    1.10
   8   1  -1    1.50    1.10
  -8  -1   1    0.50    1.20
  -8  -1   1    4.30    0.90
   7   1  -1   -1.00    0.50
   7   1  -1   -0.50    0.80
  -7  -1   1   -0.10    0.90
  -7  -1   1    0.40    0.60
   6   1  -1    2.50    0.50
   6   1  -1    1.70    0.60
   6   1  -1    3.60    1.00
   6   1  -1    2.20    0.50
  -6  -1   1    2.30    0.50
  -6  -1   1    3.00    0.50
  -6  -1   1    1.70    0.90
  -6  -1   1    1.30    0.60
   5   1  -1   10.00    1.00
   5   1  -1    9.90    1.30
   5   1  -1   11.00    0.70
   5   1  -1    9.10    0.90
   5   1  -1   10.20    0.70
  -5  -1   1   10.20    0.70
  -5  -1   1    9.50    1.30
  -5  -1   1   11.40    0.90
  -5  -1   1    9.90    0.70
  -5  -1   1   10.70    0.90
  -5  -1   1    9.90    0.70
   4   1  -1    7.60    0.80
   4   1  -1    6.80    0.70
   4   1  -1    8.10    1.00
   4   1  -1    6.50    0.50
   4   1  -1    6.00    0.50
   4   1  -1    6.10    0.50
   4   1  -1    7.30    0.60
  -4  -1   1    6.30    0.60
  -4  -1   1    7.30    0.60
  -4  -1   1    6.80    0.50
  -4  -1   1    6.90    0.60
  -4  -1   1    6.40    0.90
  -4  -1   1    7.00    0.50
  -4  -1   1    7.20    0.60
  -4  -1   1    7.50    0.60
   3   1  -1   41.50    1.90
   3   1  -1   37.90    1.60
   3   1  -1   43.10    1.40
   3   1  -1   44.40    1.20
   3   1  -1   42.00    1.50
   3   1  -1   42.70    1.40
   3   1  -1   42.10    1.40
   3   1  -1   41.20    1.40
  -3  -1   1   39.80    1.90
  -3  -1   1   43.20    1.40
  -3  -1   1   39.80    1.30
  -3  -1   1   39.80    1.40
  -3  -1   1   40.90    1.40
  -3  -1   1   40.30    1.40
  -3  -1   1   42.70    1.50
  -3  -1   1   43.70    1.50
   2   1  -1    1.40    0.40
   2   1  -1    1.60    0.20
   2   1  -1    1.90    0.20
   2   1  -1    1.60    0.20
   2   1  -1    1.90    0.20
   2   1  -1    3.10    0.30
   2   1  -1    1.50    0.30
   2   1  -1    1.80    0.20
  -2  -1   1    2.00    0.40
  -2  -1   1    1.50    0.40
  -2  -1   1    1.70    0.30
  -2  -1   1    1.50    0.20
  -2  -1   1    2.30    0.20
  -2  -1   1    1.70    0.20
  -2  -1   1    1.40    0.20
  -2  -1   1    1.70    0.20
  -2  -1   1    1.60    0.30
  -2  -1   1    1.80    0.30
   1   1  -1   61.39    1.70
   1   1  -1   68.49    1.90
   1   1  -1   60.29    1.70
   1   1  -1   59.49    1.60
   1   1  -1   57.09    1.80
   1   1  -1   59.99    1.90
   1   1  -1   57.49    1.70
   1   1  -1   59.49    1.60
   1   1  -1   58.49    1.60
   1   1  -1   58.49    1.70
  -1  -1   1   59.29    1.70
  -1  -1   1   59.69    1.70
  -1  -1   1   56.99    1.70
  -1  -1   1   59.89    1.80
  -1  -1   1   60.99    1.80
  -1  -1   1   58.89    1.70
  -1  -1   1   59.49    1.70
  -1  -1   1   59.09    1.60
  -1  -1   1   58.79    1.60
  -1  -1   1   65.79    1.90
   0   1  -1  481.35   15.00
   0   1  -1  614.54   14.80
   0   1  -1  637.64   15.20
   0   1  -1  500.25   15.10
   0   1  -1  642.84   14.90
  -1   1  -1   58.29    1.70
  -1   1  -1   54.39    1.70
  -1   1  -1   57.59    1.70
  -1   1  -1   55.29    1.70
  -1   1  -1   58.89    1.80
  -1   1  -1   56.29    1.70
  -1   1  -1   56.69    1.70
   1  -1   1   60.19    1.70
   1  -1   1   57.49    1.70
   1  -1   1   58.09    1.70
   1  -1   1   58.69    1.70
   1  -1   1   55.79    1.70
  -2   1  -1    1.70    0.30
  -2   1  -1    1.80    0.10
  -2   1  -1    1.50    0.30
  -2   1  -1    1.40    0.30
  -2   1  -1    2.10    0.30
  -2   1  -1    2.20    0.30
  -2   1  -1    1.20    0.30
  -2   1  -1    1.80    0.30
  -2   1  -1    1.40    0.20
   2  -1   1    2.20    0.30
   2  -1   1    1.70    0.30
   2  -1   1    1.90    0.30
   2  -1   1    2.20    0.30
   2  -1   1    1.70    0.30
   2  -1   1    1.90    0.30
  -3   1  -1    7.90    0.60
  -3   1  -1    8.60    0.60
  -3   1  -1    8.90    0.60
  -3   1  -1    8.50    0.40
  -3   1  -1    9.90    0.60
  -3   1  -1    9.00    0.60
  -3   1  -1   10.00    0.60
   3  -1   1    7.20    0.60
   3  -1   1    8.60    0.70
   3  -1   1    9.80    0.60
   3  -1   1    7.20    0.80
   3  -1   1    9.90    0.60
   3  -1   1    8.60    0.50
  -4   1  -1   -0.10    0.30
  -4   1  -1    0.30    0.50
  -4   1  -1   -0.10    0.30
  -4   1  -1    0.10    0.10
  -4   1  -1    0.00    0.20
  -4   1  -1    0.20    0.30
   4  -1   1   -0.20    0.40
   4  -1   1    0.10    0.20
   4  -1   1    0.00    0.30
   4  -1   1   -0.10    0.20
   4  -1   1    0.00    0.30
  -5   1  -1    2.10    0.80
  -5   1  -1    1.70    0.40
  -5   1  -1    2.00    0.60
  -5   1  -1    2.40    0.60
  -5   1  -1    1.10    0.50
  -5   1  -1    2.20    0.30
   5  -1   1    1.80    0.70
   5  -1   1    0.80    0.50
   5  -1   1    1.70    0.60
  -6   1  -1   67.79    2.60
  -6   1  -1   72.49    2.50
  -6   1  -1   65.99    3.50
  -6   1  -1   68.59    2.80
   6  -1   1   67.59    2.50
   6  -1   1   64.79    3.40
   6  -1   1   67.79    2.80
  -7   1  -1   14.70    1.50
  -7   1  -1   12.60    1.80
   7  -1   1   12.00    1.80
   7  -1   1   14.10    1.40
  -8   1  -1    4.30    1.00
  -8   1  -1    0.50    1.10
   8  -1   1    0.90    1.10
   8   0  -1   -0.50    0.90
  -8   0   1    1.20    0.70
  -8   0   1    0.20    1.00
   7   0  -1   25.00    2.30
   7   0  -1   25.40    1.70
  -7   0   1   26.20    1.60
  -7   0   1   26.00    2.30
   6   0  -1    0.00    0.80
   6   0  -1   -0.30    0.30
   6   0  -1    0.20    0.50
   6   0  -1   -0.30    0.30
  -6   0   1    0.10    0.30
  -6   0   1    0.50    0.40
  -6   0   1    0.50    0.40
  -6   0   1    0.60    0.50
  -6   0   1    0.70    0.50
  -6   0   1   -1.30    0.70
   5   0  -1   -0.10    0.30
   5   0  -1   -0.70    0.50
   5   0  -1    0.00    0.40
  -5   0   1    0.10    0.30
  -5   0   1    0.00    0.50
  -5   0   1    0.00    0.30
  -5   0   1   -0.40    0.30
  -5   0   1   -0.30    0.30
  -5   0   1    0.40    0.30
   4   0  -1  322.67    9.40
   4   0  -1  310.37    8.80
   4   0  -1  319.27    8.80
   4   0  -1  314.07    8.40
   4   0  -1  324.57    8.40
  -4   0   1  327.37    8.40
  -4   0   1  306.37    9.30
  -4   0   1  308.87    8.40
  -4   0   1  311.67    8.50
  -4   0   1  314.97    8.60
  -4   0   1  302.87    8.50
   3   0  -1  260.57    7.30
   3   0  -1  253.97    7.30
   3   0  -1  274.17    7.00
   3   0  -1  264.47    6.90
  -3   0   1  254.47    7.00
  -3   0   1  272.87    6.90
  -3   0   1  257.47    7.00
  -3   0   1  261.37    7.00
  -3   0   1  260.47    7.10
   2   0  -1  231.78    6.50
   2   0  -1  244.28    6.70
   2   0  -1  245.58    6.20
   2   0  -1  226.98    6.50
   2   0  -1  242.78    6.20
   2   0  -1  235.48    6.20
  -2   0   1  234.18    6.20
  -2   0   1  249.08    6.70
  -2   0   1  244.18    6.50
  -2   0   1  247.08    6.20
  -2   0   1  230.38    6.20
  -2   0   1  231.98    6.20
  -2   0   1  237.38    6.60
  -2   0   1  234.58    6.40
   1   0  -1 2224.68   56.99
   1   0  -1 2125.89   56.49
   1   0  -1 2241.18   56.59
   1   0  -1 2165.58   56.39
  -1   0   1 2180.48   56.09
  -1   0   1 2154.38   56.69
  -1   0   1 2205.18   56.59
  -1   0   1 2116.09   56.09
   0   0  -1   -0.20    0.10
   0   0  -1   -0.30    0.10
   0   0  -1   -0.30    0.10
   0   0  -1   -0.30    0.10
   0   0  -1   -0.20    0.10
   0   0   1   -0.20    0.10
   0   0   1   -0.20    0.10
   0   0   1   -0.30    0.10
   0   0   1   -0.30    0.10
   0   0   1   -0.20    0.10
   0   0   1   -0.30    0.10
   0   0   1   -0.20    0.10
   0   0   1   -0.20    0.10
  -1   0  -1  159.68    4.50
  -1   0  -1  162.78    4.50
  -1   0  -1  162.58    4.30
  -1   0  -1  161.88    4.40
  -1   0  -1  165.98    4.30
  -1   0  -1  161.88    4.50
  -1   0  -1  163.28    4.40
  -1   0  -1  172.08    4.50
  -1   0  -1  165.78    4.30
   1   0   1  167.78    4.30
   1   0   1  162.88    4.40
   1   0   1  157.38    4.50
   1   0   1  163.48    4.30
   1   0   1  168.38    4.50
   1   0   1  166.58    4.60
   1   0   1  169.28    4.30
   1   0   1  168.08    4.50
  -2   0  -1  477.25   12.30
  -2   0  -1  476.55   12.20
  -2   0  -1  482.85   12.50
  -2   0  -1  465.35   12.40
  -2   0  -1  472.75   12.40
  -2   0  -1  476.15   12.40
  -2   0  -1  467.35   12.50
  -2   0  -1  462.85   12.70
  -2   0  -1  458.35   12.20
  -2   0  -1  460.25   12.40
   2   0   1  491.65   12.40
   2   0   1  461.65   12.40
   2   0   1  475.65   12.40
   2   0   1  500.15   12.40
   2   0   1  477.25   12.40
   2   0   1  459.45   12.30
   2   0   1  458.45   12.30
   2   0   1  483.25   12.20
  -3   0  -1    4.70    0.50
  -3   0  -1    4.20    0.50
  -3   0  -1    4.50    0.30
  -3   0  -1    3.30    0.40
  -3   0  -1    4.80    0.40
  -3   0  -1    3.50    0.30
  -3   0  -1    4.40    0.50
  -3   0  -1    4.40    0.50
  -3   0  -1    4.50    0.70
   3   0   1    5.10    0.40
   3   0   1    3.00    0.40
   3   0   1    4.10    0.50
   3   0   1    4.90    0.50
   3   0   1    4.10    0.50
   3   0   1    5.00    0.50
   3   0   1    4.30    0.30
   3   0   1    3.00    0.60
  -4   0  -1   44.80    1.90
  -4   0  -1   49.80    2.40
  -4   0  -1   51.39    2.00
  -4   0  -1   52.19    1.60
  -4   0  -1   49.60    1.90
  -4   0  -1   53.19    1.80
  -4   0  -1   48.40    1.60
   4   0   1   51.59    1.80
   4   0   1   49.90    1.90
   4   0   1   49.80    1.80
   4   0   1   47.20    2.30
  -5   0  -1    2.10    0.50
  -5   0  -1    3.20    0.70
  -5   0  -1    2.60    0.60
  -5   0  -1    3.00    0.40
  -5   0  -1    1.60    0.80
   5   0   1    2.50    0.60
   5   0   1    2.50    0.80
   5   0   1    1.60    0.50
  -6   0  -1   29.60    1.60
  -6   0  -1   29.50    2.30
  -6   0  -1   30.60    1.80
  -6   0  -1   34.10    1.60
   6   0   1   32.30    1.70
   6   0   1   31.30    2.30
   6   0   1   29.30    1.50
  -7   0  -1   -0.20    0.50
  -7   0  -1    0.30    0.80
   7   0   1   -0.40    0.80
  -8   0  -1    3.30    1.40
  -8   0  -1    4.10    1.00
   8   0   1    2.90    1.30
   8  -1  -1   -1.00    0.80
  -8   1   1    0.50    0.60
  -8   1   1    0.40    1.00
   7  -1  -1   -0.30    0.60
   7  -1  -1   -0.70    0.70
  -7   1   1   -0.30    0.80
  -7   1   1   -0.20    0.50
   6  -1  -1    6.80    1.30
   6  -1  -1    8.50    0.70
   6  -1  -1    8.40    1.10
  -6   1   1    6.80    0.90
  -6   1   1    8.00    0.90
  -6   1   1    7.90    0.90
  -6   1   1    8.40    1.40
  -6   1   1    7.50    0.70
   5  -1  -1  124.19    4.20
   5  -1  -1  119.29    4.60
   5  -1  -1  128.89    3.70
  -5   1   1  117.69    4.70
  -5   1   1  114.99    3.80
  -5   1   1  134.19    3.70
  -5   1   1  129.19    3.70
  -5   1   1  121.09    3.70
  -5   1   1  126.49    3.90
  -5   1   1  130.59    3.70
   4  -1  -1  106.99    3.10
   4  -1  -1  100.99    3.80
   4  -1  -1  113.49    3.10
   4  -1  -1  108.49    3.60
  -4   1   1  105.79    3.10
  -4   1   1  105.79    3.30
  -4   1   1  107.19    3.10
  -4   1   1  100.89    3.20
   3  -1  -1  129.39    3.50
   3  -1  -1  129.09    3.60
   3  -1  -1  128.59    4.10
   3  -1  -1  134.49    3.60
   3  -1  -1  127.79    3.90
  -3   1   1  127.19    3.60
  -3   1   1  125.19    3.60
  -3   1   1  125.49    3.80
  -3   1   1  134.09    3.50
  -3   1   1  125.99    3.60
   2  -1  -1  119.89    3.60
   2  -1  -1  121.39    3.70
   2  -1  -1  123.49    3.30
   2  -1  -1  122.09    3.30
   2  -1  -1  124.69    3.30
  -2   1   1  121.79    3.50
  -2   1   1  130.19    3.70
  -2   1   1  128.39    3.70
  -2   1   1  120.59    3.30
  -2   1   1  127.39    3.70
  -2   1   1  121.89    3.60
  -2   1   1  123.69    3.40
  -2   1   1  120.79    3.30
  -2   1   1  122.39    3.30
  -2   1   1  123.09    3.30
  -2   1   1  117.49    3.30
   1  -1  -1  781.92   20.40
   1  -1  -1  819.32   20.50
   1  -1  -1  809.52   20.60
   1  -1  -1  783.72   20.60
   1  -1  -1  788.12   20.50
   1  -1  -1  822.62   20.40
   1  -1  -1  836.32   20.40
   1  -1  -1  794.42   20.60
   1  -1  -1  844.62   20.60
  -1   1   1  758.62   20.40
  -1   1   1  764.52   20.60
  -1   1   1  816.82   20.60
  -1   1   1  770.12   20.50
  -1   1   1  834.82   20.60
  -1   1   1  761.02   20.50
  -1   1   1  782.02   20.40
  -1   1   1  769.12   20.60
  -1   1   1  788.82   20.60
  -1   1   1  799.62   20.50
   0  -1  -1 1322.27   36.90
   0  -1  -1 1325.97   36.10
   0  -1  -1 1320.27   36.50
   0  -1  -1 1389.76   35.90
   0  -1  -1 1433.56   36.30
   0  -1  -1 1441.66   36.30
   0  -1  -1 1360.66   36.20
   0  -1  -1 1482.75   36.30
   0  -1  -1 1423.56   36.30
   0  -1  -1 1461.45   36.50
   0  -1  -1 1427.06   36.10
   0   1   1 1371.86   36.20
   0   1   1 1429.26   36.30
   0   1   1 1365.76   36.30
   0   1   1 1361.06   36.20
   0   1   1 1414.66   36.50
   0   1   1 1415.86   36.40
   0   1   1 1432.76   36.30
   0   1   1 1453.55   36.40
   0   1   1 1381.06   36.40
   0   1   1 1361.16   36.80
   0   1   1 1422.76   36.30
   0   1   1 1382.46   36.30
   0   1   1 1339.07   35.90
  -1  -1  -1  561.04   14.70
  -1  -1  -1  571.34   14.70
  -1  -1  -1  578.84   14.70
  -1  -1  -1  557.14   14.80
  -1  -1  -1  560.04   14.80
  -1  -1  -1  612.14   14.80
  -1  -1  -1  552.64   14.70
   1   1   1  585.24   14.70
   1   1   1  546.45   14.70
   1   1   1  570.74   14.70
   1   1   1  553.34   14.70
   1   1   1  567.64   14.80
  -2  -1  -1  134.39    3.90
  -2  -1  -1  137.49    4.00
  -2  -1  -1  138.29    3.90
  -2  -1  -1  137.49    4.00
  -2  -1  -1  136.49    3.80
  -2  -1  -1  126.89    3.90
   2   1   1  138.69    3.90
   2   1   1  140.79    3.90
   2   1   1  137.09    3.80
   2   1   1  130.79    3.70
   2   1   1  134.79    4.40
   2   1   1  135.09    3.70
   2   1   1  138.39    3.90
   2   1   1  135.49    3.80
  -3  -1  -1   46.30    1.70
  -3  -1  -1   46.10    2.00
  -3  -1  -1   46.80    1.30
  -3  -1  -1   48.10    1.80
  -3  -1  -1   49.50    1.60
  -3  -1  -1   44.10    1.80
   3   1   1   46.00    1.60
   3   1   1   48.00    2.10
   3   1   1   46.60    1.70
   3   1   1   47.20    1.70
   3   1   1   44.30    1.50
  -4  -1  -1   22.20    1.00
  -4  -1  -1   21.30    0.70
  -4  -1  -1   20.60    1.10
  -4  -1  -1   20.50    1.50
  -4  -1  -1   18.10    1.10
  -4  -1  -1   20.60    1.20
   4   1   1   22.30    1.10
   4   1   1   20.50    1.50
   4   1   1   21.70    1.00
   4   1   1   20.10    1.10
   4   1   1   21.20    1.00
  -5  -1  -1   13.30    0.50
  -5  -1  -1   14.60    1.20
  -5  -1  -1   11.80    1.50
  -5  -1  -1   13.10    1.00
  -5  -1  -1   12.10    1.00
  -5  -1  -1   13.20    1.00
   5   1   1   10.80    1.40
   5   1   1   12.30    1.00
   5   1   1   12.60    1.00
   5   1   1   13.00    0.90
   5   1   1   13.50    0.90
  -6  -1  -1    6.20    1.30
  -6  -1  -1    7.80    1.00
  -6  -1  -1    8.00    0.90
  -6  -1  -1    6.30    0.80
   6   1   1    8.60    0.90
   6   1   1    8.30    0.90
   6   1   1    8.90    0.90
   6   1   1    7.60    1.40
  -7  -1  -1    1.80    1.10
  -7  -1  -1    2.80    0.80
   7   1   1    1.90    1.10
  -8  -1  -1    3.80    1.00
  -8  -1  -1    3.80    1.60
   8   1   1    0.80    1.20
   8  -2  -1    0.40    0.80
   8  -2  -1    1.20    1.10
  -8   2   1    1.10    0.70
  -8   2   1    1.50    1.10
   7  -2  -1   -0.30    0.80
   7  -2  -1    0.60    0.80
  -7   2   1   -0.20    0.80
  -7   2   1   -1.00    0.40
   6  -2  -1    0.90    0.40
   6  -2  -1    0.70    0.70
   6  -2  -1    0.40    0.70
  -6   2   1    1.00    0.40
  -6   2   1    0.60    0.80
  -6   2   1    1.20    0.60
  -6   2   1    1.30    0.60
  -6   2   1    1.90    0.60
   5  -2  -1   82.29    3.50
   5  -2  -1   89.09    3.40
   5  -2  -1   86.99    2.80
  -5   2   1   88.09    2.80
  -5   2   1   91.59    2.70
  -5   2   1   89.09    3.00
  -5   2   1   90.99    3.10
  -5   2   1   92.49    3.00
   4  -2  -1  158.48    4.50
   4  -2  -1  157.48    5.00
   4  -2  -1  167.78    4.50
   4  -2  -1  162.88    4.50
   4  -2  -1  158.68    5.20
   4  -2  -1  158.18    4.50
  -4   2   1  164.28    4.50
  -4   2   1  151.18    4.80
  -4   2   1  157.58    4.40
  -4   2   1  158.88    4.50
  -4   2   1  166.48    4.50
  -4   2   1  161.18    4.60
  -4   2   1  160.28    4.70
  -4   2   1  159.78    4.50
   3  -2  -1   96.49    2.80
   3  -2  -1   96.79    3.30
   3  -2  -1   98.59    3.30
   3  -2  -1  100.19    2.80
   3  -2  -1  102.39    2.80
   3  -2  -1  102.59    2.90
  -3   2   1  102.59    2.80
  -3   2   1   96.69    2.90
  -3   2   1   96.19    2.90
  -3   2   1   96.69    2.90
  -3   2   1  101.89    2.90
  -3   2   1   96.39    2.80
  -3   2   1   98.49    3.10
   2  -2  -1    5.70    0.30
   2  -2  -1    5.60    0.40
   2  -2  -1    5.90    0.40
   2  -2  -1    6.10    0.40
   2  -2  -1    6.10    0.40
   2  -2  -1    5.70    0.40
   2  -2  -1    6.00    0.50
   2  -2  -1    4.80    0.50
  -2   2   1    6.20    0.40
  -2   2   1    5.40    0.40
  -2   2   1    5.90    0.40
  -2   2   1    5.90    0.40
  -2   2   1    5.70    0.40
  -2   2   1    4.70    0.50
  -2   2   1    6.20    0.50
  -2   2   1    5.20    0.30
   1  -2  -1  845.62   21.30
   1  -2  -1  844.02   21.40
   1  -2  -1  819.82   21.40
   1  -2  -1  789.12   21.40
   1  -2  -1  829.32   21.30
   1  -2  -1  799.82   21.20
   1  -2  -1  841.22   21.30
   1  -2  -1  862.31   21.30
   1  -2  -1  842.62   21.30
  -1   2   1  770.82   21.30
  -1   2   1  849.12   21.30
  -1   2   1  839.62   21.30
  -1   2   1  805.52   21.30
  -1   2   1  824.52   21.40
  -1   2   1  817.32   21.20
  -1   2   1  818.72   21.30
  -1   2   1  827.62   21.30
  -1   2   1  861.11   21.40
  -1   2   1  812.62   21.30
   0  -2  -1   85.99    2.40
   0  -2  -1   86.19    2.40
   0  -2  -1   81.09    2.40
   0  -2  -1   86.49    2.50
   0  -2  -1   90.59    2.40
   0  -2  -1   80.29    2.40
   0  -2  -1   83.49    2.40
   0  -2  -1   86.09    2.50
   0  -2  -1   82.49    2.40
   0  -2  -1   82.69    2.40
   0  -2  -1   85.49    2.40
   0  -2  -1   82.69    2.50
   0   2   1   83.69    2.30
   0   2   1   81.89    2.40
   0   2   1   82.29    2.40
   0   2   1   82.49    2.40
   0   2   1   81.59    2.40
   0   2   1   85.49    2.40
   0   2   1   86.69    2.50
   0   2   1   85.29    2.40
   0   2   1   80.49    2.50
   0   2   1   84.39    2.40
  -1  -2  -1    0.10    0.20
  -1  -2  -1    0.10    0.20
  -1  -2  -1    0.10    0.20
  -1  -2  -1   -0.40    0.20
  -1  -2  -1    0.20    0.20
  -1  -2  -1    0.10    0.20
  -1  -2  -1    0.60    0.30
  -1  -2  -1    0.20    0.20
  -1  -2  -1   -0.10    0.20
   1   2   1    0.40    0.20
   1   2   1    0.20    0.20
   1   2   1    0.20    0.20
   1   2   1    0.00    0.20
   1   2   1    0.20    0.20
   1   2   1   -0.20    0.20
   1   2   1   -0.10    0.20
   1   2   1    0.10    0.10
   1   2   1   -0.30    0.20
  -2  -2  -1   48.10    1.60
  -2  -2  -1   44.80    1.80
  -2  -2  -1   48.80    1.70
  -2  -2  -1   44.90    1.60
  -2  -2  -1   44.80    1.60
  -2  -2  -1   45.40    1.60
  -2  -2  -1   45.70    1.70
   2   2   1   48.10    1.70
   2   2   1   46.10    1.60
   2   2   1   44.70    1.60
   2   2   1   45.20    1.60
  -3  -2  -1  234.48    6.70
  -3  -2  -1  241.38    6.70
  -3  -2  -1  232.58    7.00
  -3  -2  -1  235.98    6.60
  -3  -2  -1  229.18    6.80
   3   2   1  236.88    6.60
   3   2   1  236.18    6.50
   3   2   1  239.18    6.30
   3   2   1  242.68    6.70
   3   2   1  245.48    6.60
  -4  -2  -1    7.20    0.80
  -4  -2  -1    6.90    0.70
  -4  -2  -1    6.80    0.80
  -4  -2  -1    4.70    0.90
  -4  -2  -1    6.30    0.80
   4   2   1    6.80    1.00
   4   2   1    7.40    0.70
   4   2   1    7.40    0.50
   4   2   1    7.20    0.70
   4   2   1    6.40    0.70
   4   2   1    8.50    0.70
  -5  -2  -1   17.10    1.30
  -5  -2  -1   16.00    1.60
  -5  -2  -1   16.40    1.10
  -5  -2  -1   17.00    1.10
   5   2   1   15.10    1.70
   5   2   1   16.30    1.00
   5   2   1   15.10    1.10
   5   2   1   16.60    0.90
   5   2   1   16.70    1.10
  -6  -2  -1   38.00    1.80
  -6  -2  -1   37.30    2.60
  -6  -2  -1   38.30    1.80
  -6  -2  -1   37.90    2.00
   6   2   1   37.50    1.80
   6   2   1   35.90    2.60
   6   2   1   36.20    1.80
   6   2   1   37.60    2.40
  -7  -2  -1    1.20    0.80
  -7  -2  -1    1.80    1.20
   7   2   1   -0.20    0.80
  -8  -2  -1   -1.40    1.00
  -8  -2  -1    1.20    0.80
   8   2   1   -0.20    1.00
   8  -3  -1    3.10    1.10
   8  -3  -1    1.70    1.20
  -8   3   1    2.00    0.70
  -8   3   1    1.40    1.10
   7  -3  -1    6.80    1.20
   7  -3  -1    4.70    1.20
  -7   3   1    7.30    1.10
  -7   3   1    7.30    1.00
  -7   3   1    7.60    1.50
   6  -3  -1  206.88    7.00
   6  -3  -1  208.78    5.90
   6  -3  -1  216.58    6.90
  -6   3   1  212.38    6.40
  -6   3   1  198.88    5.90
  -6   3   1  196.38    6.20
   5  -3  -1  180.98    5.10
   5  -3  -1  180.08    5.20
   5  -3  -1  183.88    6.10
   5  -3  -1  179.18    5.90
  -5   3   1  181.58    5.60
  -5   3   1  171.28    5.40
  -5   3   1  187.68    5.40
  -5   3   1  182.68    5.20
  -5   3   1  184.38    5.00
  -5   3   1  176.58    5.20
   4  -3  -1  257.97    6.90
   4  -3  -1  244.08    7.30
   4  -3  -1  243.18    6.70
   4  -3  -1  256.77    7.40
   4  -3  -1  250.77    6.80
   4  -3  -1  244.28    6.70
  -4   3   1  235.98    6.90
  -4   3   1  247.28    6.70
  -4   3   1  241.58    6.80
  -4   3   1  245.18    6.70
  -4   3   1  242.38    6.80
  -4   3   1  235.38    6.80
  -4   3   1  244.78    7.10
  -4   3   1  242.58    6.60
   3  -3  -1    4.40    0.40
   3  -3  -1    2.40    0.60
   3  -3  -1    5.10    0.50
   3  -3  -1    3.80    0.40
   3  -3  -1    4.20    0.40
   3  -3  -1    4.00    0.60
  -3   3   1    4.20    0.40
  -3   3   1    3.70    0.40
  -3   3   1    4.10    0.40
  -3   3   1    2.90    0.40
  -3   3   1    4.50    0.50
  -3   3   1    4.40    0.60
  -3   3   1    4.40    0.40
  -3   3   1    4.20    0.50
   2  -3  -1 1056.69   27.60
   2  -3  -1 1097.49   27.50
   2  -3  -1 1048.20   27.50
   2  -3  -1 1030.30   27.80
   2  -3  -1 1045.70   27.50
   2  -3  -1 1107.69   27.50
   2  -3  -1 1104.89   27.50
  -2   3   1 1084.19   27.30
  -2   3   1 1106.09   27.50
  -2   3   1 1031.90   27.50
  -2   3   1 1008.90   27.50
  -2   3   1 1026.30   27.50
  -2   3   1 1041.40   27.70
  -2   3   1 1118.29   27.70
  -2   3   1 1134.29   27.70
  -2   3   1 1024.40   27.50
   1  -3  -1 1606.94   42.20
   1  -3  -1 1606.94   41.40
   1  -3  -1 1664.23   41.20
   1  -3  -1 1569.54   41.50
   1  -3  -1 1674.83   41.40
   1  -3  -1 1647.84   41.50
   1  -3  -1 1582.04   41.50
   1  -3  -1 1651.03   41.40
   1  -3  -1 1582.44   41.30
  -1   3   1 1628.34   41.50
  -1   3   1 1556.44   41.90
  -1   3   1 1701.73   41.50
  -1   3   1 1552.34   41.40
  -1   3   1 1588.34   42.00
  -1   3   1 1545.85   41.30
  -1   3   1 1584.84   41.40
  -1   3   1 1685.53   41.40
  -1   3   1 1580.74   41.50
  -1   3   1 1619.14   42.00
   0  -3  -1  960.80   24.90
   0  -3  -1  943.31   25.10
   0  -3  -1  955.50   24.90
   0  -3  -1  940.01   25.00
   0  -3  -1  983.60   24.90
   0  -3  -1 1057.29   25.00
   0  -3  -1 1013.30   25.00
   0  -3  -1 1011.70   24.80
   0  -3  -1  953.00   24.90
   0  -3  -1  924.31   24.80
   0  -3  -1  929.11   25.00
   0   3   1  964.60   24.80
   0   3   1  931.71   24.90
   0   3   1  964.90   24.90
   0   3   1  980.20   25.10
   0   3   1  985.00   25.00
   0   3   1  960.90   24.90
   0   3   1  927.71   24.80
   0   3   1  984.60   24.90
   0   3   1  939.61   24.90
   0   3   1  941.61   25.00
  -1  -3  -1  202.28    5.60
  -1  -3  -1  192.48    5.50
  -1  -3  -1  191.68    5.50
  -1  -3  -1  186.38    5.50
  -1  -3  -1  210.28    5.60
  -1  -3  -1  200.88    5.70
  -1  -3  -1  193.28    5.30
  -1  -3  -1  196.48    5.70
  -1  -3  -1  199.08    5.70
   1   3   1  217.78    5.80
   1   3   1  197.18    5.50
   1   3   1  199.88    5.30
   1   3   1  209.18    5.70
   1   3   1  191.48    5.60
   1   3   1  204.78    5.60
   1   3   1  195.58    5.60
  -2  -3  -1   63.29    2.30
  -2  -3  -1   61.49    2.10
  -2  -3  -1   60.99    2.10
  -2  -3  -1   58.19    2.10
  -2  -3  -1   64.89    2.30
   2   3   1   62.19    1.70
   2   3   1   62.79    2.20
   2   3   1   61.09    2.10
   2   3   1   61.69    2.10
  -3  -3  -1  182.38    5.90
  -3  -3  -1  189.28    5.60
  -3  -3  -1  190.48    5.60
  -3  -3  -1  189.98    5.80
  -3  -3  -1  188.78    5.50
   3   3   1  194.98    5.60
   3   3   1  194.48    5.60
   3   3   1  194.98    5.50
   3   3   1  193.68    5.50
   3   3   1  194.38    5.50
  -4  -3  -1   15.60    1.20
  -4  -3  -1   15.60    1.10
  -4  -3  -1   15.20    1.10
  -4  -3  -1   16.20    1.40
  -4  -3  -1   17.50    1.10
   4   3   1   15.10    1.40
   4   3   1   18.00    1.00
   4   3   1   15.30    1.00
   4   3   1   18.00    1.00
   4   3   1   15.50    1.00
  -5  -3  -1  114.49    3.90
  -5  -3  -1  108.09    3.70
  -5  -3  -1  110.59    3.70
  -5  -3  -1  108.59    4.40
   5   3   1  112.49    3.60
   5   3   1  109.79    3.70
   5   3   1  111.09    3.70
   5   3   1  110.89    4.60
  -6  -3  -1   16.00    1.30
  -6  -3  -1   16.00    1.40
  -6  -3  -1   16.00    1.20
  -6  -3  -1   16.50    1.90
   6   3   1   15.90    1.30
   6   3   1   14.40    1.20
   6   3   1   15.50    1.90
  -7  -3  -1    8.10    1.20
  -7  -3  -1    7.70    1.70
   7   3   1    7.00    1.60
  -8  -3  -1    0.20    0.80
  -8  -3  -1   -0.30    1.30
   8   3   1   -1.90    0.90
   8  -4  -1   -1.10    0.90
   8  -4  -1    0.00    0.80
  -8   4   1    0.30    0.60
  -8   4   1    2.20    1.20
   7  -4  -1    1.10    0.90
   7  -4  -1    0.90    0.80
  -7   4   1    0.30    0.70
  -7   4   1    1.00    0.60
   6  -4  -1   -0.20    0.60
   6  -4  -1   -0.60    0.30
   6  -4  -1   -1.20    0.50
  -6   4   1    0.10    0.40
  -6   4   1   -0.50    0.60
  -6   4   1   -0.30    0.50
   5  -4  -1    6.40    1.00
   5  -4  -1    7.60    0.70
   5  -4  -1    7.10    0.70
   5  -4  -1    6.10    1.10
  -5   4   1    6.90    0.80
  -5   4   1    7.10    0.70
  -5   4   1    6.60    1.00
  -5   4   1    7.10    0.70
  -5   4   1    7.00    0.60
  -5   4   1    7.00    0.90
   4  -4  -1   32.30    1.80
   4  -4  -1   33.30    1.30
   4  -4  -1   32.10    1.70
  -4   4   1   31.40    1.30
  -4   4   1   28.60    1.20
  -4   4   1   28.20    1.40
  -4   4   1   31.60    1.20
  -4   4   1   29.80    1.40
  -4   4   1   30.60    1.60
   3  -4  -1  134.39    3.80
   3  -4  -1  130.89    3.80
   3  -4  -1  130.79    4.30
   3  -4  -1  132.89    3.80
   3  -4  -1  128.59    4.00
  -3   4   1  126.49    3.80
  -3   4   1  135.39    3.90
  -3   4   1  123.99    3.90
  -3   4   1  127.49    3.50
  -3   4   1  128.39    3.70
  -3   4   1  127.19    4.10
   2  -4  -1  544.35   14.40
   2  -4  -1  562.74   14.40
   2  -4  -1  565.74   14.50
   2  -4  -1  544.25   14.40
   2  -4  -1  544.75   14.80
  -2   4   1  538.35   14.50
  -2   4   1  534.35   14.40
  -2   4   1  545.75   14.40
  -2   4   1  535.45   14.70
  -2   4   1  549.95   14.50
  -2   4   1  579.44   14.50
  -2   4   1  533.45   14.40
   1  -4  -1    4.60    0.50
   1  -4  -1    4.80    0.20
   1  -4  -1    4.20    0.50
   1  -4  -1    4.80    0.50
  -1   4   1    4.60    0.50
  -1   4   1    5.40    0.50
  -1   4   1    4.40    0.50
  -1   4   1    4.70    0.50
  -1   4   1    4.00    0.50
  -1   4   1    5.10    0.60
  -1   4   1    4.50    0.50
   0  -4  -1   10.50    0.70
   0  -4  -1    8.50    0.70
   0  -4  -1   11.40    0.70
   0  -4  -1   11.20    0.70
   0  -4  -1    9.60    0.50
   0  -4  -1   11.20    0.80
   0  -4  -1   11.90    0.60
   0   4   1   10.30    0.70
   0   4   1   10.50    0.50
   0   4   1    9.00    0.70
   0   4   1    9.80    0.60
   0   4   1   11.00    0.60
   0   4   1   10.10    0.70
   0   4   1   10.70    0.70
  -1  -4  -1    6.10    0.70
  -1  -4  -1    4.70    0.60
  -1  -4  -1    6.10    0.60
  -1  -4  -1    5.10    0.60
  -1  -4  -1    5.60    0.30
  -1  -4  -1    6.20    0.40
  -1  -4  -1    4.60    0.60
   1   4   1    5.30    0.60
   1   4   1    4.80    0.50
   1   4   1    4.70    0.60
   1   4   1    4.80    0.40
   1   4   1    5.70    0.60
  -2  -4  -1  663.73   16.50
  -2  -4  -1  619.44   17.40
  -2  -4  -1  636.54   17.20
  -2  -4  -1  661.43   17.40
  -2  -4  -1  639.04   17.20
  -2  -4  -1  638.74   17.20
   2   4   1  642.54   17.20
   2   4   1  636.84   17.10
   2   4   1  662.33   16.70
   2   4   1  669.13   17.30
  -3  -4  -1    2.80    0.60
  -3  -4  -1    2.70    0.60
  -3  -4  -1    2.60    0.70
  -3  -4  -1    1.90    0.60
  -3  -4  -1    2.60    0.50
  -3  -4  -1    2.80    0.60
   3   4   1    2.30    0.50
   3   4   1    2.60    0.50
   3   4   1    2.80    0.60
   3   4   1    3.60    0.60
  -4  -4  -1   23.60    1.40
  -4  -4  -1   22.70    1.30
  -4  -4  -1   23.70    1.50
  -4  -4  -1   22.20    1.30
  -4  -4  -1   24.00    1.80
   4   4   1   22.90    1.20
   4   4   1   21.00    1.30
   4   4   1   23.90    1.80
   4   4   1   23.30    1.30
   4   4   1   20.90    1.30
  -5  -4  -1  115.89    4.70
  -5  -4  -1  114.69    4.10
  -5  -4  -1  120.59    4.00
  -5  -4  -1  121.89    4.10
   5   4   1  119.29    4.00
   5   4   1  119.69    4.90
   5   4   1  115.49    3.90
  -6  -4  -1    2.20    0.80
  -6  -4  -1    1.80    1.10
  -6  -4  -1    1.90    0.70
   6   4   1    1.50    1.00
   6   4   1    2.70    0.60
  -7  -4  -1   18.40    2.20
  -7  -4  -1   13.60    2.10
  -7  -4  -1   14.20    1.60
   7   4   1   13.30    2.10
   8  -5  -1    9.80    1.70
   8  -5  -1    6.20    1.50
  -8   5   1   10.90    1.40
   7  -5  -1    3.40    1.10
   7  -5  -1    4.10    1.20
  -7   5   1    3.30    1.00
  -7   5   1    3.60    0.90
   6  -5  -1    0.50    0.70
   6  -5  -1    0.80    0.60
   6  -5  -1    0.00    0.40
   6  -5  -1    0.30    0.40
  -6   5   1    0.80    0.50
  -6   5   1    0.50    0.50
  -6   5   1    0.70    0.70
  -6   5   1    1.00    0.50
   5  -5  -1   -0.40    0.50
   5  -5  -1   -0.40    0.60
   5  -5  -1   -0.20    0.30
  -5   5   1   -0.30    0.30
  -5   5   1   -0.10    0.40
  -5   5   1   -0.10    0.30
  -5   5   1   -0.70    0.40
  -5   5   1   -0.40    0.60
   4  -5  -1    5.30    0.90
   4  -5  -1    5.80    0.80
   4  -5  -1    5.30    0.60
  -4   5   1    4.40    0.50
  -4   5   1    5.30    0.40
  -4   5   1    5.40    0.70
  -4   5   1    6.50    0.80
  -4   5   1    5.40    0.90
  -4   5   1    5.60    0.70
   3  -5  -1    2.10    0.40
   3  -5  -1    1.40    0.50
   3  -5  -1    1.30    0.40
  -3   5   1    1.70    0.40
  -3   5   1    1.20    0.40
  -3   5   1    1.90    0.40
  -3   5   1    1.20    0.30
  -3   5   1    1.30    0.50
   2  -5  -1   25.00    1.20
   2  -5  -1   26.30    1.40
   2  -5  -1   25.00    1.10
   2  -5  -1   26.60    1.20
   2  -5  -1   26.00    1.30
  -2   5   1   24.00    1.20
  -2   5   1   25.00    1.20
  -2   5   1   25.00    1.30
  -2   5   1   26.50    1.10
  -2   5   1   22.80    1.10
  -2   5   1   31.20    1.40
  -2   5   1   23.90    1.20
   1  -5  -1  174.58    5.00
   1  -5  -1  173.48    4.90
   1  -5  -1  178.48    4.60
   1  -5  -1  170.98    5.00
  -1   5   1  175.78    5.00
  -1   5   1  161.58    5.00
  -1   5   1  169.98    4.90
  -1   5   1  172.78    5.10
  -1   5   1  172.08    5.00
  -1   5   1  167.58    5.10
   0  -5  -1   84.09    3.00
   0  -5  -1   86.09    2.80
   0  -5  -1   85.19    2.70
   0  -5  -1   84.39    3.20
   0  -5  -1   88.99    2.60
   0  -5  -1   87.99    2.80
   0   5   1   81.79    2.80
   0   5   1   86.09    2.80
   0   5   1   90.49    2.60
   0   5   1   89.19    2.90
   0   5   1   85.19    2.80
   0   5   1   83.69    2.90
   0   5   1   78.09    2.80
  -1  -5  -1  651.93   17.90
  -1  -5  -1  698.23   18.20
  -1  -5  -1  662.63   18.10
  -1  -5  -1  672.73   17.90
  -1  -5  -1  674.73   17.40
  -1  -5  -1  694.03   18.00
  -1  -5  -1  693.43   17.70
   1   5   1  687.53   17.70
   1   5   1  651.83   18.00
   1   5   1  688.03   18.10
   1   5   1  666.53   17.90
  -2  -5  -1    7.50    0.80
  -2  -5  -1    6.30    0.90
  -2  -5  -1    8.20    0.90
  -2  -5  -1    7.80    0.30
  -2  -5  -1    6.30    0.70
  -2  -5  -1    7.00    0.80
   2   5   1    7.70    0.80
   2   5   1    7.30    0.80
   2   5   1    7.10    0.70
   2   5   1    7.50    0.50
  -3  -5  -1   75.69    2.20
  -3  -5  -1   77.69    3.00
  -3  -5  -1   71.39    3.00
  -3  -5  -1   71.69    2.90
  -3  -5  -1   76.79    2.80
  -3  -5  -1   68.19    2.70
   3   5   1   76.49    2.90
   3   5   1   72.19    2.70
  -4  -5  -1   46.00    2.60
  -4  -5  -1   48.60    2.10
  -4  -5  -1   43.70    2.10
  -4  -5  -1   45.90    2.40
   4   5   1   43.90    2.00
   4   5   1   44.00    2.00
   4   5   1   43.70    2.50
  -5  -5  -1   82.69    3.30
  -5  -5  -1   79.89    3.60
  -5  -5  -1   79.79    3.10
  -5  -5  -1   79.49    3.70
   5   5   1   79.39    3.00
   5   5   1   81.89    3.10
   5   5   1   77.19    3.80
  -6  -5  -1   18.30    1.50
  -6  -5  -1   19.00    1.70
  -6  -5  -1   22.00    2.10
  -6  -5  -1   18.50    2.20
   6   5   1   18.90    1.50
   6   5   1   20.90    2.40
  -7  -5  -1    1.00    1.00
  -7  -5  -1   -0.60    1.20
  -7  -5  -1    0.20    0.80
   7   5   1    0.10    0.90
   8  -6  -1    1.80    1.10
   8  -6  -1    0.30    0.90
  -8   6   1    3.70    1.00
   7  -6  -1   45.90    2.90
   7  -6  -1   40.70    2.60
  -7   6   1   51.49    2.80
  -7   6   1   46.50    2.50
   6  -6  -1    1.20    0.50
   6  -6  -1    1.50    0.50
   6  -6  -1    1.70    0.70
   6  -6  -1    1.30    0.90
  -6   6   1    1.80    0.80
  -6   6   1    1.40    0.70
   5  -6  -1    2.70    0.70
   5  -6  -1    3.70    1.00
   5  -6  -1    5.20    0.70
  -5   6   1    5.60    1.00
  -5   6   1    3.80    0.80
  -5   6   1    4.90    0.60
  -5   6   1    6.20    0.80
   4  -6  -1   11.80    0.90
   4  -6  -1   12.50    1.00
   4  -6  -1   12.40    1.40
  -4   6   1   10.70    1.20
  -4   6   1   11.40    1.00
  -4   6   1   11.40    0.90
  -4   6   1   10.60    1.00
  -4   6   1   11.40    0.90
   3  -6  -1    2.10    0.50
   3  -6  -1    3.00    0.50
   3  -6  -1    1.70    0.50
   3  -6  -1    1.20    0.60
  -3   6   1    4.30    0.60
  -3   6   1    2.10    0.60
  -3   6   1    1.90    0.50
  -3   6   1    2.60    0.60
  -3   6   1    1.30    0.50
  -3   6   1    1.70    0.50
   2  -6  -1   43.30    2.00
   2  -6  -1   44.00    1.70
   2  -6  -1   41.70    1.70
   2  -6  -1   42.50    1.70
   2  -6  -1   41.20    1.80
  -2   6   1   43.80    1.60
  -2   6   1   39.80    1.70
  -2   6   1   42.60    1.80
  -2   6   1   47.20    2.00
  -2   6   1   44.10    1.80
  -2   6   1   38.70    1.80
  -2   6   1   42.90    1.80
   1  -6  -1  115.19    3.10
   1  -6  -1  105.49    3.50
   1  -6  -1  116.59    3.60
   1  -6  -1  111.19    3.50
  -1   6   1  103.09    3.60
  -1   6   1  111.89    3.60
  -1   6   1  104.99    3.50
  -1   6   1  106.29    3.50
  -1   6   1  112.29    3.70
   0  -6  -1    3.80    0.70
   0  -6  -1    5.00    0.50
   0  -6  -1    4.50    0.60
   0  -6  -1    4.90    0.70
   0  -6  -1    3.20    0.50
   0   6   1    3.20    0.60
   0   6   1    3.20    0.60
   0   6   1    3.70    0.60
   0   6   1    3.70    0.60
   0   6   1    4.60    0.40
   0   6   1    3.60    0.60
  -1  -6  -1   96.79    3.20
  -1  -6  -1   95.49    3.30
  -1  -6  -1   98.29    3.60
  -1  -6  -1  105.29    3.90
  -1  -6  -1   95.59    3.30
   1   6   1   95.89    3.10
   1   6   1   96.39    3.30
   1   6   1   97.99    3.40
   1   6   1   92.69    3.40
  -2  -6  -1    2.00    0.60
  -2  -6  -1    3.10    0.60
  -2  -6  -1    2.70    0.60
  -2  -6  -1    2.70    0.70
  -2  -6  -1    2.20    0.70
   2   6   1    3.60    0.60
   2   6   1    2.90    0.60
   2   6   1    2.90    0.40
   2   6   1    2.20    0.60
  -3  -6  -1   42.90    2.30
  -3  -6  -1   42.10    2.00
  -3  -6  -1   42.80    2.20
  -3  -6  -1   43.60    2.10
   3   6   1   42.40    2.00
   3   6   1   40.30    2.10
   3   6   1   45.10    2.30
  -4  -6  -1   10.50    1.40
  -4  -6  -1    9.10    1.10
  -4  -6  -1   10.50    1.20
  -4  -6  -1   11.70    1.40
   4   6   1   11.10    1.20
   4   6   1    9.40    1.40
   4   6   1   12.10    1.20
  -5  -6  -1    3.00    0.80
  -5  -6  -1    3.90    1.20
  -5  -6  -1    3.60    1.00
  -5  -6  -1    2.30    1.10
   5   6   1    3.70    0.90
   5   6   1    3.00    0.80
   5   6   1    2.30    1.00
  -6  -6  -1    1.00    0.70
  -6  -6  -1    1.90    1.00
  -6  -6  -1    1.10    0.90
  -6  -6  -1    1.30    1.20
   6   6   1   -0.20    0.60
   6   6   1    0.10    1.00
  -7  -6  -1   -0.90    0.90
  -7  -6  -1    1.50    1.30
  -7  -6  -1   -2.10    1.00
   7   6   1    1.40    1.20
   7  -7  -1    5.50    1.40
  -7   7   1    4.00    1.10
  -7   7   1    4.20    1.00
   6  -7  -1   -0.20    0.70
   6  -7  -1   -0.50    0.60
  -6   7   1   -0.20    0.60
  -6   7   1    0.00    0.70
   5  -7  -1    0.40    0.70
   5  -7  -1    0.00    0.30
  -5   7   1   -0.50    0.60
  -5   7   1   -0.20    0.50
  -5   7   1    0.00    0.40
  -5   7   1    0.20    0.50
   4  -7  -1    4.30    0.90
   4  -7  -1    3.50    0.60
  -4   7   1    3.70    0.70
  -4   7   1    2.60    0.90
  -4   7   1    3.60    0.70
  -4   7   1    3.70    0.60
   3  -7  -1   14.90    1.30
   3  -7  -1   15.10    1.00
   3  -7  -1   15.00    1.00
   3  -7  -1   12.60    1.00
  -3   7   1   15.60    1.10
  -3   7   1   14.30    1.10
  -3   7   1   13.80    1.00
  -3   7   1   14.60    1.10
  -3   7   1   13.70    1.30
  -3   7   1   14.80    1.20
   2  -7  -1   34.90    1.70
   2  -7  -1   33.70    1.70
   2  -7  -1   34.30    1.80
   2  -7  -1   33.20    1.60
  -2   7   1   34.30    1.80
  -2   7   1   34.70    1.70
  -2   7   1   33.00    1.80
  -2   7   1   32.30    1.70
  -2   7   1   36.70    1.70
  -2   7   1   31.60    1.60
  -2   7   1   36.70    1.40
   1  -7  -1    8.50    0.50
   1  -7  -1    8.30    0.90
   1  -7  -1    7.70    0.90
   1  -7  -1    7.30    0.80
   1  -7  -1    5.60    0.80
  -1   7   1    7.10    0.80
  -1   7   1    7.00    0.90
  -1   7   1    6.90    0.90
  -1   7   1    6.40    0.80
  -1   7   1    8.40    1.00
   0  -7  -1   60.59    2.30
   0  -7  -1   56.79    2.60
   0  -7  -1   55.99    2.40
   0  -7  -1   59.19    2.40
   0   7   1   59.89    2.30
   0   7   1   65.29    2.00
   0   7   1   58.89    2.40
   0   7   1   62.79    2.40
   0   7   1   56.09    2.40
  -1  -7  -1   76.99    3.20
  -1  -7  -1   81.19    3.00
  -1  -7  -1   79.39    3.00
  -1  -7  -1   84.39    3.10
   1   7   1   85.79    3.20
   1   7   1   81.99    3.10
   1   7   1   83.69    3.00
   1   7   1   81.59    2.80
  -2  -7  -1   14.60    0.70
  -2  -7  -1   15.00    1.50
  -2  -7  -1   15.90    1.20
  -2  -7  -1   13.70    1.30
  -2  -7  -1   13.80    1.20
   2   7   1   17.40    1.40
   2   7   1   14.50    1.20
   2   7   1   14.20    1.30
   2   7   1   14.90    0.90
  -3  -7  -1   42.00    2.10
  -3  -7  -1   35.60    2.30
  -3  -7  -1   38.60    2.10
  -3  -7  -1   36.70    2.00
   3   7   1   39.40    2.20
   3   7   1   37.40    2.30
   3   7   1   39.20    1.30
   3   7   1   37.70    2.00
  -4  -7  -1   76.59    3.60
  -4  -7  -1   71.39    3.10
  -4  -7  -1   72.89    3.10
  -4  -7  -1   77.19    3.40
   4   7   1   73.19    3.60
   4   7   1   72.49    3.00
  -5  -7  -1   24.30    1.80
  -5  -7  -1   25.90    2.20
  -5  -7  -1   30.50    2.00
  -5  -7  -1   26.10    2.40
   5   7   1   28.00    2.40
   5   7   1   28.40    1.90
   5   7   1   26.30    1.80
  -6  -7  -1    6.10    1.10
  -6  -7  -1    5.90    1.20
  -6  -7  -1    7.30    1.70
  -6  -7  -1    7.10    1.70
   6   7   1    6.80    1.60
   6   7   1    6.20    1.20
   7  -8  -1   10.40    1.90
  -7   8   1    8.20    1.30
  -7   8   1    8.80    1.60
   6  -8  -1    9.70    1.60
  -6   8   1    8.60    1.30
  -6   8   1   10.00    1.60
   5  -8  -1   13.40    1.70
   5  -8  -1   16.70    1.20
  -5   8   1   19.60    1.40
  -5   8   1   18.10    1.80
  -5   8   1   17.20    1.50
   4  -8  -1    4.90    1.10
   4  -8  -1    4.30    0.70
  -4   8   1    4.90    0.80
  -4   8   1    3.90    0.80
  -4   8   1    3.40    0.90
  -4   8   1    4.60    0.70
   3  -8  -1   19.20    1.50
   3  -8  -1   17.20    1.20
   3  -8  -1   16.00    1.20
  -3   8   1   15.80    1.40
  -3   8   1   15.60    1.40
  -3   8   1   18.40    1.20
  -3   8   1   15.80    1.50
  -3   8   1   17.70    1.20
   2  -8  -1    6.90    1.10
   2  -8  -1    7.40    0.90
   2  -8  -1    6.50    0.90
   2  -8  -1    7.20    1.00
   2  -8  -1    9.10    1.00
  -2   8   1    8.10    1.00
  -2   8   1    7.80    1.00
  -2   8   1    7.40    1.00
  -2   8   1    7.30    1.10
  -2   8   1    8.20    1.00
   1  -8  -1    1.00    0.60
   1  -8  -1    1.10    0.30
   1  -8  -1    0.40    0.60
   1  -8  -1    2.30    0.70
   1  -8  -1    1.80    0.50
   1  -8  -1    0.00    0.50
  -1   8   1    1.30    0.60
  -1   8   1    1.10    0.60
  -1   8   1    1.00    0.60
  -1   8   1    0.40    0.60
   0  -8  -1  245.48    7.40
   0  -8  -1  247.88    7.20
   0  -8  -1  244.78    7.20
   0  -8  -1  243.78    7.40
   0  -8  -1  240.48    7.60
   0   8   1  242.58    7.50
   0   8   1  242.78    7.30
   0   8   1  246.98    7.60
   0   8   1  258.57    6.80
   0   8   1  245.48    7.40
  -1  -8  -1   38.20    2.00
  -1  -8  -1   38.30    2.00
  -1  -8  -1   38.30    1.60
  -1  -8  -1   36.70    2.20
  -1  -8  -1   38.40    1.90
   1   8   1   36.20    2.10
   1   8   1   39.00    1.80
   1   8   1   38.40    1.90
   1   8   1   37.00    2.00
  -2  -8  -1    8.70    1.10
  -2  -8  -1   10.30    0.70
  -2  -8  -1    7.60    1.00
  -2  -8  -1    9.00    1.30
  -2  -8  -1    8.00    1.10
   2   8   1    9.80    0.80
   2   8   1   10.30    1.20
   2   8   1    7.80    1.10
   2   8   1    7.60    1.00
  -3  -8  -1   14.40    1.50
  -3  -8  -1   12.70    1.60
  -3  -8  -1   14.50    1.50
  -3  -8  -1   11.90    1.30
   3   8   1   13.70    1.50
   3   8   1   11.90    1.30
   3   8   1   14.10    1.50
  -4  -8  -1    1.60    0.70
  -4  -8  -1    1.00    0.70
  -4  -8  -1    1.10    1.10
  -4  -8  -1    1.70    1.00
   4   8   1    0.90    0.80
   4   8   1    1.70    0.80
  -5  -8  -1    0.50    0.80
  -5  -8  -1    0.20    1.10
  -5  -8  -1    0.30    1.10
  -5  -8  -1    0.80    0.80
   5   8   1    0.80    1.00
   5   8   1    1.00    0.90
  -6  -8  -1    6.70    1.80
  -6  -8  -1    2.80    1.60
  -6  -8  -1    4.80    1.10
  -6  -8  -1    4.60    1.30
   6   8   1    5.00    1.50
   6   8   1    6.40    1.20
   7  -9  -1    1.90    1.20
  -7   9   1    0.20    1.10
  -7   9   1    1.40    1.00
   6  -9  -1    0.00    0.90
  -6   9   1    0.60    0.80
  -6   9   1   -2.70    0.80
   5  -9  -1   11.40    1.60
   5  -9  -1    7.50    1.00
  -5   9   1    7.80    1.40
  -5   9   1    9.40    1.20
  -5   9   1    7.40    1.20
   4  -9  -1   43.10    2.60
   4  -9  -1   39.20    2.00
  -4   9   1   41.50    2.50
  -4   9   1   39.30    2.10
  -4   9   1   40.20    2.30
  -4   9   1   43.60    2.10
   3  -9  -1  141.39    5.20
   3  -9  -1  137.09    4.70
   3  -9  -1  145.99    4.90
  -3   9   1  144.59    4.90
  -3   9   1  147.49    4.80
  -3   9   1  142.89    4.90
  -3   9   1  149.69    5.10
  -3   9   1  144.99    5.20
   2  -9  -1    1.40    0.70
   2  -9  -1    1.50    0.60
   2  -9  -1    1.90    0.70
   2  -9  -1    3.50    0.70
  -2   9   1    1.60    0.80
  -2   9   1    1.40    0.70
  -2   9   1    1.50    0.70
  -2   9   1    3.10    0.80
  -2   9   1    2.60    0.70
   1  -9  -1  202.48    6.40
   1  -9  -1  198.98    6.20
   1  -9  -1  205.18    6.40
   1  -9  -1  203.48    6.30
   1  -9  -1  201.78    6.40
  -1   9   1  205.18    6.40
  -1   9   1  202.68    6.50
  -1   9   1  200.18    6.60
  -1   9   1  202.08    6.50
  -1   9   1  205.28    6.40
   0  -9  -1  239.18    7.30
   0  -9  -1  233.88    7.70
   0  -9  -1  249.38    7.60
   0  -9  -1  234.38    7.30
   0  -9  -1  253.97    7.60
   0   9   1  248.28    7.70
   0   9   1  251.27    7.40
   0   9   1  254.87    7.60
   0   9   1  250.17    7.80
  -1  -9  -1   -0.40    0.60
  -1  -9  -1    0.30    0.40
  -1  -9  -1    1.20    0.70
  -1  -9  -1    0.20    0.60
  -1  -9  -1    0.20    0.70
   1   9   1    0.30    0.60
   1   9   1    0.80    0.70
   1   9   1   -0.40    0.50
   1   9   1    0.80    0.50
  -2  -9  -1   20.50    1.90
  -2  -9  -1   18.70    1.50
  -2  -9  -1   20.80    1.60
  -2  -9  -1   19.50    1.60
   2   9   1   23.10    1.30
   2   9   1   18.90    1.80
   2   9   1   21.40    1.60
   2   9   1   20.60    1.60
  -3  -9  -1    0.40    0.70
  -3  -9  -1   -0.30    0.60
  -3  -9  -1    0.40    0.70
  -3  -9  -1   -0.60    0.80
   3   9   1    0.10    0.70
   3   9   1    0.20    0.60
   3   9   1   -0.40    0.60
  -4  -9  -1   18.60    1.80
  -4  -9  -1   20.30    1.90
  -4  -9  -1   20.40    1.90
  -4  -9  -1   16.70    2.10
   4   9   1   20.80    1.90
   4   9   1   21.80    1.70
  -5  -9  -1    0.10    1.20
  -5  -9  -1   -0.60    0.70
  -5  -9  -1   -1.40    0.70
  -5  -9  -1   -1.00    1.20
   5   9   1    1.60    0.90
   5   9   1    1.20    1.00
   6 -10  -1    4.20    1.40
  -6  10   1    6.10    1.30
  -6  10   1    5.90    1.60
   5 -10  -1    0.20    0.60
   5 -10  -1    0.00    0.80
  -5  10   1    0.50    1.00
  -5  10   1    0.70    0.70
  -5  10   1   -0.50    0.70
   4 -10  -1    4.90    1.20
   4 -10  -1    3.90    0.90
  -4  10   1    3.30    0.80
  -4  10   1    5.60    1.00
  -4  10   1    3.60    1.10
  -4  10   1    6.00    1.20
   3 -10  -1    7.20    1.10
   3 -10  -1    8.80    1.40
   3 -10  -1    9.00    1.20
   3 -10  -1   10.30    1.20
  -3  10   1    8.90    1.20
  -3  10   1    7.50    1.20
  -3  10   1    7.10    1.10
  -3  10   1    7.30    1.30
  -3  10   1    8.50    1.20
   2 -10  -1   26.70    1.70
   2 -10  -1   26.80    1.90
   2 -10  -1   26.20    1.70
   2 -10  -1   27.10    1.80
  -2  10   1   28.50    1.80
  -2  10   1   29.30    1.80
  -2  10   1   27.30    2.00
  -2  10   1   28.50    1.80
  -2  10   1   29.40    2.00
   1 -10  -1   32.80    2.00
   1 -10  -1   34.50    2.00
   1 -10  -1   37.10    1.90
   1 -10  -1   34.20    2.00
  -1  10   1   35.30    2.20
  -1  10   1   36.80    2.10
  -1  10   1   34.30    2.10
  -1  10   1   36.80    2.00
  -1  10   1   34.20    2.00
   0 -10  -1   30.60    1.90
   0 -10  -1   30.20    1.70
   0 -10  -1   27.80    2.10
   0 -10  -1   27.90    1.90
   0 -10  -1   29.20    1.80
   0  10   1   30.40    1.90
   0  10   1   25.60    1.70
   0  10   1   28.10    1.90
   0  10   1   31.00    2.10
  -1 -10  -1    2.50    1.00
  -1 -10  -1    3.60    1.00
  -1 -10  -1    4.30    1.00
  -1 -10  -1    3.80    0.70
  -1 -10  -1    3.50    0.90
   1  10   1    3.90    0.80
   1  10   1    2.70    0.70
   1  10   1    5.30    1.20
   1  10   1    1.60    0.90
  -2 -10  -1    1.80    0.90
  -2 -10  -1    0.10    0.60
  -2 -10  -1    1.50    0.70
  -2 -10  -1    0.00    0.70
   2  10   1    0.40    0.50
   2  10   1   -0.30    0.40
   2  10   1    0.20    0.70
   2  10   1   -0.70    0.70
  -3 -10  -1   10.50    1.50
  -3 -10  -1   10.60    1.80
  -3 -10  -1    8.90    1.40
  -3 -10  -1   11.70    1.60
   3  10   1    9.80    1.40
   3  10   1    9.10    1.30
  -4 -10  -1    0.30    0.80
  -4 -10  -1   -0.20    1.10
  -4 -10  -1   -0.70    0.80
  -4 -10  -1   -0.60    1.00
   4  10   1    1.50    0.90
   4  10   1   -0.90    0.80
  -5 -10  -1    5.30    1.70
  -5 -10  -1    6.40    1.30
  -5 -10  -1    7.40    1.70
  -5 -10  -1    8.60    1.50
   5  10   1    7.00    1.40
   5  10   1    7.20    1.60
   6 -11  -1    4.80    1.40
  -6  11   1    5.00    1.60
  -6  11   1    5.40    1.40
   5 -11  -1    9.40    1.70
   5 -11  -1    7.10    1.20
  -5  11   1    6.50    1.30
  -5  11   1    4.90    1.40
  -5  11   1    5.80    1.30
   4 -11  -1   10.30    1.30
   4 -11  -1    8.40    1.60
  -4  11   1   10.00    1.40
  -4  11   1    7.70    1.40
  -4  11   1   11.00    1.30
  -4  11   1    9.90    1.60
   3 -11  -1    1.10    0.70
   3 -11  -1   -0.90    0.60
   3 -11  -1    0.60    0.60
   3 -11  -1   -0.20    0.70
  -3  11   1   -0.10    0.70
  -3  11   1   -0.60    0.60
  -3  11   1   -0.50    0.50
  -3  11   1    0.50    0.70
  -3  11   1   -0.20    0.80
   2 -11  -1    0.40    0.70
   2 -11  -1    0.40    0.60
   2 -11  -1   -0.40    0.60
   2 -11  -1    0.20    0.50
  -2  11   1    0.10    0.80
  -2  11   1    1.20    0.70
  -2  11   1    0.60    0.70
  -2  11   1    0.00    0.70
  -2  11   1   -0.20    0.60
   1 -11  -1    9.40    1.30
   1 -11  -1    8.00    1.10
   1 -11  -1    7.80    1.20
   1 -11  -1    7.40    1.20
  -1  11   1    6.70    1.10
  -1  11   1   10.10    1.40
  -1  11   1    9.10    1.30
  -1  11   1    8.10    1.30
  -1  11   1    8.90    1.30
   0 -11  -1   89.79    3.70
   0 -11  -1   93.09    4.20
   0 -11  -1   98.69    4.00
   0 -11  -1   93.39    3.80
   0 -11  -1   92.19    3.60
   0  11   1   96.89    3.80
   0  11   1  100.19    4.10
   0  11   1   98.89    4.10
   0  11   1   96.49    4.00
   0  11   1   95.19    3.90
  -1 -11  -1    1.40    0.90
  -1 -11  -1    1.20    0.80
  -1 -11  -1    2.60    0.90
   1  11   1    2.30    0.70
   1  11   1    2.00    1.00
   1  11   1    1.70    0.90
  -2 -11  -1    2.70    1.10
  -2 -11  -1    2.30    1.00
  -2 -11  -1    3.50    0.90
  -2 -11  -1    3.20    1.30
   2  11   1    2.90    1.10
   2  11   1    3.40    1.10
  -3 -11  -1    7.00    1.60
  -3 -11  -1    8.20    1.40
  -3 -11  -1    5.20    1.20
  -3 -11  -1    5.20    1.30
   3  11   1    8.00    1.40
  -4 -11  -1    1.20    1.30
  -4 -11  -1   -0.40    0.90
  -4 -11  -1   -0.30    1.10
  -4 -11  -1   -0.80    0.90
   4  11   1    1.20    1.00
   5 -12  -1   19.70    2.40
   5 -12  -1   16.40    1.70
  -5  12   1   12.80    2.00
  -5  12   1   15.30    2.00
  -5  12   1   13.00    1.70
   4 -12  -1   10.00    1.80
   4 -12  -1    7.00    1.30
  -4  12   1    7.20    1.50
  -4  12   1    8.80    1.70
  -4  12   1    8.80    1.40
   3 -12  -1    5.40    1.10
   3 -12  -1    6.30    1.20
   3 -12  -1    6.40    1.40
  -3  12   1    5.30    1.30
  -3  12   1    5.30    1.30
  -3  12   1    5.40    1.30
  -3  12   1    6.30    1.20
  -3  12   1    6.40    1.30
   2 -12  -1   23.20    1.80
   2 -12  -1   21.10    1.70
   2 -12  -1   22.80    1.90
   2 -12  -1   23.00    1.90
  -2  12   1   23.90    1.90
  -2  12   1   19.40    1.90
  -2  12   1   18.90    1.90
  -2  12   1   22.00    2.20
  -2  12   1   23.40    2.10
   1 -12  -1    9.80    1.30
   1 -12  -1    8.70    1.40
   1 -12  -1    8.30    1.30
   1 -12  -1    8.40    1.30
  -1  12   1    6.70    1.30
  -1  12   1    8.50    1.40
  -1  12   1    7.10    1.30
  -1  12   1    6.80    1.30
  -1  12   1    9.20    1.40
   0 -12  -1   11.20    1.50
   0 -12  -1   13.40    1.80
   0 -12  -1   13.30    1.50
   0 -12  -1   11.00    1.60
   0  12   1   13.00    1.70
   0  12   1   15.80    1.90
   0  12   1   11.90    1.60
   0  12   1   10.90    1.40
  -1 -12  -1   -0.20    0.90
  -1 -12  -1   -0.10    0.80
  -1 -12  -1   -0.30    0.70
   1  12   1    0.80    0.90
   1  12   1   -0.80    0.90
   1  12   1   -1.30    0.50
  -2 -12  -1   23.90    2.10
  -2 -12  -1   26.00    2.40
  -2 -12  -1   20.80    2.40
   2  12   1   23.70    2.60
   2  12   1   22.30    2.20
  -3 -12  -1    3.20    1.20
  -3 -12  -1    6.20    1.70
  -3 -12  -1    3.60    1.30
   3  12   1    1.40    1.10
   4 -13  -1    0.00    1.00
   4 -13  -1    0.70    0.80
  -4  13   1    2.40    1.00
  -4  13   1    0.60    1.00
  -4  13   1   -1.40    1.10
   3 -13  -1    1.60    0.80
   3 -13  -1    0.90    0.90
   3 -13  -1    1.20    0.80
  -3  13   1    0.60    0.90
  -3  13   1    1.10    1.00
  -3  13   1    0.50    1.00
  -3  13   1   -0.10    1.00
  -3  13   1    0.80    1.00
   2 -13  -1   -0.10    0.70
   2 -13  -1    0.50    0.90
   2 -13  -1    1.30    1.00
  -2  13   1    1.00    0.90
  -2  13   1    0.50    0.90
  -2  13   1    0.10    0.90
  -2  13   1    0.40    1.00
  -2  13   1    0.10    0.80
   1 -13  -1    5.40    1.30
   1 -13  -1    5.40    1.20
   1 -13  -1    3.50    1.00
  -1  13   1    3.60    1.20
  -1  13   1    5.30    1.30
  -1  13   1    4.90    1.30
  -1  13   1    3.50    1.20
   0 -13  -1    4.90    1.20
   0 -13  -1    2.70    1.20
   0  13   1    5.00    1.30
   0  13   1    5.60    1.40
   0  13   1    4.10    1.30
   0  13   1    5.80    1.20
  -1 -13  -1   16.00    1.90
  -1 -13  -1   12.40    1.80
  -1 -13  -1   16.30    2.10
   1  13   1   10.00    1.80
   1  13   1   15.20    1.90
   1  13   1   15.30    1.90
  -2 -13  -1   -1.90    0.70
  -2 -13  -1    1.60    1.10
  -2 -13  -1   -1.10    0.90
   2  13   1   -0.70    0.90
   2  13   1    1.00    1.20
   2 -14  -1    2.20    1.00
   2 -14  -1    1.30    1.00
   2 -14  -1    3.40    1.00
  -2  14   1    1.50    1.10
  -2  14   1    1.00    1.00
  -2  14   1    2.20    1.20
  -2  14   1   -0.40    0.90
   1 -14  -1   16.70    2.00
   1 -14  -1   13.50    1.90
  -1  14   1   11.90    1.70
  -1  14   1   13.40    1.90
  -1  14   1    8.60    1.50
  -1  14   1   14.10    2.00
   0 -14  -1    0.80    0.90
   0 -14  -1    1.30    1.10
   0  14   1   -0.20    0.90
   0  14   1   -1.20    0.90
   0  14   1   -0.30    1.10
   0  14   1    1.10    1.10
  -1  15  -2    0.90    1.10
  -1  15  -2    0.60    1.00
  -1  15  -2    1.40    1.10
   1 -15   2    0.30    1.00
   1 -15   2    2.40    0.90
   1 -15   2   -0.10    1.00
   2  14  -2   11.40    1.80
   2  14  -2   12.40    1.80
  -2 -14   2    8.30    1.60
  -2 -14   2   11.70    1.80
  -2 -14   2   12.60    2.00
  -2 -14   2   10.90    1.70
   1  14  -2   -0.60    1.00
   1  14  -2    0.70    1.10
  -1 -14   2    2.00    1.10
  -1 -14   2    0.70    0.90
  -1 -14   2    2.60    1.10
  -1 -14   2    1.10    1.00
   0  14  -2    0.90    1.10
   0  14  -2   -0.70    0.80
   0  14  -2    0.40    1.10
   0 -14   2    1.10    1.00
   0 -14   2    2.00    1.00
   0 -14   2    0.60    1.00
  -1  14  -2   11.90    1.70
  -1  14  -2   14.50    1.90
  -1  14  -2   13.50    1.80
   1 -14   2   13.70    1.70
   1 -14   2   21.10    1.90
   1 -14   2   16.90    1.90
   1 -14   2   15.50    1.90
  -2  14  -2    3.10    1.20
  -2  14  -2   -0.30    0.90
  -2  14  -2    0.20    1.00
   2 -14   2   -0.50    0.90
   2 -14   2    1.40    0.80
   2 -14   2    1.50    0.90
   2 -14   2    2.30    1.00
  -3  14  -2   -0.80    0.80
  -3  14  -2   -0.10    0.90
   3 -14   2   -0.70    0.70
   3 -14   2   -1.90    0.70
   3 -14   2    0.40    0.70
  -4  14  -2    1.30    1.10
  -4  14  -2   -0.40    1.00
  -4  14  -2   -0.10    0.90
   4 -14   2    1.60    1.00
   4 -14   2    0.60    1.10
   3  13  -2   -0.80    0.90
   3  13  -2    1.20    1.00
  -3 -13   2   -0.10    1.00
  -3 -13   2    0.90    1.20
  -3 -13   2    0.80    1.10
  -3 -13   2    1.10    1.10
  -3 -13   2    1.30    1.00
   2  13  -2    2.40    1.00
   2  13  -2    0.50    1.00
  -2 -13   2    2.00    1.20
  -2 -13   2    3.60    1.10
  -2 -13   2    1.10    1.00
  -2 -13   2    1.30    1.10
   1  13  -2    1.20    0.90
   1  13  -2    3.50    0.90
   1  13  -2    1.90    1.00
  -1 -13   2    3.40    1.10
  -1 -13   2    3.00    1.00
  -1 -13   2    4.10    1.10
  -1 -13   2    3.80    1.20
   0  13  -2    1.90    1.00
   0  13  -2    0.20    0.70
   0  13  -2    3.00    1.10
   0 -13   2    2.10    1.00
   0 -13   2    3.00    1.00
   0 -13   2    2.00    0.90
  -1  13  -2    0.20    0.90
  -1  13  -2   -0.10    0.80
  -1  13  -2    0.30    0.80
   1 -13   2    1.80    0.90
   1 -13   2   -0.30    0.70
   1 -13   2   -1.00    0.60
  -2  13  -2   27.20    2.30
  -2  13  -2   28.40    2.40
  -2  13  -2   27.10    2.30
   2 -13   2   29.90    2.20
   2 -13   2   30.00    2.30
   2 -13   2   28.70    2.20
  -3  13  -2    0.00    0.90
  -3  13  -2    0.30    0.90
  -3  13  -2   -0.80    0.80
   3 -13   2   -1.30    0.60
   3 -13   2   -0.70    0.90
   3 -13   2    0.60    0.80
  -4  13  -2   -0.70    0.80
  -4  13  -2   -2.00    0.70
  -4  13  -2    0.10    1.10
   4 -13   2   -1.70    0.80
   4 -13   2    0.20    0.80
  -5  13  -2   -0.20    0.90
  -5  13  -2   -0.90    1.00
  -5  13  -2   -0.80    0.80
   5 -13   2    0.40    1.10
   5 -13   2   -0.30    0.70
   4  12  -2    0.10    0.80
   4  12  -2    0.00    0.90
  -4 -12   2    0.30    0.80
  -4 -12   2   -1.50    0.70
  -4 -12   2   -1.00    0.80
  -4 -12   2    0.30    1.30
  -4 -12   2   -0.60    1.10
   3  12  -2    1.20    1.00
   3  12  -2    2.90    1.00
  -3 -12   2   -0.70    1.10
  -3 -12   2    2.40    0.90
  -3 -12   2    1.50    1.00
  -3 -12   2    0.80    1.10
  -3 -12   2    1.20    0.80
   2  12  -2    2.70    1.10
   2  12  -2    5.20    1.10
  -2 -12   2    3.00    1.00
  -2 -12   2    4.70    1.10
  -2 -12   2    6.10    1.40
  -2 -12   2    5.20    1.30
  -2 -12   2    5.90    1.10
   1  12  -2    9.40    1.30
   1  12  -2   12.30    1.50
   1  12  -2   11.20    1.50
  -1 -12   2   11.00    1.60
  -1 -12   2   11.80    1.50
  -1 -12   2   14.70    1.60
  -1 -12   2   10.40    1.50
  -1 -12   2    9.60    1.40
   0  12  -2   11.60    1.50
   0  12  -2   10.30    1.40
   0  12  -2    9.40    1.30
   0 -12   2   12.20    1.50
   0 -12   2   10.30    1.40
   0 -12   2   11.20    1.60
   0 -12   2   10.20    1.50
  -1  12  -2    5.60    1.20
  -1  12  -2    6.10    1.20
  -1  12  -2    5.40    1.20
  -1  12  -2    5.40    1.10
   1 -12   2    6.00    1.10
   1 -12   2    7.40    1.30
   1 -12   2    5.20    1.10
  -2  12  -2   34.70    2.30
  -2  12  -2   30.90    2.20
  -2  12  -2   33.50    2.30
  -2  12  -2   33.40    2.20
   2 -12   2   33.80    2.20
   2 -12   2   31.70    2.10
   2 -12   2   30.70    2.10
  -3  12  -2    2.40    0.90
  -3  12  -2    1.30    0.90
  -3  12  -2    3.30    1.00
   3 -12   2    2.60    1.00
   3 -12   2    2.60    0.90
  -4  12  -2   -1.00    0.70
  -4  12  -2   -0.50    0.80
  -4  12  -2   -1.20    0.80
   4 -12   2    0.50    1.00
   4 -12   2   -0.60    0.60
  -5  12  -2    2.70    1.10
  -5  12  -2    2.70    1.20
  -5  12  -2    5.80    1.60
   5 -12   2    2.40    0.90
   5 -12   2    5.10    1.50
  -6  12  -2   16.20    2.10
  -6  12  -2   16.20    1.90
   6 -12   2   17.30    2.40
   5  11  -2    4.80    1.30
   5  11  -2    3.90    1.10
   5  11  -2    5.30    1.80
  -5 -11   2    2.30    1.40
  -5 -11   2    4.10    1.70
  -5 -11   2    5.00    1.30
  -5 -11   2    4.70    1.20
  -5 -11   2    3.30    1.00
   4  11  -2    4.60    1.90
   4  11  -2    4.50    1.10
  -4 -11   2    6.00    1.30
  -4 -11   2    7.00    1.60
  -4 -11   2    5.00    1.10
  -4 -11   2    6.90    1.70
   3  11  -2    0.70    0.80
   3  11  -2    0.00    0.70
  -3 -11   2   -0.60    0.70
  -3 -11   2    1.80    0.80
  -3 -11   2    0.40    0.80
  -3 -11   2   -0.40    1.00
  -3 -11   2    0.20    1.00
   2  11  -2   20.00    1.70
   2  11  -2   17.40    1.70
   2  11  -2   15.10    1.30
  -2 -11   2   14.90    1.60
  -2 -11   2   14.40    1.80
  -2 -11   2   15.20    1.60
  -2 -11   2   16.30    1.60
  -2 -11   2   18.00    1.80
   1  11  -2    0.50    0.60
   1  11  -2    0.40    0.70
   1  11  -2    0.80    0.80
  -1 -11   2    0.70    0.90
  -1 -11   2    0.00    0.70
  -1 -11   2    0.50    0.70
  -1 -11   2    1.70    0.80
  -1 -11   2    1.00    0.80
   0  11  -2   82.19    3.40
   0  11  -2   76.99    3.50
   0  11  -2   73.39    3.20
   0  11  -2   77.29    3.40
   0 -11   2   74.99    3.30
   0 -11   2   79.89    3.60
   0 -11   2   75.09    3.20
   0 -11   2   78.99    3.40
   0 -11   2   80.79    3.40
  -1  11  -2   43.70    2.40
  -1  11  -2   39.90    2.40
  -1  11  -2   45.60    2.40
  -1  11  -2   43.30    2.30
  -1  11  -2   43.40    2.40
   1 -11   2   40.90    2.40
   1 -11   2   39.30    2.30
   1 -11   2   42.90    2.20
  -2  11  -2    9.30    1.40
  -2  11  -2    9.70    1.30
  -2  11  -2    7.80    1.20
  -2  11  -2    8.70    1.30
  -2  11  -2    9.30    1.20
   2 -11   2    7.70    1.30
   2 -11   2    8.10    1.20
   2 -11   2    7.70    1.20
  -3  11  -2   25.50    2.10
  -3  11  -2   20.50    1.60
  -3  11  -2   26.20    1.80
  -3  11  -2   21.40    1.90
   3 -11   2   20.70    1.60
   3 -11   2   21.20    1.80
  -4  11  -2    0.30    0.80
  -4  11  -2    2.30    1.00
  -4  11  -2    0.70    0.80
   4 -11   2    0.50    0.60
   4 -11   2    0.60    0.90
  -5  11  -2   16.60    2.10
  -5  11  -2   13.00    1.80
  -5  11  -2   13.20    1.60
   5 -11   2   18.90    2.30
   5 -11   2   13.90    1.60
  -6  11  -2   -0.70    0.80
  -6  11  -2   -0.80    1.00
  -6  11  -2   -0.30    0.80
   6 -11   2    0.50    0.70
   6 -11   2    0.20    1.10
   5  10  -2    1.00    0.90
   5  10  -2    2.50    1.00
   5  10  -2    1.40    1.10
  -5 -10   2    1.90    0.90
  -5 -10   2    0.40    1.30
  -5 -10   2    1.00    0.80
  -5 -10   2   -0.10    1.30
   4  10  -2   -0.30    0.70
   4  10  -2   -0.90    0.60
  -4 -10   2   -1.10    0.60
  -4 -10   2   -0.60    0.90
  -4 -10   2    0.10    1.00
  -4 -10   2    0.50    0.70
   3  10  -2    4.40    0.90
   3  10  -2    5.00    1.00
  -3 -10   2    5.80    1.40
  -3 -10   2    3.70    1.20
  -3 -10   2    6.60    1.20
  -3 -10   2    5.60    1.10
   2  10  -2    5.80    0.80
   2  10  -2    7.20    1.10
   2  10  -2    5.80    0.90
  -2 -10   2    5.90    1.00
  -2 -10   2    6.50    1.20
  -2 -10   2    5.90    1.10
  -2 -10   2    8.60    1.40
  -2 -10   2    6.20    1.10
   1  10  -2  138.79    4.80
   1  10  -2  155.18    5.10
   1  10  -2  143.29    4.50
   1  10  -2  150.58    5.00
  -1 -10   2  144.29    4.90
  -1 -10   2  145.29    5.00
  -1 -10   2  150.38    5.10
  -1 -10   2  139.19    5.10
  -1 -10   2  139.59    5.20
   0  10  -2    3.20    0.80
   0  10  -2    2.70    0.90
   0  10  -2    3.80    0.90
   0  10  -2    3.90    0.90
   0  10  -2    4.20    0.90
   0 -10   2    3.30    1.00
   0 -10   2    3.20    1.00
   0 -10   2    3.80    0.90
   0 -10   2    4.80    0.90
   0 -10   2    2.50    0.80
  -1  10  -2  161.88    5.60
  -1  10  -2  161.68    5.40
  -1  10  -2  163.38    5.50
  -1  10  -2  166.58    5.50
  -1  10  -2  167.58    5.50
   1 -10   2  163.58    5.40
   1 -10   2  158.28    5.40
   1 -10   2  158.58    5.50
   1 -10   2  159.58    5.40
   1 -10   2  164.08    4.70
  -2  10  -2   87.89    3.60
  -2  10  -2   81.29    3.40
  -2  10  -2   84.09    3.40
  -2  10  -2   86.29    3.30
  -2  10  -2   83.39    3.50
   2 -10   2   84.29    3.30
   2 -10   2   79.49    3.40
   2 -10   2   82.49    3.40
  -3  10  -2    0.00    0.50
  -3  10  -2    0.40    0.70
  -3  10  -2   -0.30    0.60
  -3  10  -2   -0.50    0.50
   3 -10   2    0.40    0.70
   3 -10   2    0.30    0.60
  -4  10  -2   11.80    1.40
  -4  10  -2   10.50    1.40
  -4  10  -2   10.40    1.50
   4 -10   2   11.60    1.60
   4 -10   2   12.20    1.30
  -5  10  -2   -0.10    0.70
  -5  10  -2    0.90    0.90
  -5  10  -2    0.90    0.70
   5 -10   2   -0.40    0.80
   5 -10   2    0.20    0.60
  -6  10  -2    2.20    0.90
  -6  10  -2    3.30    1.30
  -6  10  -2    2.10    1.00
   6 -10   2    1.90    0.80
   6 -10   2    1.80    1.20
  -7  10  -2    0.20    0.80
  -7  10  -2    0.40    1.00
   7 -10   2   -0.80    0.90
   6   9  -2    3.40    1.40
  -6  -9   2    3.50    1.70
  -6  -9   2    1.50    0.90
  -6  -9   2    3.50    1.50
   5   9  -2    2.00    0.80
   5   9  -2    2.00    1.00
   5   9  -2    4.10    1.10
  -5  -9   2    2.60    1.30
  -5  -9   2    2.00    1.30
  -5  -9   2    2.50    0.80
  -5  -9   2    3.40    1.00
   4   9  -2   22.50    1.80
   4   9  -2   21.20    1.70
   4   9  -2   24.80    2.00
  -4  -9   2   19.90    2.00
  -4  -9   2   23.70    1.80
  -4  -9   2   22.10    1.70
  -4  -9   2   22.90    2.30
   3   9  -2   -0.30    0.50
   3   9  -2    0.40    0.60
  -3  -9   2   -0.20    0.60
  -3  -9   2   -0.10    0.50
  -3  -9   2    1.10    1.00
  -3  -9   2    0.00    0.80
   2   9  -2   74.49    2.80
   2   9  -2   81.49    3.20
   2   9  -2   76.79    3.10
  -2  -9   2   81.39    3.40
  -2  -9   2   84.79    3.30
  -2  -9   2   82.09    3.30
  -2  -9   2   81.99    3.50
   1   9  -2   30.30    1.80
   1   9  -2   28.20    1.40
   1   9  -2   28.30    1.70
   1   9  -2   31.70    1.80
   1   9  -2   30.30    1.60
  -1  -9   2   31.60    2.00
  -1  -9   2   27.20    1.70
  -1  -9   2   30.90    1.80
  -1  -9   2   26.80    1.80
   0   9  -2   23.20    1.70
   0   9  -2   25.50    1.70
   0   9  -2   24.60    1.70
   0   9  -2   21.20    1.60
   0   9  -2   25.90    1.00
   0   9  -2   18.30    1.60
   0  -9   2   25.00    1.70
   0  -9   2   27.00    1.70
   0  -9   2   25.20    1.60
   0  -9   2   26.80    1.80
   0  -9   2   25.20    1.60
  -1   9  -2  454.95   13.00
  -1   9  -2  454.85   12.90
  -1   9  -2  445.56   12.80
  -1   9  -2  452.35   12.80
  -1   9  -2  474.55   12.90
   1  -9   2  471.95   12.90
   1  -9   2  443.26   12.90
   1  -9   2  457.15   12.80
   1  -9   2  452.35   12.70
   1  -9   2  459.75   12.10
  -2   9  -2   57.99    2.50
  -2   9  -2   58.59    2.40
  -2   9  -2   59.89    2.70
  -2   9  -2   54.49    2.60
  -2   9  -2   56.19    2.50
   2  -9   2   55.79    2.60
   2  -9   2   62.29    2.60
   2  -9   2   56.09    2.40
   2  -9   2   56.39    1.70
   2  -9   2   60.29    2.50
  -3   9  -2   31.80    2.00
  -3   9  -2   32.10    1.60
  -3   9  -2   30.40    1.90
  -3   9  -2   34.20    1.90
   3  -9   2   32.00    1.80
   3  -9   2   30.20    2.00
  -4   9  -2   45.40    2.40
  -4   9  -2   43.60    2.20
  -4   9  -2   41.20    2.40
   4  -9   2   40.10    2.10
  -5   9  -2    2.00    1.00
  -5   9  -2    2.10    0.90
  -5   9  -2    2.90    0.80
   5  -9   2    1.50    0.90
   5  -9   2    1.70    0.70
  -6   9  -2    2.20    0.90
  -6   9  -2    1.00    0.80
  -6   9  -2    0.90    0.90
   6  -9   2    3.60    1.20
   6  -9   2    1.80    0.70
  -7   9  -2   -0.90    0.70
  -7   9  -2    0.60    1.00
   7  -9   2    0.20    0.90
   6   8  -2    0.40    1.00
   6   8  -2    2.60    1.10
  -6  -8   2    0.50    1.40
  -6  -8   2    0.70    1.30
  -6  -8   2    0.30    0.80
   5   8  -2   33.60    2.00
   5   8  -2   34.20    2.20
   5   8  -2   40.00    2.70
  -5  -8   2   41.40    2.90
  -5  -8   2   34.60    2.10
  -5  -8   2   38.90    2.30
  -5  -8   2   36.10    2.70
   4   8  -2    0.60    0.80
   4   8  -2    2.20    0.80
   4   8  -2    0.60    0.60
  -4  -8   2    0.40    0.90
  -4  -8   2    0.40    0.90
  -4  -8   2    0.80    0.70
  -4  -8   2    0.40    0.70
   3   8  -2   -0.20    0.50
   3   8  -2    0.20    0.50
  -3  -8   2    0.50    0.50
  -3  -8   2   -0.50    0.50
  -3  -8   2   -0.20    0.70
  -3  -8   2   -1.50    0.70
   2   8  -2   -0.10    0.30
   2   8  -2    0.30    0.40
   2   8  -2    0.30    0.50
   2   8  -2    1.60    0.50
  -2  -8   2    0.80    0.80
  -2  -8   2    1.10    0.70
  -2  -8   2    0.60    0.50
  -2  -8   2    0.00    0.50
   1   8  -2   85.79    3.20
   1   8  -2   84.49    3.20
   1   8  -2   84.79    3.00
   1   8  -2   88.19    2.90
  -1  -8   2   90.49    3.10
  -1  -8   2   84.69    3.40
  -1  -8   2   86.49    3.20
  -1  -8   2   88.49    3.20
  -1  -8   2   93.99    3.40
  -1  -8   2   83.59    3.30
   0   8  -2    5.70    0.80
   0   8  -2    5.20    0.80
   0   8  -2    7.40    0.80
   0   8  -2    8.10    0.50
   0   8  -2    8.00    1.00
   0   8  -2    7.30    0.50
   0   8  -2    6.00    0.80
   0  -8   2    8.00    1.00
   0  -8   2    6.90    0.80
   0  -8   2    7.60    0.90
   0  -8   2    6.90    1.00
  -1   8  -2   61.39    2.50
  -1   8  -2   60.69    2.60
  -1   8  -2   61.39    2.40
  -1   8  -2   56.99    2.40
  -1   8  -2   58.89    2.40
   1  -8   2   59.49    2.40
   1  -8   2   61.79    2.50
   1  -8   2   63.59    2.50
   1  -8   2   61.39    2.00
   1  -8   2   59.09    2.50
  -2   8  -2   37.70    1.80
  -2   8  -2   36.60    1.90
  -2   8  -2   35.40    1.80
  -2   8  -2   35.30    1.90
  -2   8  -2   36.30    1.80
  -2   8  -2   38.50    1.70
   2  -8   2   38.60    1.20
   2  -8   2   36.40    1.80
   2  -8   2   36.80    1.90
   2  -8   2   33.60    1.80
  -3   8  -2   41.70    1.80
  -3   8  -2   42.80    2.20
  -3   8  -2   39.50    2.10
  -3   8  -2   41.10    2.00
   3  -8   2   41.50    2.20
   3  -8   2   44.10    2.00
  -4   8  -2   44.40    2.30
  -4   8  -2   47.80    2.30
  -4   8  -2   49.30    2.50
   4  -8   2   49.99    2.20
  -5   8  -2    0.30    0.70
  -5   8  -2    0.10    0.60
  -5   8  -2    0.50    0.60
   5  -8   2   -0.10    0.50
   5  -8   2    2.00    0.80
   5  -8   2    0.20    0.50
  -6   8  -2   13.10    1.40
  -6   8  -2   12.40    1.40
  -6   8  -2   13.10    1.60
  -6   8  -2   13.00    1.70
   6  -8   2   11.60    1.30
   6  -8   2   12.40    1.30
   6  -8   2   12.70    1.80
  -7   8  -2    1.50    0.90
  -7   8  -2    0.50    0.80
   7  -8   2    0.00    0.80
   7   7  -2   -0.70    1.20
  -7  -7   2   -0.30    0.80
  -7  -7   2   -1.10    1.20
  -7  -7   2    1.10    1.40
   6   7  -2   15.60    2.10
   6   7  -2   16.50    1.80
  -6  -7   2   14.50    2.00
  -6  -7   2   17.80    2.30
  -6  -7   2   14.90    1.60
   5   7  -2   42.00    2.10
   5   7  -2   43.00    2.40
   5   7  -2   39.90    2.70
  -5  -7   2   40.50    2.20
  -5  -7   2   37.30    2.70
  -5  -7   2   46.80    2.80
  -5  -7   2   38.50    2.10
   4   7  -2   15.20    1.70
   4   7  -2   19.60    1.30
   4   7  -2   19.20    1.50
  -4  -7   2   19.40    1.70
  -4  -7   2   16.20    1.70
  -4  -7   2   17.90    1.40
  -4  -7   2   18.30    1.40
   3   7  -2    0.30    0.50
   3   7  -2    1.40    0.70
  -3  -7   2    2.90    0.70
  -3  -7   2    2.20    0.60
  -3  -7   2    2.30    0.90
  -3  -7   2    3.80    1.00
   2   7  -2   50.49    2.10
   2   7  -2   52.49    1.90
   2   7  -2   51.89    2.20
  -2  -7   2   50.99    2.30
  -2  -7   2   52.89    2.30
  -2  -7   2   51.69    2.40
  -2  -7   2   53.39    2.20
  -2  -7   2   50.19    2.10
   1   7  -2   14.70    1.00
   1   7  -2   15.70    0.90
   1   7  -2   13.30    1.00
   1   7  -2   15.30    1.00
  -1  -7   2   16.60    1.10
  -1  -7   2   13.80    1.10
  -1  -7   2   14.30    1.20
  -1  -7   2   16.20    1.10
  -1  -7   2   15.90    1.10
   0   7  -2   26.50    1.40
   0   7  -2   24.80    1.30
   0   7  -2   23.70    1.30
   0   7  -2   23.40    0.90
   0   7  -2   24.30    1.00
   0   7  -2   22.80    1.30
   0   7  -2   23.40    1.30
   0  -7   2   21.80    1.30
   0  -7   2   26.50    1.40
   0  -7   2   24.90    1.30
   0  -7   2   22.20    1.40
   0  -7   2   24.10    1.30
  -1   7  -2   62.59    2.40
  -1   7  -2   57.19    2.20
  -1   7  -2   55.39    2.20
  -1   7  -2   59.39    2.30
  -1   7  -2   55.39    2.20
  -1   7  -2   58.09    2.30
   1  -7   2   58.09    2.30
   1  -7   2   59.09    2.20
   1  -7   2   58.59    1.80
   1  -7   2   55.59    2.30
   1  -7   2   61.19    2.30
  -2   7  -2    4.20    0.70
  -2   7  -2    4.50    0.70
  -2   7  -2    4.00    0.70
  -2   7  -2    3.60    0.70
  -2   7  -2    4.50    0.60
   2  -7   2    4.50    0.70
   2  -7   2    4.60    0.80
   2  -7   2    4.30    0.30
   2  -7   2    4.70    0.70
  -3   7  -2   -0.20    0.40
  -3   7  -2    0.30    0.30
  -3   7  -2   -0.20    0.50
  -3   7  -2    0.90    0.50
  -3   7  -2   -0.10    0.30
   3  -7   2    0.10    0.50
   3  -7   2   -0.10    0.10
   3  -7   2    0.20    0.40
  -4   7  -2   54.39    2.40
  -4   7  -2   58.59    2.70
  -4   7  -2   55.79    2.50
   4  -7   2   54.59    2.10
   4  -7   2   56.99    2.30
  -5   7  -2   11.00    1.30
  -5   7  -2   13.80    1.40
  -5   7  -2   12.20    1.30
   5  -7   2   12.40    1.10
   5  -7   2   12.40    1.20
   5  -7   2   10.90    1.40
  -6   7  -2   51.99    2.70
  -6   7  -2   58.09    2.80
  -6   7  -2   54.29    2.50
  -6   7  -2   51.99    2.50
   6  -7   2   53.79    3.00
   6  -7   2   52.19    2.40
   6  -7   2   51.39    2.30
   6  -7   2   48.90    2.50
  -7   7  -2    4.70    1.10
  -7   7  -2    5.40    1.20
   7  -7   2    5.60    1.30
  -8   7  -2   -0.70    0.70
   8  -7   2   -0.50    0.70
   7   6  -2    2.80    1.40
  -7  -6   2    1.10    1.30
  -7  -6   2    4.70    1.60
  -7  -6   2    4.40    1.00
   6   6  -2   40.10    2.90
   6   6  -2   40.70    2.40
  -6  -6   2   43.30    2.20
  -6  -6   2   39.40    3.00
  -6  -6   2   40.60    2.80
   5   6  -2    3.60    0.90
   5   6  -2    3.90    0.70
   5   6  -2    2.30    1.00
  -5  -6   2    2.30    1.00
  -5  -6   2    3.80    0.70
  -5  -6   2    3.20    0.80
  -5  -6   2    6.30    1.30
   4   6  -2  108.19    4.30
   4   6  -2  102.69    3.90
   4   6  -2  110.89    3.60
  -4  -6   2  109.09    3.70
  -4  -6   2  112.69    3.70
  -4  -6   2  106.79    4.20
  -4  -6   2  104.99    4.10
   3   6  -2   96.49    3.70
   3   6  -2  103.19    3.30
   3   6  -2   92.29    3.20
  -3  -6   2   96.09    3.30
  -3  -6   2  100.19    3.70
  -3  -6   2   95.89    2.90
  -3  -6   2   94.09    3.20
  -3  -6   2   92.29    3.60
  -3  -6   2   93.99    3.40
   2   6  -2  358.16    9.70
   2   6  -2  359.76   10.00
   2   6  -2  354.66   10.20
  -2  -6   2  359.06   10.00
  -2  -6   2  372.46   10.30
  -2  -6   2  369.86    9.70
  -2  -6   2  355.36   10.20
  -2  -6   2  364.56   10.20
  -2  -6   2  359.46   10.00
   1   6  -2  255.47    7.30
   1   6  -2  257.57    7.10
   1   6  -2  243.88    7.10
   1   6  -2  256.47    7.20
  -1  -6   2  252.57    7.20
  -1  -6   2  244.48    7.30
  -1  -6   2  257.07    7.20
  -1  -6   2  268.07    7.40
  -1  -6   2  255.67    7.40
   0   6  -2    0.40    0.30
   0   6  -2    0.90    0.40
   0   6  -2    0.90    0.40
   0   6  -2    0.40    0.30
   0   6  -2    0.70    0.20
   0   6  -2   -0.10    0.30
   0  -6   2    0.70    0.30
   0  -6   2    0.80    0.40
   0  -6   2    0.40    0.40
   0  -6   2    0.40    0.40
   0  -6   2    0.20    0.30
   0  -6   2    0.90    0.30
  -1   6  -2  284.37    8.10
  -1   6  -2  284.67    8.00
  -1   6  -2  274.07    8.00
  -1   6  -2  279.97    7.90
  -1   6  -2  301.67    8.10
  -1   6  -2  283.57    8.10
   1  -6   2  288.17    7.60
   1  -6   2  291.77    8.10
   1  -6   2  292.97    8.10
   1  -6   2  279.17    8.00
   1  -6   2  288.37    8.00
  -2   6  -2  123.09    3.80
  -2   6  -2  127.89    4.10
  -2   6  -2  123.49    4.00
  -2   6  -2  129.29    4.00
   2  -6   2  123.59    4.10
   2  -6   2  128.39    4.00
   2  -6   2  126.49    3.90
   2  -6   2  124.99    3.50
  -3   6  -2   75.69    2.90
  -3   6  -2   77.39    2.20
  -3   6  -2   76.09    2.40
  -3   6  -2   77.29    2.80
  -3   6  -2   77.09    2.80
  -3   6  -2   72.49    2.80
   3  -6   2   75.59    2.40
   3  -6   2   77.09    2.30
   3  -6   2   75.89    2.50
   3  -6   2   78.39    2.80
   3  -6   2   75.79    2.70
  -4   6  -2   52.59    2.40
  -4   6  -2   52.59    2.20
  -4   6  -2   55.59    2.40
  -4   6  -2   55.09    1.80
  -4   6  -2   57.39    2.40
   4  -6   2   51.99    1.70
   4  -6   2   52.69    2.20
   4  -6   2   56.09    2.20
  -5   6  -2   53.99    2.60
  -5   6  -2   54.09    2.40
  -5   6  -2   54.59    2.50
  -5   6  -2   57.89    2.40
   5  -6   2   54.49    2.40
   5  -6   2   53.29    2.70
   5  -6   2   54.89    2.30
   5  -6   2   53.19    2.30
  -6   6  -2    1.40    0.60
  -6   6  -2    1.90    0.80
  -6   6  -2    1.30    0.80
  -6   6  -2    2.00    0.60
   6  -6   2    1.20    0.90
   6  -6   2    0.50    0.50
   6  -6   2    0.70    0.50
   6  -6   2    0.30    0.60
  -7   6  -2    0.60    0.70
  -7   6  -2   -0.40    0.60
   7  -6   2    0.10    0.80
   7  -6   2   -0.40    0.70
  -8   6  -2   -1.60    0.70
  -8   6  -2    0.90    1.10
   8  -6   2   -0.20    0.90
   8  -6   2    1.20    1.00
   7   5  -2    1.50    1.10
  -7  -5   2    1.00    1.20
  -7  -5   2    2.10    1.20
  -7  -5   2    1.30    0.80
   6   5  -2   52.49    3.20
   6   5  -2   47.70    2.50
   6   5  -2   51.89    3.00
  -6  -5   2   55.69    3.20
  -6  -5   2   57.99    3.20
  -6  -5   2   52.19    2.40
   5   5  -2    5.70    1.00
   5   5  -2    4.90    0.70
   5   5  -2    5.00    1.20
  -5  -5   2    6.10    1.20
  -5  -5   2    5.40    0.70
  -5  -5   2    4.80    0.80
  -5  -5   2    6.10    1.20
   4   5  -2   56.19    2.70
   4   5  -2   53.99    2.10
   4   5  -2   52.59    2.30
  -4  -5   2   52.89    1.70
  -4  -5   2   56.49    2.60
  -4  -5   2   52.49    2.30
  -4  -5   2   51.39    2.20
  -4  -5   2   55.09    2.60
  -4  -5   2   53.79    2.10
   3   5  -2   51.49    2.40
   3   5  -2   50.49    2.20
   3   5  -2   52.39    1.90
   3   5  -2   51.09    1.90
  -3  -5   2   53.39    1.70
  -3  -5   2   52.29    2.00
  -3  -5   2   47.90    2.00
  -3  -5   2   50.09    2.10
  -3  -5   2   51.79    2.40
  -3  -5   2   57.69    1.70
  -3  -5   2   53.39    2.30
   2   5  -2  460.85   12.50
   2   5  -2  466.85   12.30
   2   5  -2  459.25   12.80
   2   5  -2  478.15   12.60
  -2  -5   2  477.65   12.70
  -2  -5   2  471.05   12.60
  -2  -5   2  465.85   12.50
  -2  -5   2  460.95   12.80
  -2  -5   2  459.75   12.80
  -2  -5   2  469.65   12.30
   1   5  -2    3.00    0.40
   1   5  -2    3.30    0.50
   1   5  -2    4.30    0.20
   1   5  -2    3.00    0.50
   1   5  -2    3.90    0.50
  -1  -5   2    3.80    0.60
  -1  -5   2    3.50    0.50
  -1  -5   2    4.20    0.60
  -1  -5   2    3.00    0.50
  -1  -5   2    5.20    0.50
  -1  -5   2    4.20    0.60
   0   5  -2  342.27    9.70
   0   5  -2  361.66    9.70
   0   5  -2  358.56    9.70
   0   5  -2  361.36    9.80
   0   5  -2  368.96    9.30
   0   5  -2  361.26    9.70
   0   5  -2  356.86    9.70
   0  -5   2  359.96    9.80
   0  -5   2  346.77    9.70
   0  -5   2  351.46    9.70
   0  -5   2  361.36    9.70
   0  -5   2  356.56    9.80
   0  -5   2  367.06    9.80
  -1   5  -2   71.09    2.40
  -1   5  -2   68.89    2.30
  -1   5  -2   69.39    2.40
  -1   5  -2   66.69    2.30
  -1   5  -2   67.89    2.40
  -1   5  -2   65.69    2.30
   1  -5   2   71.29    2.40
   1  -5   2   72.19    2.40
   1  -5   2   68.09    2.00
   1  -5   2   70.69    2.30
   1  -5   2   66.99    2.30
   1  -5   2   69.79    2.40
   1  -5   2   73.99    2.30
  -2   5  -2  231.88    6.10
  -2   5  -2  228.68    6.50
  -2   5  -2  218.58    6.30
  -2   5  -2  220.98    6.60
  -2   5  -2  234.38    6.60
  -2   5  -2  232.38    6.60
   2  -5   2  222.18    6.10
   2  -5   2  237.68    6.20
   2  -5   2  234.48    6.60
   2  -5   2  229.18    6.50
   2  -5   2  228.08    6.70
   2  -5   2  238.58    6.30
  -3   5  -2   30.00    1.50
  -3   5  -2   29.70    1.40
  -3   5  -2   30.70    1.10
  -3   5  -2   30.50    1.50
  -3   5  -2   30.80    1.50
   3  -5   2   32.00    1.40
   3  -5   2   29.40    1.10
   3  -5   2   30.10    1.00
   3  -5   2   32.50    1.40
   3  -5   2   30.40    1.40
  -4   5  -2   84.19    2.90
  -4   5  -2   80.19    2.90
  -4   5  -2   76.99    3.00
  -4   5  -2   79.19    3.00
   4  -5   2   79.39    2.90
   4  -5   2   80.59    2.80
   4  -5   2   79.09    2.80
  -5   5  -2  104.99    3.80
  -5   5  -2  101.59    3.60
  -5   5  -2  101.89    3.70
  -5   5  -2  106.49    3.60
   5  -5   2   99.59    3.80
   5  -5   2  104.59    3.50
   5  -5   2   99.99    3.50
   5  -5   2  103.39    4.00
  -6   5  -2    0.60    0.60
  -6   5  -2   -0.20    0.50
  -6   5  -2   -0.60    0.50
  -6   5  -2   -0.10    0.50
   6  -5   2   -0.30    0.40
   6  -5   2   -0.40    0.60
   6  -5   2   -0.10    0.40
   6  -5   2    0.30    0.60
  -7   5  -2    0.20    0.60
  -7   5  -2   -0.60    0.60
   7  -5   2    0.00    0.70
   7  -5   2    0.50    0.80
  -8   5  -2   37.20    3.10
  -8   5  -2   32.50    2.30
   8  -5   2   29.50    2.70
   8  -5   2   32.70    2.50
   8   4  -2    1.00    1.30
  -8  -4   2    0.80    1.20
  -8  -4   2    1.40    0.80
  -8  -4   2    3.20    1.40
   7   4  -2   10.70    1.90
  -7  -4   2   14.70    2.10
  -7  -4   2   13.40    2.00
  -7  -4   2   12.60    1.30
   6   4  -2    0.80    0.70
   6   4  -2    1.00    0.90
   6   4  -2    1.50    0.70
  -6  -4   2    1.70    0.60
  -6  -4   2    0.90    1.00
  -6  -4   2    2.10    1.00
   5   4  -2   25.10    1.30
   5   4  -2   26.80    1.60
   5   4  -2   26.80    2.00
  -5  -4   2   25.40    1.40
  -5  -4   2   25.00    1.90
  -5  -4   2   26.40    1.90
  -5  -4   2   27.00    1.30
  -5  -4   2   27.20    2.00
   4   4  -2    0.20    0.30
   4   4  -2    0.60    0.50
   4   4  -2   -0.20    0.50
  -4  -4   2   -0.30    0.10
  -4  -4   2   -0.20    0.60
  -4  -4   2   -0.10    0.30
  -4  -4   2   -0.30    0.10
  -4  -4   2   -0.20    0.40
  -4  -4   2    0.10    0.30
  -4  -4   2    0.10    0.50
   3   4  -2   -0.10    0.20
   3   4  -2   -0.10    0.30
   3   4  -2    0.30    0.40
   3   4  -2    0.00    0.30
  -3  -4   2    0.10    0.20
  -3  -4   2    0.40    0.30
  -3  -4   2    0.30    0.30
  -3  -4   2   -0.30    0.50
  -3  -4   2    0.30    0.40
  -3  -4   2   -0.30    0.20
  -3  -4   2    0.60    0.30
   2   4  -2    1.60    0.30
   2   4  -2    2.00    0.40
   2   4  -2    1.00    0.30
  -2  -4   2    1.90    0.30
  -2  -4   2    1.70    0.40
  -2  -4   2    2.40    0.30
  -2  -4   2    1.50    0.30
  -2  -4   2    4.20    0.60
  -2  -4   2    0.90    0.30
  -2  -4   2    1.50    0.40
   1   4  -2  549.54   14.60
   1   4  -2  569.14   14.60
   1   4  -2  577.34   14.70
   1   4  -2  565.94   14.60
   1   4  -2  546.75   14.70
   1   4  -2  564.14   14.30
  -1  -4   2  579.34   14.60
  -1  -4   2  534.35   14.60
  -1  -4   2  541.65   14.70
  -1  -4   2  555.04   14.50
  -1  -4   2  532.95   14.70
  -1  -4   2  570.84   14.70
  -1  -4   2  539.35   14.60
   0   4  -2 1128.39   29.40
   0   4  -2 1125.29   29.30
   0   4  -2 1205.38   29.40
   0   4  -2 1114.09   29.30
   0   4  -2 1145.59   29.40
   0   4  -2 1188.28   29.40
   0   4  -2 1130.29   29.30
   0   4  -2 1149.98   29.40
   0   4  -2 1132.59   29.40
   0  -4   2 1099.99   29.80
   0  -4   2 1105.19   29.40
   0  -4   2 1132.59   29.30
   0  -4   2 1149.78   29.30
   0  -4   2 1164.38   29.40
   0  -4   2 1097.39   29.40
   0  -4   2 1139.89   29.30
   0  -4   2 1130.69   29.30
   0  -4   2 1090.49   29.30
  -1   4  -2  916.71   24.40
  -1   4  -2  910.11   24.20
  -1   4  -2  932.51   24.40
  -1   4  -2  935.51   24.40
  -1   4  -2  931.81   24.10
  -1   4  -2  927.51   24.40
  -1   4  -2  923.91   24.60
  -1   4  -2  965.00   24.40
  -1   4  -2  916.91   24.40
   1  -4   2 1002.50   24.30
   1  -4   2  908.81   24.10
   1  -4   2  960.70   24.50
   1  -4   2  960.40   24.40
   1  -4   2  960.80   24.30
   1  -4   2  916.41   24.40
  -2   4  -2  865.21   22.60
  -2   4  -2  836.32   22.50
  -2   4  -2  851.81   22.20
  -2   4  -2  866.51   22.60
  -2   4  -2  875.91   22.70
   2  -4   2  866.81   22.50
   2  -4   2  905.31   22.20
   2  -4   2  853.31   22.70
   2  -4   2  859.41   22.30
   2  -4   2  844.62   22.20
  -3   4  -2  245.68    7.00
  -3   4  -2  244.88    7.10
  -3   4  -2  253.57    6.80
  -3   4  -2  258.47    7.10
  -3   4  -2  246.58    7.10
   3  -4   2  251.77    6.50
   3  -4   2  257.47    6.90
   3  -4   2  249.58    7.10
   3  -4   2  244.68    7.00
  -4   4  -2    1.20    0.50
  -4   4  -2    1.20    0.40
  -4   4  -2    1.60    0.50
  -4   4  -2    1.30    0.40
  -4   4  -2    1.20    0.50
   4  -4   2    1.80    0.40
   4  -4   2    1.50    0.40
   4  -4   2    0.60    0.50
   4  -4   2    2.30    0.50
  -5   4  -2  142.69    4.60
  -5   4  -2  140.99    4.60
  -5   4  -2  148.29    4.80
  -5   4  -2  148.39    4.60
  -5   4  -2  140.59    4.70
   5  -4   2  141.89    4.50
   5  -4   2  143.39    4.90
   5  -4   2  139.69    5.00
   5  -4   2  140.89    4.50
  -6   4  -2    4.00    0.70
  -6   4  -2    2.20    0.70
  -6   4  -2    3.30    0.80
   6  -4   2    3.50    0.70
   6  -4   2    3.70    0.90
   6  -4   2    3.90    1.00
  -7   4  -2    5.70    1.30
  -7   4  -2    8.00    1.20
   7  -4   2    8.10    1.50
   7  -4   2    8.20    1.30
  -8   4  -2    8.20    1.30
  -8   4  -2    7.50    1.80
   8  -4   2    2.80    1.20
   8  -4   2    7.00    1.40
   8   3  -2    0.90    1.20
  -8  -3   2    1.50    0.80
  -8  -3   2    4.70    1.40
  -8  -3   2    2.00    1.40
   7   3  -2   -0.60    0.80
  -7  -3   2   -0.50    0.60
  -7  -3   2   -0.10    1.00
   6   3  -2   18.70    1.70
   6   3  -2   19.60    1.50
   6   3  -2   17.50    2.00
  -6  -3   2   21.20    2.00
  -6  -3   2   20.30    1.30
   5   3  -2   15.10    1.20
   5   3  -2   14.80    1.60
   5   3  -2   14.40    0.90
  -5  -3   2   15.00    1.60
  -5  -3   2   13.40    0.90
  -5  -3   2   16.60    1.10
  -5  -3   2   15.80    0.70
  -5  -3   2   15.60    1.10
   4   3  -2  116.69    4.30
   4   3  -2  108.49    3.80
   4   3  -2  115.19    3.40
  -4  -3   2  115.09    4.20
  -4  -3   2  121.69    3.30
  -4  -3   2  117.29    3.70
  -4  -3   2  117.59    3.30
  -4  -3   2  113.99    3.60
  -4  -3   2  115.39    3.50
   3   3  -2  166.58    4.70
   3   3  -2  162.18    5.00
   3   3  -2  174.98    4.60
   3   3  -2  161.38    5.30
   3   3  -2  179.28    4.80
  -3  -3   2  164.28    4.70
  -3  -3   2  178.88    4.80
  -3  -3   2  172.78    4.90
  -3  -3   2  159.28    5.20
  -3  -3   2  170.28    4.90
  -3  -3   2  175.38    4.60
  -3  -3   2  163.58    5.20
  -3  -3   2  164.68    4.80
   2   3  -2    0.20    0.30
   2   3  -2    0.60    0.20
   2   3  -2    0.20    0.20
   2   3  -2    0.10    0.30
   2   3  -2    0.30    0.20
   2   3  -2    0.30    0.20
  -2  -3   2    1.00    0.30
  -2  -3   2    0.50    0.20
  -2  -3   2    0.40    0.20
  -2  -3   2    0.40    0.20
  -2  -3   2    0.60    0.20
  -2  -3   2    0.50    0.20
  -2  -3   2    0.30    0.20
  -2  -3   2    0.50    0.30
  -2  -3   2    0.30    0.30
  -2  -3   2    0.60    0.20
   1   3  -2   16.80    0.70
   1   3  -2   17.90    0.70
   1   3  -2   18.20    0.90
   1   3  -2   18.70    0.80
   1   3  -2   18.50    0.80
   1   3  -2   19.20    0.90
   1   3  -2   17.10    0.80
   1   3  -2   19.10    0.80
   1   3  -2   17.20    0.90
  -1  -3   2   17.80    0.80
  -1  -3   2   17.60    0.90
  -1  -3   2   18.40    0.80
  -1  -3   2   17.20    0.80
  -1  -3   2   17.90    0.80
  -1  -3   2   18.60    0.90
  -1  -3   2   21.10    0.90
  -1  -3   2   19.50    0.90
  -1  -3   2   18.90    0.80
   0   3  -2   50.29    1.50
   0   3  -2   52.79    1.70
   0   3  -2   54.09    1.70
   0   3  -2   49.30    1.70
   0   3  -2   51.59    1.80
   0   3  -2   55.39    1.70
   0   3  -2   54.59    1.70
   0   3  -2   50.99    1.70
   0   3  -2   60.49    1.70
   0   3  -2   52.29    1.70
   0  -3   2   54.19    1.70
   0  -3   2   51.29    1.70
   0  -3   2   50.09    1.60
   0  -3   2   50.99    1.70
   0  -3   2   51.39    1.80
   0  -3   2   52.89    1.70
   0  -3   2   55.29    1.70
   0  -3   2   51.49    1.70
   0  -3   2   50.09    1.70
   0  -3   2   49.20    1.70
   0  -3   2   55.19    1.60
   0  -3   2   50.69    1.70
  -1   3  -2  319.97    8.40
  -1   3  -2  305.57    8.10
  -1   3  -2  309.67    8.30
  -1   3  -2  303.07    8.20
  -1   3  -2  296.47    8.30
  -1   3  -2  306.07    8.40
  -1   3  -2  309.37    8.30
  -1   3  -2  299.37    8.30
   1  -3   2  307.77    8.10
   1  -3   2  320.57    8.10
   1  -3   2  318.37    8.40
   1  -3   2  311.87    8.40
   1  -3   2  318.27    8.30
   1  -3   2  306.77    8.30
   1  -3   2  307.07    8.30
   1  -3   2  321.17    8.30
   1  -3   2  307.87    8.30
  -2   3  -2  872.81   23.60
  -2   3  -2  880.01   23.70
  -2   3  -2  898.51   23.60
  -2   3  -2  911.71   23.50
  -2   3  -2  898.51   23.70
  -2   3  -2  897.21   23.60
   2  -3   2  959.70   23.60
   2  -3   2  892.41   23.50
   2  -3   2  901.41   23.60
   2  -3   2  969.90   23.90
   2  -3   2  919.51   23.30
  -3   3  -2  237.68    7.00
  -3   3  -2  256.27    6.80
  -3   3  -2  245.08    7.00
  -3   3  -2  239.88    6.90
  -3   3  -2  235.18    6.90
  -3   3  -2  242.48    6.90
   3  -3   2  247.48    7.10
   3  -3   2  247.98    6.80
   3  -3   2  247.48    6.80
   3  -3   2  252.57    6.90
   3  -3   2  247.88    6.80
  -4   3  -2   83.49    3.00
  -4   3  -2   86.59    2.90
  -4   3  -2   82.59    2.80
  -4   3  -2   81.49    2.90
  -4   3  -2   83.59    2.90
   4  -3   2   84.09    3.00
   4  -3   2   86.39    2.80
   4  -3   2   87.79    2.90
   4  -3   2   83.49    2.80
   4  -3   2   81.39    3.20
  -5   3  -2    9.10    1.00
  -5   3  -2   13.00    1.20
  -5   3  -2   12.10    1.10
  -5   3  -2   11.40    1.00
   5  -3   2    9.20    1.10
   5  -3   2    9.00    1.30
   5  -3   2   11.20    1.00
  -6   3  -2   30.80    1.90
  -6   3  -2   36.00    2.50
  -6   3  -2   35.20    1.80
  -6   3  -2   32.90    1.70
   6  -3   2   37.00    1.70
   6  -3   2   30.00    1.90
   6  -3   2   31.90    2.20
  -7   3  -2   15.80    2.00
  -7   3  -2   14.80    1.50
   7  -3   2   13.00    1.80
   7  -3   2   15.50    1.60
  -8   3  -2    2.30    1.30
  -8   3  -2    2.00    0.90
   8  -3   2    2.00    1.10
   8   2  -2   -0.40    0.90
  -8  -2   2   -0.90    1.00
  -8  -2   2    1.30    0.70
   7   2  -2    2.30    1.10
  -7  -2   2    0.30    1.00
  -7  -2   2    1.00    0.60
   6   2  -2    7.30    1.00
   6   2  -2    6.60    1.30
   6   2  -2    7.80    1.00
  -6  -2   2    8.40    1.40
  -6  -2   2    8.70    0.90
   5   2  -2    0.30    0.30
   5   2  -2    0.60    0.50
   5   2  -2    0.10    0.40
   5   2  -2    0.10    0.60
  -5  -2   2    1.00    0.40
  -5  -2   2    0.60    0.30
  -5  -2   2   -0.50    0.60
  -5  -2   2    0.10    0.30
  -5  -2   2    0.50    0.40
   4   2  -2    2.00    0.50
   4   2  -2    2.60    0.40
   4   2  -2    4.20    0.60
   4   2  -2    1.00    0.60
   4   2  -2    3.00    0.40
  -4  -2   2    2.50    0.40
  -4  -2   2    2.60    0.40
  -4  -2   2    2.10    0.30
  -4  -2   2    3.30    0.70
  -4  -2   2    2.20    0.40
  -4  -2   2    2.20    0.30
   3   2  -2   45.00    2.10
   3   2  -2   45.70    1.50
   3   2  -2   46.90    1.70
   3   2  -2   45.70    1.80
   3   2  -2   47.80    1.50
  -3  -2   2   45.30    1.60
  -3  -2   2   48.10    1.50
  -3  -2   2   45.20    2.00
  -3  -2   2   44.20    1.50
  -3  -2   2   44.10    1.50
   2   2  -2   56.49    1.70
   2   2  -2   60.49    2.10
   2   2  -2   55.79    2.00
   2   2  -2   57.79    1.70
   2   2  -2   60.99    1.70
   2   2  -2   63.79    1.70
   2   2  -2   59.49    1.60
   2   2  -2   56.99    1.90
   2   2  -2   55.59    2.10
  -2  -2   2   56.79    1.70
  -2  -2   2   55.29    1.70
  -2  -2   2   60.89    1.70
  -2  -2   2   53.69    1.80
  -2  -2   2   55.79    2.00
  -2  -2   2   58.39    1.90
  -2  -2   2   57.79    1.70
   1   2  -2  831.12   21.30
   1   2  -2  824.12   21.50
   1   2  -2  859.91   21.30
   1   2  -2  816.62   21.50
   1   2  -2  835.82   21.30
   1   2  -2  834.62   21.70
   1   2  -2  837.52   21.30
   1   2  -2  830.72   21.40
   1   2  -2  801.82   21.50
   1   2  -2  840.92   21.50
  -1  -2   2  845.02   21.40
  -1  -2   2  812.52   21.30
  -1  -2   2  793.22   21.40
  -1  -2   2  890.01   21.60
  -1  -2   2  796.72   21.30
  -1  -2   2  826.22   21.30
  -1  -2   2  856.71   21.30
  -1  -2   2  845.02   21.30
  -1  -2   2  810.02   21.30
  -1  -2   2  787.82   21.50
   0   2  -2  272.17    6.90
   0   2  -2  258.37    7.00
   0   2  -2  259.57    6.90
   0   2  -2  265.07    6.90
   0   2  -2  260.17    6.90
   0   2  -2  235.48    6.90
   0   2  -2  265.77    7.00
   0   2  -2  275.57    6.90
   0   2  -2  263.37    6.90
   0  -2   2  274.97    7.00
   0  -2   2  258.77    6.90
   0  -2   2  250.37    6.90
   0  -2   2  248.78    7.00
   0  -2   2  271.97    6.90
   0  -2   2  269.17    6.90
   0  -2   2  261.47    6.90
   0  -2   2  271.57    6.90
   0  -2   2  256.37    6.90
   0  -2   2  259.47    6.90
  -1   2  -2  474.75   12.00
  -1   2  -2  447.06   12.00
  -1   2  -2  460.75   11.80
  -1   2  -2  441.46   11.90
  -1   2  -2  457.35   11.90
  -1   2  -2  456.55   11.90
  -1   2  -2  444.36   12.00
   1  -2   2  461.25   12.00
   1  -2   2  443.36   11.80
   1  -2   2  484.95   12.00
   1  -2   2  447.86   11.90
   1  -2   2  436.16   12.00
   1  -2   2  468.35   11.90
   1  -2   2  450.65   12.00
  -2   2  -2  216.48    6.30
  -2   2  -2  226.78    6.20
  -2   2  -2  226.18    6.20
  -2   2  -2  217.18    6.30
  -2   2  -2  236.18    6.20
  -2   2  -2  221.08    6.30
  -2   2  -2  223.98    6.30
  -2   2  -2  229.98    6.70
   2  -2   2  227.68    6.20
   2  -2   2  223.48    6.30
   2  -2   2  239.78    6.30
   2  -2   2  225.08    6.20
   2  -2   2  226.18    6.20
   2  -2   2  238.18    6.20
  -3   2  -2  849.02   22.40
  -3   2  -2  841.02   22.30
  -3   2  -2  871.11   22.10
  -3   2  -2  852.41   22.40
  -3   2  -2  843.62   22.20
  -3   2  -2  844.32   22.30
   3  -2   2  832.32   22.20
   3  -2   2  862.21   22.20
   3  -2   2  872.01   22.20
   3  -2   2  846.62   22.60
   3  -2   2  865.61   22.30
  -4   2  -2   26.20    1.30
  -4   2  -2   26.20    1.20
  -4   2  -2   27.20    1.40
  -4   2  -2   26.40    1.20
  -4   2  -2   25.40    1.40
   4  -2   2   28.40    1.30
   4  -2   2   27.60    1.60
   4  -2   2   25.60    1.20
   4  -2   2   26.00    1.40
  -5   2  -2  239.38    7.00
  -5   2  -2  233.98    6.70
  -5   2  -2  230.38    7.60
  -5   2  -2  224.98    6.60
  -5   2  -2  224.58    6.90
   5  -2   2  225.58    7.40
   5  -2   2  236.68    6.90
   5  -2   2  224.58    6.60
  -6   2  -2    1.60    0.70
  -6   2  -2    1.10    0.50
  -6   2  -2    1.40    0.50
  -6   2  -2    0.60    0.80
   6  -2   2    1.50    0.70
   6  -2   2    2.20    0.90
   6  -2   2    0.50    0.50
  -7   2  -2    2.90    1.20
  -7   2  -2    3.10    0.90
   7  -2   2    2.50    0.80
   7  -2   2    2.30    1.10
  -8   2  -2    0.10    1.00
  -8   2  -2   -1.60    0.60
   8  -2   2    0.40    1.00
   8   1  -2    0.20    1.10
  -8  -1   2    0.80    0.60
  -8  -1   2    0.20    1.00
   7   1  -2   10.80    1.70
   7   1  -2   10.90    1.20
  -7  -1   2   11.00    1.10
  -7  -1   2    9.90    1.60
   6   1  -2    4.50    1.10
   6   1  -2    3.90    0.80
   6   1  -2    3.30    0.70
  -6  -1   2    3.60    0.60
  -6  -1   2    4.20    0.70
  -6  -1   2    4.70    1.20
   5   1  -2   42.20    1.90
   5   1  -2   42.80    2.40
   5   1  -2   46.30    2.10
   5   1  -2   47.30    1.70
   5   1  -2   45.00    1.50
   5   1  -2   45.50    1.50
  -5  -1   2   45.40    1.60
  -5  -1   2   42.20    1.70
  -5  -1   2   45.30    1.80
  -5  -1   2   42.60    2.40
  -5  -1   2   45.50    1.60
  -5  -1   2   47.00    1.70
   4   1  -2    0.10    0.20
   4   1  -2    0.40    0.20
   4   1  -2    0.50    0.20
   4   1  -2    0.60    0.40
   4   1  -2    0.30    0.40
   4   1  -2    1.50    0.60
   4   1  -2   -0.20    0.20
  -4  -1   2    0.60    0.50
  -4  -1   2    0.60    0.30
  -4  -1   2    0.30    0.20
  -4  -1   2   -0.10    0.20
  -4  -1   2    0.30    0.20
  -4  -1   2   -0.20    0.20
  -4  -1   2    0.10    0.20
  -4  -1   2    0.40    0.20
   3   1  -2  256.97    7.30
   3   1  -2  259.87    7.20
   3   1  -2  261.37    6.80
   3   1  -2  244.78    7.50
   3   1  -2  258.97    6.80
   3   1  -2  272.97    6.80
   3   1  -2  266.27    6.80
  -3  -1   2  258.37    6.80
  -3  -1   2  254.27    6.80
  -3  -1   2  265.07    6.80
  -3  -1   2  249.88    6.90
  -3  -1   2  256.77    6.90
  -3  -1   2  247.58    7.50
  -3  -1   2  254.27    7.00
  -3  -1   2  267.87    6.80
   2   1  -2   89.79    2.40
   2   1  -2   89.89    2.80
   2   1  -2   89.69    2.80
   2   1  -2   90.89    3.00
   2   1  -2   91.29    2.80
   2   1  -2   94.39    2.50
  -2  -1   2   93.79    2.80
  -2  -1   2   90.99    2.90
  -2  -1   2   88.99    2.50
  -2  -1   2   95.99    2.90
  -2  -1   2   88.69    2.80
  -2  -1   2   92.49    2.50
  -2  -1   2   91.19    2.50
  -2  -1   2   92.89    2.50
   1   1  -2  328.27    8.40
   1   1  -2  331.27    8.70
   1   1  -2  333.57    8.40
   1   1  -2  327.47    8.40
   1   1  -2  330.87    8.70
   1   1  -2  331.97    8.60
  -1  -1   2  347.87    8.80
  -1  -1   2  322.37    8.40
  -1  -1   2  316.07    8.60
  -1  -1   2  321.27    8.40
  -1  -1   2  332.77    8.70
  -1  -1   2  326.17    8.60
  -1  -1   2  322.97    8.40
  -1  -1   2  321.27    8.60
  -1  -1   2  325.07    8.40
  -1  -1   2  324.77    8.60
  -1  -1   2  314.77    8.40
   0   1  -2  875.61   22.40
   0   1  -2  840.42   22.40
   0   1  -2  931.91   22.50
   0   1  -2  871.51   22.40
   0   1  -2  877.41   23.00
   0   1  -2  892.61   22.40
   0  -1   2  824.62   22.60
   0  -1   2  894.71   22.40
   0  -1   2  847.82   22.90
   0  -1   2  885.01   22.50
   0  -1   2  870.11   22.40
   0  -1   2  855.71   22.40
   0  -1   2  880.51   22.40
  -1   1  -2  116.29    3.30
  -1   1  -2  119.49    3.30
  -1   1  -2  123.59    3.40
  -1   1  -2  114.69    3.30
  -1   1  -2  118.29    3.30
  -1   1  -2  115.49    3.30
  -1   1  -2  110.89    3.30
  -1   1  -2  116.79    3.30
  -1   1  -2  114.69    3.30
   1  -1   2  123.99    3.30
   1  -1   2  121.89    3.30
   1  -1   2  116.79    3.30
   1  -1   2  116.09    3.30
   1  -1   2  115.19    3.10
   1  -1   2  124.69    3.30
   1  -1   2  114.89    3.30
   1  -1   2  114.59    3.30
  -2   1  -2  905.51   24.50
  -2   1  -2  956.90   24.30
  -2   1  -2  969.60   24.60
  -2   1  -2  950.90   24.70
  -2   1  -2  933.21   24.30
  -2   1  -2  973.80   24.60
  -2   1  -2  954.50   24.60
  -2   1  -2  887.61   24.60
  -2   1  -2  916.11   24.60
  -2   1  -2  953.20   24.60
   2  -1   2  999.70   24.60
   2  -1   2  997.00   24.60
   2  -1   2  924.81   24.60
   2  -1   2  954.70   24.60
   2  -1   2  966.90   24.60
   2  -1   2  980.20   24.50
   2  -1   2  930.61   24.60
   2  -1   2  942.81   24.40
  -3   1  -2  143.29    4.00
  -3   1  -2  140.89    4.00
  -3   1  -2  145.59    4.60
  -3   1  -2  143.79    4.30
  -3   1  -2  135.89    4.20
  -3   1  -2  140.19    4.30
  -3   1  -2  141.49    3.80
   3  -1   2  144.99    4.20
   3  -1   2  141.09    4.20
   3  -1   2  150.48    4.10
  -4   1  -2   32.20    1.20
  -4   1  -2   30.10    1.20
  -4   1  -2   29.60    1.80
  -4   1  -2   28.80    1.40
  -4   1  -2   30.00    1.50
  -4   1  -2   29.50    0.90
  -4   1  -2   29.20    1.50
   4  -1   2   31.40    1.20
   4  -1   2   31.30    1.80
   4  -1   2   31.10    1.40
   4  -1   2   30.90    1.40
   4  -1   2   29.30    1.40
  -5   1  -2  120.89    3.60
  -5   1  -2  110.99    4.50
  -5   1  -2  121.29    4.10
  -5   1  -2  114.59    3.80
  -5   1  -2  114.09    3.90
   5  -1   2  115.09    3.70
   5  -1   2  119.49    3.90
   5  -1   2  113.19    4.50
  -6   1  -2   79.39    3.20
  -6   1  -2   81.49    3.90
  -6   1  -2   75.99    2.90
   6  -1   2   81.09    2.90
   6  -1   2   76.69    3.80
   6  -1   2   82.09    3.10
  -7   1  -2    2.00    0.80
  -7   1  -2    2.60    1.10
   7  -1   2    2.10    1.10
   7  -1   2    3.10    0.80
  -8   1  -2    3.10    1.40
  -8   1  -2    5.60    1.10
   8  -1   2    5.70    1.50
   8   0  -2    1.10    1.10
  -8   0   2    0.60    1.10
  -8   0   2    3.50    0.80
   7   0  -2    4.80    1.20
   7   0  -2    4.50    1.00
  -7   0   2    4.90    0.80
  -7   0   2    6.00    1.40
   6   0  -2   10.70    1.50
   6   0  -2    7.60    1.00
  -6   0   2    9.60    0.90
  -6   0   2   11.50    0.90
  -6   0   2    8.60    1.50
  -6   0   2    8.70    0.90
   5   0  -2    0.80    0.50
   5   0  -2   -0.40    0.50
   5   0  -2    0.10    0.20
   5   0  -2    0.80    0.50
   5   0  -2    0.30    0.20
   5   0  -2   -0.10    0.20
  -5   0   2    0.60    0.40
  -5   0   2    0.60    0.60
  -5   0   2    0.20    0.40
  -5   0   2   -0.10    0.30
  -5   0   2    0.40    0.20
  -5   0   2    0.20    0.30
  -5   0   2    0.30    0.20
   4   0  -2  165.28    4.30
   4   0  -2  155.08    4.90
   4   0  -2  164.28    4.90
   4   0  -2  152.68    5.20
   4   0  -2  166.58    4.30
  -4   0   2  157.28    4.60
  -4   0   2  159.58    4.30
  -4   0   2  160.18    4.30
  -4   0   2  152.88    4.50
  -4   0   2  156.28    4.30
  -4   0   2  158.88    4.50
  -4   0   2  157.08    5.30
   3   0  -2  293.57    8.10
   3   0  -2  282.27    8.00
   3   0  -2  300.57    7.60
   3   0  -2  296.57    7.50
   3   0  -2  280.87    8.30
  -3   0   2  286.97    7.90
  -3   0   2  290.27    7.60
  -3   0   2  280.97    7.60
  -3   0   2  293.87    7.60
  -3   0   2  294.87    7.50
   2   0  -2  170.88    5.10
   2   0  -2  178.38    4.60
   2   0  -2  174.08    5.00
   2   0  -2  170.68    5.00
   2   0  -2  177.98    5.10
   2   0  -2  179.08    4.60
  -2   0   2  176.18    4.60
  -2   0   2  182.68    5.10
  -2   0   2  176.58    5.10
  -2   0   2  177.28    4.60
  -2   0   2  184.48    5.10
  -2   0   2  174.58    4.60
  -2   0   2  189.88    5.30
   1   0  -2 4596.24  122.29
   1   0  -2 4609.64  121.59
   1   0  -2 4690.03  121.79
   1   0  -2 4567.14  122.19
  -1   0   2 4714.03  122.49
  -1   0   2 4832.92  121.79
  -1   0   2 4795.42  122.19
  -1   0   2 4890.21  121.79
   0   0  -2  177.58    4.50
   0   0  -2  177.38    4.50
   0   0  -2  162.38    4.60
   0   0  -2  175.78    4.60
   0   0  -2  173.38    4.60
   0   0  -2  174.48    4.60
   0   0  -2  163.78    4.60
   0   0   2  178.38    4.60
   0   0   2  171.88    4.60
   0   0   2  169.08    4.60
   0   0   2  172.48    4.60
   0   0   2  174.88    4.50
   0   0   2  172.58    4.50
   0   0   2  166.78    4.60
   0   0   2  172.78    4.60
   0   0   2  177.98    4.60
   0   0   2  171.08    4.60
  -1   0  -2 2324.97   60.79
  -1   0  -2 2271.97   60.29
  -1   0  -2 2325.47   61.39
  -1   0  -2 2374.56   60.39
  -1   0  -2 2282.57   60.39
  -1   0  -2 2391.56   60.89
  -1   0  -2 2245.38   60.79
   1   0   2 2465.95   60.79
   1   0   2 2380.16   61.49
   1   0   2 2435.96   61.39
   1   0   2 2356.96   61.39
   1   0   2 2329.47   60.59
   1   0   2 2361.26   60.79
   1   0   2 2330.87   61.19
   1   0   2 2383.56   60.69
  -2   0  -2  738.13   19.70
  -2   0  -2  741.43   19.40
  -2   0  -2  743.93   19.70
  -2   0  -2  749.23   19.40
  -2   0  -2  772.42   19.80
  -2   0  -2  726.43   19.70
  -2   0  -2  774.12   19.70
  -2   0  -2  737.33   19.90
  -2   0  -2  774.82   19.60
   2   0   2  753.92   19.30
   2   0   2  749.92   19.80
   2   0   2  745.33   19.70
   2   0   2  748.53   19.60
   2   0   2  776.42   19.40
   2   0   2  761.52   19.70
   2   0   2  761.32   19.40
   2   0   2  782.92   19.70
  -3   0  -2  292.87    8.10
  -3   0  -2  281.67    8.00
  -3   0  -2  288.97    7.60
  -3   0  -2  294.87    8.30
  -3   0  -2  280.67    7.90
  -3   0  -2  283.37    7.60
   3   0   2  279.37    7.80
   3   0   2  285.87    7.90
   3   0   2  293.87    7.90
   3   0   2  294.87    7.60
  -4   0  -2  319.77    9.00
  -4   0  -2  318.47    9.10
  -4   0  -2  318.07    9.20
  -4   0  -2  316.27    9.60
  -4   0  -2  326.87    8.60
  -4   0  -2  335.77    8.60
   4   0   2  339.07    9.00
   4   0   2  321.47    8.90
   4   0   2  324.77    9.00
   4   0   2  330.47    8.60
   4   0   2  325.37    9.70
  -5   0  -2   70.09    2.20
  -5   0  -2   66.19    3.20
  -5   0  -2   73.89    2.90
  -5   0  -2   71.39    2.60
  -5   0  -2   66.59    2.70
   5   0   2   70.79    2.60
   5   0   2   71.59    3.30
   5   0   2   72.89    2.60
  -6   0  -2   -0.80    0.70
  -6   0  -2    0.20    0.60
  -6   0  -2    0.00    0.40
   6   0   2   -0.20    0.60
   6   0   2    0.30    0.50
   6   0   2    0.40    0.50
  -7   0  -2   -0.10    0.80
  -7   0  -2   -0.40    0.60
   7   0   2   -0.30    0.80
   7   0   2    1.00    0.70
  -8   0  -2    1.10    0.80
  -8   0  -2    3.40    1.40
   8   0   2    3.30    1.30
   8  -1  -2    3.20    1.40
   8  -1  -2    2.50    1.00
  -8   1   2    3.30    1.30
  -8   1   2    4.20    0.80
   7  -1  -2   15.20    1.90
   7  -1  -2   14.90    1.50
  -7   1   2   17.80    2.10
  -7   1   2   14.70    1.20
   6  -1  -2  118.39    4.90
   6  -1  -2  131.59    4.50
  -6   1   2  130.59    4.10
  -6   1   2  125.39    4.00
  -6   1   2  124.99    5.10
  -6   1   2  123.99    4.00
  -6   1   2  122.49    4.00
   5  -1  -2   50.49    1.60
   5  -1  -2   51.19    2.30
   5  -1  -2   51.89    1.60
   5  -1  -2   53.19    1.70
   5  -1  -2   48.30    2.50
  -5   1   2   50.69    1.90
  -5   1   2   52.19    2.10
  -5   1   2   50.19    1.80
  -5   1   2   51.69    1.90
  -5   1   2   49.90    1.70
   4  -1  -2   12.90    1.00
   4  -1  -2   12.80    0.60
   4  -1  -2   11.90    1.10
   4  -1  -2   13.40    0.60
   4  -1  -2   12.50    0.60
  -4   1   2   13.30    0.70
  -4   1   2   12.10    0.60
  -4   1   2   13.40    0.80
  -4   1   2   12.60    0.70
  -4   1   2   13.50    0.60
  -4   1   2   14.80    0.90
  -4   1   2   13.20    0.60
   3  -1  -2   83.19    2.30
   3  -1  -2   82.59    2.30
   3  -1  -2   84.39    2.30
   3  -1  -2   77.29    2.90
   3  -1  -2   77.39    2.70
   3  -1  -2   83.39    2.30
  -3   1   2   82.79    2.20
  -3   1   2   80.19    2.30
  -3   1   2   79.19    2.60
  -3   1   2   82.19    2.30
  -3   1   2   81.89    2.30
  -3   1   2   81.09    2.30
  -3   1   2   81.89    2.50
  -3   1   2   78.59    2.30
   2  -1  -2  275.07    7.50
   2  -1  -2  272.47    7.00
   2  -1  -2  264.77    7.00
   2  -1  -2  265.17    7.50
   2  -1  -2  261.57    7.40
  -2   1   2  263.07    7.20
  -2   1   2  287.57    7.50
  -2   1   2  259.87    7.00
  -2   1   2  270.87    7.00
  -2   1   2  270.17    7.00
  -2   1   2  276.17    7.40
  -2   1   2  268.07    7.30
  -2   1   2  260.77    7.00
   1  -1  -2    0.30    0.20
   1  -1  -2   -0.30    0.20
   1  -1  -2    0.20    0.10
   1  -1  -2    0.10    0.10
   1  -1  -2    0.00    0.10
   1  -1  -2   -0.20    0.20
   1  -1  -2    0.00    0.10
  -1   1   2   -0.30    0.20
  -1   1   2    0.10    0.20
  -1   1   2    0.10    0.10
  -1   1   2    0.20    0.10
  -1   1   2    0.10    0.10
  -1   1   2    0.10    0.10
  -1   1   2    0.20    0.10
  -1   1   2    0.20    0.20
  -1   1   2    0.00    0.20
  -1   1   2    0.10    0.10
  -1   1   2    0.00    0.20
   0  -1  -2 1654.53   42.40
   0  -1  -2 1665.83   41.70
   0  -1  -2 1555.94   42.00
   0  -1  -2 1556.64   41.90
   0  -1  -2 1614.84   42.00
   0  -1  -2 1653.33   41.80
   0  -1  -2 1593.44   42.90
   0  -1  -2 1646.24   42.10
   0  -1  -2 1702.53   42.20
   0  -1  -2 1599.34   42.20
   0   1   2 1595.94   42.40
   0   1   2 1742.63   42.70
   0   1   2 1686.93   42.00
   0   1   2 1596.14   42.20
   0   1   2 1629.74   42.30
   0   1   2 1604.44   43.00
   0   1   2 1666.03   42.20
   0   1   2 1614.14   42.10
   0   1   2 1634.04   41.80
  -1  -1  -2 2192.68   53.39
  -1  -1  -2 2099.29   53.89
  -1  -1  -2 2008.90   53.59
  -1  -1  -2 2069.89   54.19
  -1  -1  -2 2175.88   53.59
  -1  -1  -2 2028.70   54.79
  -1  -1  -2 2063.99   53.39
   1   1   2 2083.89   53.59
   1   1   2 1997.30   53.69
   1   1   2 2123.49   53.59
   1   1   2 2034.20   53.79
   1   1   2 2068.59   53.99
   1   1   2 2071.69   53.39
   1   1   2 2227.88   53.39
   1   1   2 2010.30   53.39
  -2  -1  -2  437.46   12.00
  -2  -1  -2  415.56   11.80
  -2  -1  -2  458.75   11.70
  -2  -1  -2  429.76   11.90
  -2  -1  -2  456.55   11.80
  -2  -1  -2  437.06   11.80
   2   1   2  439.96   11.80
   2   1   2  434.16   11.40
   2   1   2  440.56   11.70
   2   1   2  470.05   11.90
   2   1   2  451.85   11.40
   2   1   2  448.36   11.50
  -3  -1  -2   11.90    0.60
  -3  -1  -2   10.60    0.80
  -3  -1  -2   11.00    0.80
  -3  -1  -2    9.60    0.90
  -3  -1  -2   11.20    0.80
   3   1   2    9.90    0.80
   3   1   2   12.00    0.80
   3   1   2   11.40    0.70
   3   1   2   11.60    0.60
   3   1   2   11.00    0.60
  -4  -1  -2   44.40    1.70
  -4  -1  -2   40.50    1.80
  -4  -1  -2   46.40    1.90
  -4  -1  -2   42.80    2.00
  -4  -1  -2   42.50    2.20
   4   1   2   39.90    1.70
   4   1   2   43.30    1.70
   4   1   2   43.40    1.60
   4   1   2   46.00    1.50
   4   1   2   42.80    2.30
  -5  -1  -2   93.69    3.50
  -5  -1  -2  103.89    3.40
  -5  -1  -2  102.19    3.50
  -5  -1  -2   97.49    4.10
   5   1   2  100.69    3.20
   5   1   2   98.59    3.40
   5   1   2  102.59    3.40
   5   1   2   94.29    4.10
  -6  -1  -2   32.50    1.90
  -6  -1  -2   31.80    1.70
  -6  -1  -2   31.40    2.40
  -6  -1  -2   31.80    1.70
   6   1   2   32.50    1.70
   6   1   2   32.00    1.70
   6   1   2   28.30    2.30
   6   1   2   29.60    2.00
  -7  -1  -2   -0.10    0.60
  -7  -1  -2   -1.60    0.80
   7   1   2    1.60    0.90
   7   1   2   -0.50    0.80
  -8  -1  -2    2.70    1.00
  -8  -1  -2    2.60    1.50
   8   1   2   -0.70    1.00
   8  -2  -2    3.30    1.10
   8  -2  -2    2.90    1.20
  -8   2   2    3.20    1.30
  -8   2   2    3.50    0.80
   7  -2  -2    0.00    0.80
   7  -2  -2    0.10    0.70
  -7   2   2    1.70    0.60
  -7   2   2    1.30    0.70
  -7   2   2    2.20    1.00
   6  -2  -2   12.60    1.60
   6  -2  -2   13.90    1.50
  -6   2   2   13.50    1.10
  -6   2   2   12.50    1.20
  -6   2   2   14.00    1.10
   5  -2  -2    3.10    0.40
   5  -2  -2    5.00    0.90
   5  -2  -2    4.70    0.50
   5  -2  -2    4.20    0.50
   5  -2  -2    2.80    0.80
  -5   2   2    3.80    0.50
  -5   2   2    3.30    0.70
  -5   2   2    3.40    0.60
  -5   2   2    4.50    0.60
  -5   2   2    3.80    0.50
   4  -2  -2  122.39    4.30
   4  -2  -2  128.09    4.20
   4  -2  -2  125.29    3.50
   4  -2  -2  123.39    3.50
   4  -2  -2  129.29    3.50
   4  -2  -2  128.49    3.50
  -4   2   2  125.79    3.70
  -4   2   2  131.09    3.70
  -4   2   2  127.49    3.50
  -4   2   2  125.69    3.50
  -4   2   2  122.19    3.70
  -4   2   2  125.79    3.60
  -4   2   2  128.29    4.00
  -4   2   2  124.99    3.60
   3  -2  -2   71.69    2.60
   3  -2  -2   72.29    2.10
   3  -2  -2   73.09    2.60
   3  -2  -2   69.79    2.10
  -3   2   2   69.19    2.10
  -3   2   2   70.09    2.10
  -3   2   2   69.29    2.10
  -3   2   2   69.79    2.40
  -3   2   2   69.39    2.20
  -3   2   2   70.19    2.10
   2  -2  -2   21.30    0.80
   2  -2  -2   20.80    0.90
   2  -2  -2   20.60    0.80
   2  -2  -2   19.50    1.00
   2  -2  -2   20.90    1.10
   2  -2  -2   20.70    0.80
   2  -2  -2   21.50    0.70
   2  -2  -2   19.80    1.00
  -2   2   2   21.40    0.80
  -2   2   2   23.50    1.10
  -2   2   2   20.20    0.80
  -2   2   2   19.00    1.00
  -2   2   2   20.50    0.80
  -2   2   2   20.80    0.90
  -2   2   2   20.00    0.80
  -2   2   2   21.80    0.80
   1  -2  -2    0.20    0.10
   1  -2  -2   -0.10    0.10
   1  -2  -2    0.20    0.20
   1  -2  -2    0.00    0.10
   1  -2  -2   -0.10    0.10
   1  -2  -2   -0.10    0.10
   1  -2  -2   -0.10    0.10
   1  -2  -2    0.10    0.10
   1  -2  -2   -0.10    0.20
  -1   2   2    0.20    0.20
  -1   2   2   -0.20    0.20
  -1   2   2   -0.40    0.20
  -1   2   2   -0.20    0.20
  -1   2   2    0.20    0.10
  -1   2   2    0.00    0.20
  -1   2   2    0.20    0.10
  -1   2   2   -0.20    0.20
  -1   2   2    0.20    0.10
  -1   2   2   -0.10    0.20
  -1   2   2   -0.20    0.20
  -1   2   2   -0.10    0.20
   0  -2  -2 2476.05   59.19
   0  -2  -2 2345.87   59.29
   0  -2  -2 2169.18   59.29
   0  -2  -2 2134.39   59.59
   0  -2  -2 2236.08   58.69
   0  -2  -2 2424.06   59.49
   0  -2  -2 2155.78   60.39
   0  -2  -2 2479.85   59.49
   0  -2  -2 2428.96   59.29
   0  -2  -2 2323.77   59.09
   0  -2  -2 2179.08   59.19
   0  -2  -2 2184.28   59.79
   0   2   2 2387.16   59.29
   0   2   2 2283.87   59.59
   0   2   2 2238.78   59.09
   0   2   2 2153.18   59.49
   0   2   2 2341.97   59.39
   0   2   2 2287.47   59.39
   0   2   2 2339.87   59.79
   0   2   2 2287.07   58.89
   0   2   2 2242.68   58.99
   0   2   2 2386.56   58.59
   0   2   2 2238.48   59.09
   0   2   2 2273.07   59.29
   0   2   2 2211.98   58.99
  -1  -2  -2    0.50    0.30
  -1  -2  -2    0.00    0.30
  -1  -2  -2    0.70    0.30
  -1  -2  -2    0.30    0.20
  -1  -2  -2    0.00    0.20
  -1  -2  -2    0.80    0.30
  -1  -2  -2    0.30    0.30
  -1  -2  -2    0.20    0.20
   1   2   2   -0.20    0.20
   1   2   2    0.40    0.20
   1   2   2    0.70    0.30
   1   2   2    0.30    0.20
   1   2   2    0.20    0.30
   1   2   2    0.10    0.20
   1   2   2    0.40    0.20
   1   2   2    0.30    0.30
   1   2   2    0.20    0.10
  -2  -2  -2    4.20    0.50
  -2  -2  -2    3.80    0.50
  -2  -2  -2    2.80    0.40
  -2  -2  -2    4.30    0.60
  -2  -2  -2    2.90    0.40
  -2  -2  -2    2.90    0.50
   2   2   2    3.80    0.50
   2   2   2    3.80    0.50
   2   2   2    3.60    0.40
   2   2   2    4.00    0.50
   2   2   2    4.20    0.20
   2   2   2    3.90    0.20
  -3  -2  -2   76.69    2.70
  -3  -2  -2   81.49    2.90
  -3  -2  -2   77.09    2.70
  -3  -2  -2   77.49    3.00
  -3  -2  -2   78.89    2.70
   3   2   2   80.49    2.60
   3   2   2   78.19    2.70
   3   2   2   79.59    2.40
   3   2   2   79.49    2.70
   3   2   2   78.49    2.60
  -4  -2  -2  177.98    5.50
  -4  -2  -2  184.08    5.70
  -4  -2  -2  176.58    5.40
  -4  -2  -2  181.78    5.60
  -4  -2  -2  179.88    6.00
   4   2   2  175.48    5.40
   4   2   2  187.18    4.90
   4   2   2  178.38    6.10
   4   2   2  176.68    5.40
   4   2   2  184.08    5.20
   4   2   2  196.58    5.50
  -5  -2  -2  232.68    7.50
  -5  -2  -2  226.38    6.80
  -5  -2  -2  223.38    6.90
  -5  -2  -2  220.58    6.80
   5   2   2  220.28    6.70
   5   2   2  237.18    6.40
   5   2   2  224.58    7.70
   5   2   2  235.48    6.30
   5   2   2  226.88    6.70
  -6  -2  -2    1.20    0.90
  -6  -2  -2    1.40    0.60
  -6  -2  -2    1.10    0.70
  -6  -2  -2    1.30    0.60
   6   2   2    1.40    0.90
   6   2   2    0.30    0.50
   6   2   2   -0.70    0.50
  -7  -2  -2    0.10    0.70
  -7  -2  -2   -0.80    0.90
   7   2   2    0.40    0.90
   7   2   2   -0.60    0.80
  -8  -2  -2   -0.20    0.80
  -8  -2  -2    0.20    1.20
   8   2   2   -0.10    1.00
   8  -3  -2    0.70    0.80
   8  -3  -2    0.30    0.90
  -8   3   2    0.30    1.00
  -8   3   2    1.00    0.70
   7  -3  -2    6.50    1.40
   7  -3  -2    8.60    1.40
  -7   3   2    9.20    1.10
  -7   3   2    8.40    1.20
   6  -3  -2    1.00    0.80
   6  -3  -2    2.70    0.90
  -6   3   2    1.40    0.50
  -6   3   2    1.80    0.60
  -6   3   2    2.20    0.80
   5  -3  -2   23.50    1.90
   5  -3  -2   28.20    1.80
   5  -3  -2   26.90    1.10
   5  -3  -2   27.00    1.20
  -5   3   2   26.70    1.60
  -5   3   2   26.90    1.20
  -5   3   2   24.60    1.20
  -5   3   2   26.70    1.20
  -5   3   2   24.40    1.30
  -5   3   2   26.60    1.30
   4  -3  -2   32.80    1.20
   4  -3  -2   32.00    1.20
   4  -3  -2   29.80    1.70
   4  -3  -2   35.10    1.80
  -4   3   2   34.00    1.30
  -4   3   2   31.70    1.30
  -4   3   2   32.00    1.40
  -4   3   2   32.40    1.70
  -4   3   2   35.20    1.40
  -4   3   2   30.50    1.30
  -4   3   2   33.10    1.20
   3  -3  -2  185.08    5.00
   3  -3  -2  187.48    5.40
   3  -3  -2  179.58    5.50
   3  -3  -2  177.88    4.90
  -3   3   2  179.98    5.00
  -3   3   2  172.48    5.00
  -3   3   2  179.68    5.00
  -3   3   2  168.88    5.00
  -3   3   2  177.68    5.30
  -3   3   2  183.58    5.00
   2  -3  -2  855.61   21.70
   2  -3  -2  837.42   21.70
   2  -3  -2  807.12   22.20
   2  -3  -2  832.52   21.80
   2  -3  -2  880.41   21.80
   2  -3  -2  826.02   22.10
   2  -3  -2  862.41   21.90
  -2   3   2  879.61   21.80
  -2   3   2  838.82   21.80
  -2   3   2  835.82   21.90
  -2   3   2  858.61   21.90
  -2   3   2  806.82   22.00
  -2   3   2  811.32   21.80
  -2   3   2  813.42   21.80
  -2   3   2  814.32   21.80
  -2   3   2  895.71   22.10
  -2   3   2  840.62   21.50
   1  -3  -2   14.40    0.90
   1  -3  -2   13.10    0.70
   1  -3  -2   14.40    0.50
   1  -3  -2   13.30    0.60
   1  -3  -2   14.40    0.70
   1  -3  -2   16.10    0.70
   1  -3  -2   12.80    0.80
   1  -3  -2   13.30    0.70
   1  -3  -2   13.40    0.80
  -1   3   2   15.00    0.80
  -1   3   2   12.60    0.70
  -1   3   2   13.70    0.70
  -1   3   2   13.90    0.70
  -1   3   2   13.20    0.50
  -1   3   2   12.40    0.60
  -1   3   2   12.70    0.70
  -1   3   2   14.30    0.70
  -1   3   2   14.10    0.80
   0  -3  -2   24.20    1.00
   0  -3  -2   24.70    1.10
   0  -3  -2   27.50    1.00
   0  -3  -2   28.00    1.10
   0  -3  -2   26.30    1.10
   0  -3  -2   26.30    1.20
   0  -3  -2   26.20    1.00
   0  -3  -2   28.80    1.10
   0  -3  -2   27.20    1.20
   0  -3  -2   28.10    1.00
   0  -3  -2   28.10    1.20
   0   3   2   25.00    0.90
   0   3   2   26.30    1.20
   0   3   2   25.10    1.10
   0   3   2   25.50    1.10
   0   3   2   25.00    1.10
   0   3   2   26.00    1.00
   0   3   2   27.20    1.10
   0   3   2   24.70    1.10
   0   3   2   26.30    1.10
   0   3   2   26.90    1.20
  -1  -3  -2  836.72   23.40
  -1  -3  -2  924.11   23.00
  -1  -3  -2  906.51   23.50
  -1  -3  -2  898.61   23.50
  -1  -3  -2  882.11   23.40
  -1  -3  -2  989.80   23.60
  -1  -3  -2  877.31   23.30
  -1  -3  -2  887.61   23.40
   1   3   2  874.01   23.40
   1   3   2  915.21   23.50
   1   3   2  901.51   23.40
   1   3   2  895.41   23.40
   1   3   2  881.21   23.10
   1   3   2  900.31   23.40
  -2  -3  -2  481.65   12.90
  -2  -3  -2  456.75   12.70
  -2  -3  -2  471.05   12.60
  -2  -3  -2  473.75   12.90
  -2  -3  -2  461.85   12.70
   2   3   2  469.95   12.60
   2   3   2  469.85   12.70
   2   3   2  464.55   12.60
   2   3   2  487.45   12.20
   2   3   2  477.95   12.80
  -3  -3  -2   17.40    1.30
  -3  -3  -2   18.80    1.10
  -3  -3  -2   17.40    1.10
  -3  -3  -2   18.50    1.20
  -3  -3  -2   18.80    1.10
   3   3   2   18.50    1.10
   3   3   2   19.60    1.10
   3   3   2   17.20    1.10
  -4  -3  -2   19.70    1.30
  -4  -3  -2   18.50    1.20
  -4  -3  -2   17.50    1.20
  -4  -3  -2   18.10    1.50
  -4  -3  -2   20.40    1.40
   4   3   2   19.60    1.00
   4   3   2   18.90    1.20
   4   3   2   20.70    1.20
   4   3   2   17.70    1.20
   4   3   2   18.80    1.60
  -5  -3  -2    5.90    0.90
  -5  -3  -2    3.80    1.00
  -5  -3  -2    5.00    0.90
  -5  -3  -2    6.10    0.90
   5   3   2    6.00    1.20
   5   3   2    5.10    0.80
   5   3   2    6.40    0.70
   5   3   2    4.40    0.80
  -6  -3  -2    3.30    0.90
  -6  -3  -2    2.20    0.70
  -6  -3  -2    2.90    1.10
  -6  -3  -2    3.30    0.80
   6   3   2    3.10    1.10
   6   3   2    3.70    0.80
   6   3   2    3.20    0.70
  -7  -3  -2   10.60    1.40
  -7  -3  -2    9.40    1.80
   7   3   2    8.80    1.80
   8  -4  -2    0.20    0.80
   8  -4  -2    0.10    0.90
  -8   4   2   -0.40    0.60
  -8   4   2    1.70    1.10
   7  -4  -2    1.50    0.90
   7  -4  -2    3.20    1.00
  -7   4   2    2.70    0.70
  -7   4   2    2.20    0.90
   6  -4  -2   39.60    2.40
   6  -4  -2   36.80    2.40
  -6   4   2   37.90    1.90
  -6   4   2   42.00    2.30
   5  -4  -2   44.30    1.70
   5  -4  -2   46.40    1.70
   5  -4  -2   44.40    2.40
   5  -4  -2   41.60    2.20
  -5   4   2   44.00    1.70
  -5   4   2   43.00    1.70
  -5   4   2   43.60    1.70
  -5   4   2   43.50    1.80
  -5   4   2   42.30    1.90
  -5   4   2   42.40    2.10
   4  -4  -2    1.20    0.60
   4  -4  -2    1.30    0.50
   4  -4  -2    2.00    0.40
  -4   4   2    0.70    0.40
  -4   4   2    2.00    0.40
  -4   4   2    1.70    0.30
  -4   4   2    1.50    0.60
  -4   4   2    1.20    0.40
  -4   4   2    1.10    0.40
   3  -4  -2   94.89    3.50
   3  -4  -2  103.69    3.30
   3  -4  -2   99.39    3.00
   3  -4  -2  101.79    2.90
  -3   4   2   97.69    3.00
  -3   4   2   96.59    3.40
  -3   4   2   91.49    3.10
  -3   4   2   96.19    2.70
  -3   4   2   96.79    3.00
  -3   4   2   99.59    3.10
  -3   4   2  101.29    2.70
   2  -4  -2    5.20    0.70
   2  -4  -2    5.80    0.50
   2  -4  -2    5.40    0.50
   2  -4  -2    6.50    0.60
  -2   4   2    4.80    0.50
  -2   4   2    5.40    0.60
  -2   4   2    6.10    0.60
  -2   4   2    5.60    0.60
  -2   4   2    6.40    0.60
  -2   4   2    6.50    0.70
  -2   4   2    4.80    0.60
  -2   4   2    5.20    0.60
   1  -4  -2  285.87    7.60
   1  -4  -2  276.37    7.80
   1  -4  -2  286.37    7.90
   1  -4  -2  277.67    7.70
   1  -4  -2  293.57    7.40
  -1   4   2  273.97    7.90
  -1   4   2  277.37    7.80
  -1   4   2  280.27    7.70
  -1   4   2  296.87    7.70
  -1   4   2  289.27    7.80
  -1   4   2  280.87    7.90
   0  -4  -2   78.69    2.40
   0  -4  -2   76.19    2.50
   0  -4  -2   75.49    2.60
   0  -4  -2   74.09    2.50
   0  -4  -2   73.19    2.60
   0  -4  -2   73.59    2.30
   0  -4  -2   78.19    2.30
   0  -4  -2   73.09    2.40
   0   4   2   73.39    2.60
   0   4   2   73.69    2.40
   0   4   2   71.89    2.50
   0   4   2   81.99    2.40
   0   4   2   73.29    2.50
   0   4   2   77.69    2.50
   0   4   2   75.99    2.30
  -1  -4  -2  535.65   14.80
  -1  -4  -2  538.25   14.60
  -1  -4  -2  535.45   14.70
  -1  -4  -2  553.34   14.30
  -1  -4  -2  546.95   14.50
  -1  -4  -2  571.34   14.90
  -1  -4  -2  557.94   14.20
   1   4   2  559.64   14.70
   1   4   2  542.35   14.70
   1   4   2  542.65   14.40
   1   4   2  560.44   14.70
   1   4   2  545.65   14.80
  -2  -4  -2   24.50    1.40
  -2  -4  -2   21.50    1.20
  -2  -4  -2   24.00    1.20
  -2  -4  -2   24.60    1.40
  -2  -4  -2   21.20    1.20
  -2  -4  -2   21.70    1.20
   2   4   2   22.80    1.20
   2   4   2   21.20    1.20
   2   4   2   23.50    0.80
   2   4   2   23.70    1.30
   2   4   2   20.30    1.20
  -3  -4  -2    1.10    0.50
  -3  -4  -2    0.70    0.50
  -3  -4  -2    0.60    0.40
  -3  -4  -2    0.70    0.50
  -3  -4  -2    0.90    0.40
  -3  -4  -2    0.40    0.60
   3   4   2    0.50    0.40
   3   4   2    0.90    0.40
   3   4   2    0.40    0.30
   3   4   2    0.10    0.40
  -4  -4  -2    0.40    0.50
  -4  -4  -2    0.30    0.50
  -4  -4  -2    0.20    0.60
  -4  -4  -2    0.90    0.70
   4   4   2    0.00    0.50
   4   4   2    0.50    0.40
   4   4   2   -0.40    0.50
   4   4   2    1.00    0.70
  -5  -4  -2    2.30    0.70
  -5  -4  -2    1.80    0.60
  -5  -4  -2    1.70    0.90
  -5  -4  -2    1.70    0.70
   5   4   2    2.30    0.90
   5   4   2    2.00    0.70
   5   4   2    2.00    0.60
   5   4   2    3.00    0.60
  -6  -4  -2    7.70    1.10
  -6  -4  -2    5.30    1.10
  -6  -4  -2    4.50    1.30
  -6  -4  -2    6.50    1.00
   6   4   2    4.70    1.30
   6   4   2    6.00    0.90
  -7  -4  -2   -0.60    1.20
  -7  -4  -2    1.10    0.90
  -7  -4  -2   -0.60    0.80
   7   4   2    1.30    1.10
   8  -5  -2    0.60    0.90
   8  -5  -2   -0.60    1.00
  -8   5   2    1.10    0.70
   7  -5  -2    0.20    0.90
   7  -5  -2    0.90    0.90
  -7   5   2    0.40    0.60
  -7   5   2    0.00    0.70
   6  -5  -2   42.60    2.50
   6  -5  -2   39.40    2.30
  -6   5   2   41.70    2.40
  -6   5   2   43.00    2.10
   5  -5  -2    4.40    1.00
   5  -5  -2    4.10    0.60
   5  -5  -2    3.60    0.80
  -5   5   2    4.80    0.60
  -5   5   2    4.80    0.90
  -5   5   2    4.20    0.60
  -5   5   2    5.10    0.80
  -5   5   2    4.50    0.70
   4  -5  -2   42.20    2.20
   4  -5  -2   40.00    1.60
   4  -5  -2   40.70    1.90
  -4   5   2   40.90    2.10
  -4   5   2   38.10    1.60
  -4   5   2   39.60    1.20
  -4   5   2   39.00    1.80
  -4   5   2   41.40    1.70
  -4   5   2   39.40    1.20
  -4   5   2   35.90    1.60
   3  -5  -2    0.30    0.30
   3  -5  -2    0.30    0.50
   3  -5  -2    0.60    0.30
   3  -5  -2    1.00    0.30
  -3   5   2    0.50    0.30
  -3   5   2   -0.20    0.40
  -3   5   2    0.50    0.30
  -3   5   2    0.10    0.30
  -3   5   2    0.50    0.30
  -3   5   2    0.50    0.30
   2  -5  -2    3.80    0.50
   2  -5  -2    2.20    0.50
   2  -5  -2    2.50    0.40
   2  -5  -2    3.00    0.50
   2  -5  -2    2.30    0.50
  -2   5   2    3.80    0.50
  -2   5   2    2.30    0.40
  -2   5   2    2.50    0.50
  -2   5   2    3.50    0.50
  -2   5   2    2.30    0.40
  -2   5   2    3.10    0.50
  -2   5   2    1.60    0.50
   1  -5  -2  467.35   12.00
   1  -5  -2  469.65   12.50
   1  -5  -2  458.35   12.70
   1  -5  -2  457.55   12.50
   1  -5  -2  458.35   12.40
   1  -5  -2  455.05   12.50
   1  -5  -2  458.35   12.30
  -1   5   2  453.05   12.50
  -1   5   2  475.95   12.60
  -1   5   2  452.85   12.40
  -1   5   2  469.55   12.60
  -1   5   2  464.55   12.50
  -1   5   2  468.15   12.30
   0  -5  -2    7.10    0.60
   0  -5  -2    6.50    0.50
   0  -5  -2    6.80    0.60
   0  -5  -2    7.10    0.50
   0  -5  -2    6.00    0.80
   0  -5  -2    5.80    0.70
   0  -5  -2    8.00    0.70
   0   5   2    6.80    0.60
   0   5   2    5.40    0.70
   0   5   2    6.00    0.60
   0   5   2    8.80    0.70
   0   5   2    6.50    0.70
   0   5   2    6.80    0.70
   0   5   2    6.20    0.50
  -1  -5  -2   24.60    1.30
  -1  -5  -2   27.70    1.30
  -1  -5  -2   26.80    1.40
  -1  -5  -2   28.80    1.50
  -1  -5  -2   26.50    1.50
  -1  -5  -2   27.70    1.00
  -1  -5  -2   28.50    1.10
   1   5   2   25.00    1.10
   1   5   2   29.20    1.40
   1   5   2   25.40    1.30
   1   5   2   26.90    1.40
  -2  -5  -2   35.30    1.70
  -2  -5  -2   36.70    2.00
  -2  -5  -2   37.20    1.90
  -2  -5  -2   33.60    1.70
  -2  -5  -2   37.90    1.20
  -2  -5  -2   35.50    1.70
   2   5   2   35.70    1.70
   2   5   2   34.90    1.70
   2   5   2   38.60    1.30
   2   5   2   38.80    1.80
  -3  -5  -2  208.38    6.50
  -3  -5  -2  202.48    6.50
  -3  -5  -2  199.98    6.30
  -3  -5  -2  208.28    6.20
  -3  -5  -2  200.58    6.20
   3   5   2  201.58    6.20
   3   5   2  200.28    6.10
   3   5   2  208.78    6.30
  -4  -5  -2   77.19    3.30
  -4  -5  -2   76.89    3.10
  -4  -5  -2   81.39    3.10
  -4  -5  -2   79.39    3.50
   4   5   2   74.79    3.10
   4   5   2   82.99    2.90
   4   5   2   78.79    3.60
   4   5   2   79.39    3.00
  -5  -5  -2    2.00    1.00
  -5  -5  -2    1.80    0.80
  -5  -5  -2    2.90    1.00
  -5  -5  -2    1.90    0.70
   5   5   2    3.00    0.70
   5   5   2    1.90    0.70
   5   5   2    1.50    1.00
  -6  -5  -2   10.30    1.30
  -6  -5  -2    9.30    1.40
  -6  -5  -2   10.10    1.70
  -6  -5  -2    8.60    1.70
   6   5   2    7.90    1.60
   6   5   2    7.60    1.10
  -7  -5  -2    2.50    1.10
  -7  -5  -2   -0.20    1.20
  -7  -5  -2    1.10    1.00
   7   5   2    1.30    1.10
   8  -6  -2   -1.60    0.90
   8  -6  -2    1.10    1.00
  -8   6   2    0.20    0.90
  -8   6   2    0.20    0.70
   7  -6  -2    0.20    0.90
   7  -6  -2   -0.30    0.80
  -7   6   2    0.40    0.60
  -7   6   2    2.40    1.00
   6  -6  -2    3.30    0.90
   6  -6  -2    4.90    1.10
  -6   6   2    4.50    1.10
  -6   6   2    3.30    0.80
   5  -6  -2   -0.20    0.30
   5  -6  -2    0.20    0.50
   5  -6  -2   -0.70    0.60
  -5   6   2    0.10    0.60
  -5   6   2   -0.20    0.40
  -5   6   2   -0.40    0.40
  -5   6   2    0.10    0.50
   4  -6  -2   57.79    2.80
   4  -6  -2   65.09    2.30
  -4   6   2   65.39    2.40
  -4   6   2   63.49    2.80
  -4   6   2   61.89    2.40
  -4   6   2   66.59    2.60
  -4   6   2   62.79    2.30
   3  -6  -2    2.60    0.50
   3  -6  -2    3.20    0.50
   3  -6  -2    3.70    0.60
   3  -6  -2    2.90    0.70
  -3   6   2    2.90    0.50
  -3   6   2    3.80    0.60
  -3   6   2    2.70    0.70
  -3   6   2    2.80    0.60
  -3   6   2    3.00    0.60
  -3   6   2    2.70    0.60
   2  -6  -2   18.30    1.10
   2  -6  -2   16.10    1.10
   2  -6  -2   17.20    1.00
   2  -6  -2   17.70    1.20
   2  -6  -2   16.90    1.10
  -2   6   2   15.50    1.00
  -2   6   2   15.80    1.10
  -2   6   2   16.40    1.10
  -2   6   2   18.00    1.10
  -2   6   2   16.30    1.20
  -2   6   2   17.50    1.20
  -2   6   2   17.30    1.00
   1  -6  -2   11.90    1.10
   1  -6  -2   10.70    0.90
   1  -6  -2   11.90    0.80
   1  -6  -2   11.30    0.90
   1  -6  -2   13.00    0.90
   1  -6  -2   12.70    0.60
  -1   6   2   12.70    1.00
  -1   6   2   13.40    0.90
  -1   6   2   11.00    0.90
  -1   6   2   12.30    0.90
  -1   6   2   11.30    0.90
   0  -6  -2    0.60    0.30
   0  -6  -2    0.10    0.40
   0  -6  -2    0.70    0.40
   0  -6  -2    0.10    0.50
   0  -6  -2    0.30    0.30
   0  -6  -2    0.60    0.40
   0   6   2    0.50    0.40
   0   6   2    0.90    0.40
   0   6   2    0.50    0.40
   0   6   2    0.20    0.30
   0   6   2   -0.20    0.20
   0   6   2    0.10    0.30
  -1  -6  -2  124.09    3.50
  -1  -6  -2  122.59    4.30
  -1  -6  -2  122.79    4.00
  -1  -6  -2  125.59    3.90
  -1  -6  -2  124.79    3.70
  -1  -6  -2  125.29    4.10
   1   6   2  123.49    4.10
   1   6   2  124.69    3.80
   1   6   2  125.19    4.20
   1   6   2  127.59    4.20
  -2  -6  -2    4.80    0.30
  -2  -6  -2    3.90    0.70
  -2  -6  -2    3.80    0.70
  -2  -6  -2    3.80    0.90
  -2  -6  -2    4.30    0.70
  -2  -6  -2    4.40    0.30
   2   6   2    4.30    0.70
   2   6   2    4.30    0.70
   2   6   2    5.70    0.50
   2   6   2    4.80    0.80
  -3  -6  -2  108.39    3.80
  -3  -6  -2   99.89    3.70
  -3  -6  -2   99.19    4.00
  -3  -6  -2  101.79    3.80
  -3  -6  -2  105.59    2.90
   3   6   2  103.99    3.70
   3   6   2  104.99    3.80
   3   6   2  103.99    3.80
   3   6   2  107.19    2.90
  -4  -6  -2    5.90    0.90
  -4  -6  -2    5.60    1.30
  -4  -6  -2    6.00    1.10
  -4  -6  -2    6.10    1.10
   4   6   2    5.50    1.20
   4   6   2    5.70    1.00
   4   6   2    4.40    0.90
  -5  -6  -2   19.20    1.60
  -5  -6  -2   17.90    2.00
  -5  -6  -2   18.00    1.60
  -5  -6  -2   15.70    2.00
   5   6   2   17.20    1.50
   5   6   2   16.60    2.00
  -6  -6  -2    4.00    1.40
  -6  -6  -2    4.80    1.20
  -6  -6  -2    4.20    1.50
  -6  -6  -2    4.50    1.00
   6   6   2    4.20    1.00
   6   6   2    4.30    1.30
  -7  -6  -2   -1.80    0.80
  -7  -6  -2    1.60    1.20
  -7  -6  -2   -1.80    1.20
   7   6   2   -0.10    1.00
   7  -7  -2    0.60    1.00
  -7   7   2    2.10    1.00
  -7   7   2    1.00    0.70
   6  -7  -2   -0.50    0.70
  -6   7   2    1.40    0.90
  -6   7   2    1.70    0.70
   5  -7  -2   14.90    1.10
   5  -7  -2   15.10    1.70
  -5   7   2   11.00    1.10
  -5   7   2   13.70    1.60
  -5   7   2   13.40    1.20
  -5   7   2   14.10    1.10
   4  -7  -2    6.20    1.10
   4  -7  -2    5.00    0.70
  -4   7   2    6.40    0.80
  -4   7   2    5.80    0.80
  -4   7   2    5.20    1.00
  -4   7   2    7.60    1.00
   3  -7  -2    1.50    0.70
   3  -7  -2    1.40    0.50
   3  -7  -2    0.60    0.50
  -3   7   2    1.50    0.50
  -3   7   2    1.40    0.50
  -3   7   2    1.70    0.60
  -3   7   2    1.40    0.50
  -3   7   2    1.50    0.60
  -3   7   2    2.20    0.70
   2  -7  -2  132.39    4.10
   2  -7  -2  125.79    4.10
   2  -7  -2  127.59    4.20
   2  -7  -2  122.29    4.30
   2  -7  -2  122.29    4.00
  -2   7   2  132.09    4.20
  -2   7   2  129.59    4.40
  -2   7   2  124.99    4.20
  -2   7   2  129.39    4.20
  -2   7   2  126.19    4.30
  -2   7   2  123.89    4.50
  -2   7   2  126.49    4.10
   1  -7  -2  190.58    5.80
   1  -7  -2  189.38    5.80
   1  -7  -2  187.78    5.60
   1  -7  -2  190.48    6.10
   1  -7  -2  190.08    5.20
   1  -7  -2  184.88    5.80
  -1   7   2  200.08    5.90
  -1   7   2  189.98    5.90
  -1   7   2  192.68    5.90
  -1   7   2  196.98    6.00
  -1   7   2  193.38    5.80
   0  -7  -2  262.57    7.60
   0  -7  -2  255.37    7.90
   0  -7  -2  267.17    7.70
   0  -7  -2  265.47    7.40
   0  -7  -2  263.87    7.40
   0   7   2  263.37    7.80
   0   7   2  242.78    7.60
   0   7   2  262.87    7.60
   0   7   2  249.58    7.50
  -1  -7  -2   32.60    1.40
  -1  -7  -2   34.10    1.80
  -1  -7  -2   31.90    1.70
  -1  -7  -2   31.70    2.00
  -1  -7  -2   33.10    1.70
   1   7   2   31.90    1.80
   1   7   2   33.40    1.50
   1   7   2   34.60    1.90
   1   7   2   35.20    1.80
  -2  -7  -2    4.20    0.40
  -2  -7  -2    3.10    0.80
  -2  -7  -2    3.00    0.80
  -2  -7  -2    3.00    0.90
  -2  -7  -2    3.30    0.80
   2   7   2    3.30    0.50
   2   7   2    3.10    0.80
   2   7   2    2.30    0.70
   2   7   2    2.90    0.70
  -3  -7  -2    2.00    0.80
  -3  -7  -2    1.90    0.90
  -3  -7  -2    2.90    0.90
  -3  -7  -2    2.20    0.80
   3   7   2    2.50    0.80
   3   7   2    3.20    0.80
  -4  -7  -2    5.20    1.10
  -4  -7  -2    4.30    1.00
  -4  -7  -2    4.80    1.00
  -4  -7  -2    3.50    1.20
   4   7   2    4.60    0.90
   4   7   2    4.10    1.10
  -5  -7  -2   28.30    2.10
  -5  -7  -2   30.70    2.30
  -5  -7  -2   30.20    2.00
  -5  -7  -2   26.10    2.50
   5   7   2   28.70    1.90
   5   7   2   23.80    2.30
  -6  -7  -2   27.10    2.20
  -6  -7  -2   25.70    2.00
  -6  -7  -2   21.80    2.60
  -6  -7  -2   25.40    2.40
   6   7   2   26.90    2.60
   6   7   2   20.20    1.90
   7  -8  -2    3.70    1.40
  -7   8   2    0.40    0.90
  -7   8   2    2.30    0.90
   6  -8  -2    1.80    1.00
  -6   8   2    1.10    0.70
  -6   8   2    0.80    1.00
   5  -8  -2   -0.10    0.40
   5  -8  -2   -0.60    0.70
  -5   8   2    0.10    0.70
  -5   8   2    0.50    0.60
  -5   8   2    0.30    0.50
   4  -8  -2    7.50    1.20
   4  -8  -2    7.30    0.90
  -4   8   2    6.50    0.90
  -4   8   2    8.10    1.10
  -4   8   2    7.40    1.20
  -4   8   2    7.20    1.00
   3  -8  -2   31.80    1.60
   3  -8  -2   31.80    2.00
   3  -8  -2   32.70    1.80
  -3   8   2   32.90    2.00
  -3   8   2   33.20    1.70
  -3   8   2   34.10    1.80
  -3   8   2   33.40    1.90
  -3   8   2   35.10    1.80
   2  -8  -2    3.80    0.80
   2  -8  -2    4.10    0.90
   2  -8  -2    3.20    0.70
   2  -8  -2    4.70    0.80
  -2   8   2    4.00    0.80
  -2   8   2    5.00    0.90
  -2   8   2    2.40    0.80
  -2   8   2    4.00    0.70
  -2   8   2    5.00    0.90
   1  -8  -2  355.56    9.90
   1  -8  -2  331.77    9.70
   1  -8  -2  357.66   10.00
   1  -8  -2  337.17    9.90
  -1   8   2  338.47   10.00
  -1   8   2  348.17   10.20
  -1   8   2  341.07   10.00
  -1   8   2  358.66   10.00
   0  -8  -2    9.70    1.20
   0  -8  -2   11.80    1.20
   0  -8  -2   13.80    1.10
   0  -8  -2   10.80    1.00
   0  -8  -2   10.80    1.30
   0   8   2   10.00    1.20
   0   8   2   12.20    1.00
   0   8   2   11.20    1.30
   0   8   2   10.00    1.30
  -1  -8  -2   15.00    1.30
  -1  -8  -2   13.00    1.30
  -1  -8  -2   17.90    1.00
  -1  -8  -2   16.70    1.60
  -1  -8  -2   15.40    1.30
   1   8   2   13.30    1.40
   1   8   2   16.00    1.30
   1   8   2   15.00    1.40
   1   8   2   16.60    1.10
  -2  -8  -2    3.40    0.90
  -2  -8  -2    0.90    0.60
  -2  -8  -2    0.60    0.90
  -2  -8  -2    1.60    0.70
   2   8   2    1.90    0.70
   2   8   2    0.50    0.60
   2   8   2    1.60    0.50
   2   8   2    1.70    0.70
  -3  -8  -2   -0.40    0.60
  -3  -8  -2    0.00    0.60
  -3  -8  -2    0.10    0.70
  -3  -8  -2   -0.30    0.90
   3   8   2    0.30    0.70
   3   8   2    0.10    0.60
   3   8   2   -0.10    0.60
  -4  -8  -2   21.10    1.80
  -4  -8  -2   23.10    2.20
  -4  -8  -2   21.70    1.80
  -4  -8  -2   20.30    1.80
   4   8   2   21.80    1.80
   4   8   2   17.90    2.00
  -5  -8  -2   30.60    2.20
  -5  -8  -2   26.50    2.30
  -5  -8  -2   30.00    2.30
  -5  -8  -2   28.00    2.80
   5   8   2   23.80    1.90
   5   8   2   26.80    2.40
  -6  -8  -2   27.00    2.30
  -6  -8  -2   23.80    2.60
  -6  -8  -2   20.60    2.00
  -6  -8  -2   21.40    2.60
   6   8   2   23.70    2.70
   6   8   2   26.80    2.20
   7  -9  -2   10.40    1.80
  -7   9   2    8.50    1.40
  -7   9   2   10.20    1.90
   6  -9  -2    4.40    1.30
  -6   9   2    3.50    1.00
  -6   9   2    1.50    1.10
   5  -9  -2   11.20    1.70
   5  -9  -2   11.60    1.20
  -5   9   2   11.80    1.70
  -5   9   2   11.70    1.30
  -5   9   2   12.80    1.50
   4  -9  -2   16.50    1.30
   4  -9  -2   18.30    1.90
  -4   9   2   19.40    1.70
  -4   9   2   16.10    1.80
  -4   9   2   18.70    1.40
  -4   9   2   18.40    1.50
   3  -9  -2    2.20    0.70
   3  -9  -2    2.30    0.90
   3  -9  -2    3.20    0.70
  -3   9   2    3.10    0.80
  -3   9   2    1.50    0.90
  -3   9   2    2.10    0.70
  -3   9   2    3.80    0.90
  -3   9   2    4.70    0.90
   2  -9  -2    8.20    1.00
   2  -9  -2   10.90    1.20
   2  -9  -2    8.60    1.00
   2  -9  -2    9.00    1.20
  -2   9   2    8.10    1.10
  -2   9   2    8.60    1.10
  -2   9   2    8.30    1.20
  -2   9   2    8.20    1.00
  -2   9   2   10.10    1.30
   1  -9  -2   15.00    1.30
   1  -9  -2   12.20    1.30
   1  -9  -2   13.60    1.10
  -1   9   2   12.30    1.30
  -1   9   2   12.50    1.40
  -1   9   2   12.60    1.30
  -1   9   2   12.60    1.40
   0  -9  -2    2.50    0.60
   0  -9  -2    1.10    0.70
   0  -9  -2    3.30    1.00
   0  -9  -2    2.10    0.80
   0  -9  -2    2.30    0.70
   0   9   2    1.60    0.70
   0   9   2    2.90    0.80
   0   9   2    1.90    0.80
   0   9   2    0.90    0.60
  -1  -9  -2    5.40    1.20
  -1  -9  -2    5.60    1.00
  -1  -9  -2    5.00    0.90
  -1  -9  -2    7.60    0.80
  -1  -9  -2    4.60    0.90
   1   9   2    5.90    1.10
   1   9   2    5.60    0.80
   1   9   2    3.40    0.90
   1   9   2    4.10    0.90
  -2  -9  -2   26.90    1.90
  -2  -9  -2   29.50    2.40
  -2  -9  -2   31.10    1.90
  -2  -9  -2   32.20    2.00
   2   9   2   29.80    1.50
   2   9   2   29.80    2.00
   2   9   2   29.90    2.10
  -3  -9  -2    2.30    1.00
  -3  -9  -2    2.30    0.80
  -3  -9  -2    4.80    1.00
  -3  -9  -2    3.00    1.20
   3   9   2    4.50    1.10
   3   9   2    2.90    0.90
   3   9   2    3.40    0.90
  -4  -9  -2    0.80    0.80
  -4  -9  -2   -0.80    1.10
  -4  -9  -2    0.00    0.70
  -4  -9  -2   -1.00    0.90
   4   9   2   -1.20    0.60
   4   9   2    0.70    0.90
  -5  -9  -2    0.20    0.90
  -5  -9  -2   -0.50    0.90
  -5  -9  -2    0.20    1.30
  -5  -9  -2    0.10    1.20
   5   9   2   -0.70    0.80
   5   9   2    0.60    1.00
   6 -10  -2    2.70    1.30
  -6  10   2    2.00    1.00
  -6  10   2    3.40    1.40
   5 -10  -2    2.20    1.10
   5 -10  -2    1.60    0.70
  -5  10   2    2.60    0.80
  -5  10   2    2.70    1.00
  -5  10   2    2.80    1.10
   4 -10  -2    5.20    0.90
   4 -10  -2    6.90    1.30
  -4  10   2    7.80    1.10
  -4  10   2    5.90    1.30
  -4  10   2    7.20    1.10
  -4  10   2    5.90    1.20
   3 -10  -2   -0.70    0.70
   3 -10  -2   -0.30    0.50
   3 -10  -2   -0.30    0.50
  -3  10   2    1.10    0.80
  -3  10   2    0.60    0.60
  -3  10   2   -0.10    0.60
  -3  10   2   -0.50    0.60
  -3  10   2    0.30    0.60
   2 -10  -2    0.30    0.50
   2 -10  -2   -0.40    0.50
   2 -10  -2   -0.10    0.50
   2 -10  -2    1.30    0.70
  -2  10   2    0.70    0.60
  -2  10   2   -0.30    0.60
  -2  10   2    0.70    0.80
  -2  10   2   -0.70    0.60
  -2  10   2    0.20    0.60
   1 -10  -2    0.30    0.50
   1 -10  -2    1.50    0.70
   1 -10  -2    0.70    0.60
   1 -10  -2    0.80    0.60
  -1  10   2    1.20    0.80
  -1  10   2    0.20    0.70
  -1  10   2    0.00    0.70
  -1  10   2   -0.10    0.60
  -1  10   2    0.60    0.70
   0 -10  -2   43.00    2.40
   0 -10  -2   42.70    2.10
   0 -10  -2   43.50    2.60
   0 -10  -2   40.00    2.10
   0  10   2   44.50    2.50
   0  10   2   41.80    2.20
   0  10   2   45.20    2.50
   0  10   2   43.10    2.40
  -1 -10  -2    3.30    0.90
  -1 -10  -2    2.10    1.00
  -1 -10  -2    3.30    1.00
  -1 -10  -2    2.60    0.80
   1  10   2    2.30    0.90
   1  10   2    2.60    0.70
   1  10   2    2.80    1.00
  -2 -10  -2    0.30    0.70
  -2 -10  -2    0.40    0.60
  -2 -10  -2    0.20    0.80
  -2 -10  -2   -0.70    0.80
   2  10   2   -0.60    0.70
   2  10   2    0.60    0.60
   2  10   2   -1.60    0.60
  -3 -10  -2   12.80    1.70
  -3 -10  -2   10.70    1.50
  -3 -10  -2   11.20    1.60
  -3 -10  -2   10.30    1.80
   3  10   2   10.50    1.50
   3  10   2    9.30    1.40
   3  10   2   13.00    1.80
  -4 -10  -2   -1.70    0.80
  -4 -10  -2    0.80    0.80
  -4 -10  -2   -1.30    0.90
  -4 -10  -2   -0.70    1.10
   4  10   2   -0.20    0.90
   4  10   2    0.50    0.80
  -5 -10  -2   21.60    2.50
  -5 -10  -2   16.10    2.10
  -5 -10  -2   16.80    2.50
  -5 -10  -2   20.00    2.10
   5  10   2   20.00    2.40
   5  10   2   17.30    1.90
   6 -11  -2    7.20    1.80
  -6  11   2    7.40    1.70
  -6  11   2    6.20    1.40
   5 -11  -2    1.30    1.00
   5 -11  -2    1.10    0.70
  -5  11   2    0.20    0.70
  -5  11   2    0.30    0.80
  -5  11   2   -1.40    1.00
   4 -11  -2    3.50    1.00
   4 -11  -2    4.70    1.30
  -4  11   2    3.00    1.00
  -4  11   2    5.60    1.10
  -4  11   2    5.70    1.40
  -4  11   2    3.10    1.00
   3 -11  -2    1.60    0.90
   3 -11  -2    2.20    0.80
   3 -11  -2    1.60    0.80
  -3  11   2    0.20    0.80
  -3  11   2    1.00    0.80
  -3  11   2    1.20    0.80
  -3  11   2    1.10    0.90
  -3  11   2    0.80    0.90
   2 -11  -2   30.40    1.90
   2 -11  -2   27.60    2.10
   2 -11  -2   27.40    1.80
   2 -11  -2   33.30    2.10
  -2  11   2   32.70    2.10
  -2  11   2   28.50    2.20
  -2  11   2   28.00    2.00
  -2  11   2   33.10    2.30
  -2  11   2   26.50    2.00
   1 -11  -2    7.90    1.30
   1 -11  -2    7.60    1.20
   1 -11  -2    6.00    1.10
   1 -11  -2    7.80    1.10
  -1  11   2    9.10    1.30
  -1  11   2    5.80    1.30
  -1  11   2    8.10    1.40
  -1  11   2    7.80    1.40
  -1  11   2    6.80    1.20
   0 -11  -2   35.60    2.00
   0 -11  -2   34.40    2.00
   0 -11  -2   35.90    2.50
   0 -11  -2   37.50    2.50
   0  11   2   41.20    2.50
   0  11   2   36.60    2.20
   0  11   2   39.70    2.80
   0  11   2   36.90    2.50
  -1 -11  -2    1.30    0.70
  -1 -11  -2    0.70    1.00
  -1 -11  -2   -0.40    0.70
   1  11   2   -0.50    0.60
   1  11   2   -0.90    0.70
   1  11   2   -1.10    0.70
  -2 -11  -2    9.80    1.70
  -2 -11  -2   11.00    1.60
  -2 -11  -2    7.80    1.40
   2  11   2    8.10    1.60
   2  11   2    8.20    1.50
  -3 -11  -2   -0.50    0.90
  -3 -11  -2   -0.70    0.90
  -3 -11  -2   -0.30    1.20
   3  11   2   -0.60    1.00
   3  11   2   -0.60    0.90
  -4 -11  -2    0.00    1.20
  -4 -11  -2   -0.90    1.00
  -4 -11  -2   -1.50    1.20
   4  11   2   -2.10    0.90
   5 -12  -2   24.10    2.70
   5 -12  -2   20.90    2.10
  -5  12   2   17.20    2.20
  -5  12   2   19.70    2.20
  -5  12   2   25.70    2.70
   4 -12  -2    7.40    1.30
   4 -12  -2    7.20    1.50
  -4  12   2    7.20    1.60
  -4  12   2    6.90    1.40
  -4  12   2    8.50    1.40
  -4  12   2    9.00    1.60
   3 -12  -2   11.10    1.50
   3 -12  -2   16.10    2.00
   3 -12  -2   17.60    1.90
  -3  12   2   15.40    1.80
  -3  12   2   13.60    1.90
  -3  12   2   12.50    1.80
  -3  12   2   12.40    1.70
  -3  12   2   14.50    1.70
   2 -12  -2    2.20    0.90
   2 -12  -2    1.50    0.80
   2 -12  -2    1.50    0.90
  -2  12   2    1.00    0.90
  -2  12   2   -0.80    0.70
  -2  12   2    0.70    0.80
  -2  12   2    0.60    0.90
  -2  12   2    1.70    0.90
   1 -12  -2    1.00    0.70
   1 -12  -2   -1.70    0.60
   1 -12  -2   -1.80    0.70
  -1  12   2   -0.60    0.80
  -1  12   2   -0.70    0.80
  -1  12   2   -1.30    0.70
  -1  12   2    0.10    0.90
  -1  12   2   -0.40    0.80
   0 -12  -2    1.50    1.00
   0 -12  -2    0.50    0.90
   0 -12  -2   -0.10    0.90
   0 -12  -2   -0.60    0.80
   0  12   2    0.00    0.90
   0  12   2   -0.90    0.70
   0  12   2   -0.70    0.80
   0  12   2   -0.80    0.80
  -1 -12  -2    1.60    1.10
  -1 -12  -2    0.40    1.00
  -1 -12  -2    3.00    1.30
   1  12   2    0.10    1.00
   1  12   2    1.40    1.20
  -2 -12  -2   21.10    2.50
  -2 -12  -2   20.60    2.20
   2  12   2   18.10    2.30
   2  12   2   24.70    2.30
  -3 -12  -2   -1.20    0.80
  -3 -12  -2    1.60    1.30
   3  12   2    1.60    1.10
   4 -13  -2    9.30    1.70
   4 -13  -2    5.30    1.20
  -4  13   2    8.00    1.70
  -4  13   2    6.40    1.40
  -4  13   2    9.80    1.80
   3 -13  -2   -1.20    0.70
   3 -13  -2    1.10    1.00
   3 -13  -2    1.10    0.90
  -3  13   2    2.60    1.20
  -3  13   2    0.60    0.90
  -3  13   2   -0.20    0.80
  -3  13   2    1.60    0.90
  -3  13   2   -1.10    0.80
   2 -13  -2    2.30    1.00
   2 -13  -2    1.90    1.00
   2 -13  -2   -0.40    0.80
  -2  13   2    0.80    1.50
  -2  13   2    1.40    1.00
  -2  13   2    1.90    1.10
  -2  13   2    1.30    1.00
  -2  13   2    2.20    1.10
   1 -13  -2    5.30    1.30
   1 -13  -2    5.00    1.20
  -1  13   2    6.50    1.50
  -1  13   2    5.90    1.40
  -1  13   2    5.20    1.30
  -1  13   2    7.30    1.60
   0 -13  -2   -0.20    0.80
   0 -13  -2   -1.40    0.80
   0  13   2   -0.80    0.70
   0  13   2   -0.80    1.00
   0  13   2    0.10    1.00
   0  13   2   -0.40    1.00
  -1 -13  -2    8.60    1.50
  -1 -13  -2   11.30    1.80
  -1 -13  -2   11.60    1.80
   1  13   2    9.70    1.60
   1  13   2   13.60    1.90
   1  13   2    9.60    1.80
  -2 -13  -2    2.80    1.30
   0  15  -3    0.10    1.10
   0  15  -3   -1.70    1.00
   0  15  -3    1.10    1.00
   0 -15   3   -0.70    0.90
   0 -15   3    0.80    0.90
   0 -15   3    1.30    1.20
  -1  15  -3    1.80    1.30
  -1  15  -3    1.10    1.00
  -1  15  -3    2.70    1.10
   1 -15   3    1.90    1.10
   1 -15   3    3.30    1.00
   1 -15   3    2.30    1.10
  -2  15  -3    4.50    1.40
  -2  15  -3   -0.10    1.10
   2 -15   3    3.50    1.10
   2 -15   3    2.00    1.10
   2 -15   3    1.90    1.00
   2  14  -3    0.20    1.00
   2  14  -3    2.30    1.20
  -2 -14   3    1.10    1.00
  -2 -14   3    1.00    1.10
  -2 -14   3   -0.20    0.90
  -2 -14   3    1.20    1.20
   1  14  -3    9.50    1.70
   1  14  -3   10.20    1.70
   1  14  -3    9.80    1.90
  -1 -14   3    9.00    1.70
  -1 -14   3    9.20    1.60
  -1 -14   3   10.70    1.60
  -1 -14   3   11.90    1.80
   0  14  -3    2.30    1.10
   0  14  -3    2.10    1.00
   0  14  -3    1.00    1.00
   0 -14   3    1.20    1.00
   0 -14   3    0.50    1.00
   0 -14   3    2.10    1.10
  -1  14  -3    6.80    1.50
  -1  14  -3    7.00    1.40
  -1  14  -3   10.10    1.70
   1 -14   3    8.80    1.50
   1 -14   3   11.50    1.70
   1 -14   3   10.10    1.50
  -2  14  -3    0.20    0.90
  -2  14  -3   -0.60    1.00
   2 -14   3    2.00    1.10
   2 -14   3    2.90    1.00
  -3  14  -3    4.50    1.40
  -3  14  -3    4.50    1.30
   3 -14   3    6.60    1.50
   3 -14   3    6.70    1.40
   3 -14   3    3.70    1.30
  -4  14  -3    7.70    1.60
  -4  14  -3    8.70    1.80
   4 -14   3    7.60    1.70
   4 -14   3    8.00    1.50
   3  13  -3   -0.70    0.80
   3  13  -3    1.10    0.90
  -3 -13   3    0.00    1.00
  -3 -13   3   -0.10    0.70
  -3 -13   3    1.00    1.00
  -3 -13   3   -0.20    1.10
  -3 -13   3   -0.20    0.80
   2  13  -3   -1.00    0.70
   2  13  -3    0.10    0.90
  -2 -13   3    0.10    0.90
  -2 -13   3   -0.50    0.80
  -2 -13   3    0.10    0.80
  -2 -13   3    0.80    0.90
  -2 -13   3   -0.40    1.10
   1  13  -3    0.10    0.80
   1  13  -3    0.10    0.70
   1  13  -3   -0.20    0.80
  -1 -13   3    0.00    0.80
  -1 -13   3   -0.70    0.80
  -1 -13   3   -0.60    0.70
  -1 -13   3   -0.80    0.70
   0  13  -3   21.60    2.00
   0  13  -3   18.90    1.90
   0  13  -3   23.60    2.20
   0 -13   3   23.70    1.90
   0 -13   3   26.90    2.10
   0 -13   3   18.90    2.00
  -1  13  -3    0.50    0.70
  -1  13  -3   -0.40    0.80
  -1  13  -3   -0.80    0.70
   1 -13   3    0.10    0.80
   1 -13   3   -1.00    0.60
   1 -13   3    0.60    0.70
  -2  13  -3    7.70    1.50
  -2  13  -3    7.20    1.50
   2 -13   3   10.00    1.50
   2 -13   3   10.60    1.50
  -3  13  -3    1.80    1.00
  -3  13  -3    2.40    1.20
  -3  13  -3    1.50    1.00
   3 -13   3    4.30    1.20
   3 -13   3    1.40    0.90
  -4  13  -3   22.50    2.50
  -4  13  -3   16.40    2.00
  -4  13  -3   18.60    2.20
   4 -13   3   21.30    2.40
   4 -13   3   15.20    1.80
  -5  13  -3    2.40    1.20
  -5  13  -3    1.00    1.00
  -5  13  -3    0.30    1.20
   5 -13   3    0.90    0.90
   5 -13   3    1.60    1.30
   4  12  -3    1.30    0.90
   4  12  -3    1.30    1.00
   4  12  -3    0.80    0.90
  -4 -12   3    0.50    0.90
  -4 -12   3    1.40    0.90
  -4 -12   3    0.00    1.20
  -4 -12   3    0.70    1.20
  -4 -12   3    1.20    0.90
   3  12  -3    6.30    1.20
   3  12  -3    4.90    1.10
  -3 -12   3    6.20    1.20
  -3 -12   3    4.20    1.10
  -3 -12   3    7.40    1.40
  -3 -12   3    6.70    1.60
  -3 -12   3    7.00    1.60
   2  12  -3    0.80    0.60
   2  12  -3    1.00    0.90
   2  12  -3    1.00    0.80
  -2 -12   3    0.10    0.90
  -2 -12   3    0.00    0.80
  -2 -12   3    0.10    0.80
  -2 -12   3    0.20    0.70
  -2 -12   3    0.40    1.00
   1  12  -3    2.50    1.00
   1  12  -3    1.10    0.90
   1  12  -3    1.10    0.70
  -1 -12   3    1.30    0.80
  -1 -12   3    1.70    0.90
  -1 -12   3    1.40    1.00
  -1 -12   3    3.20    1.00
  -1 -12   3    1.70    0.90
   0  12  -3   -0.30    0.70
   0  12  -3   -0.70    0.50
   0  12  -3    0.50    0.80
   0 -12   3   -0.50    0.40
   0 -12   3    0.70    0.70
   0 -12   3   -0.40    0.50
   0 -12   3    0.50    0.70
   0 -12   3    0.30    0.70
   0 -12   3    0.20    0.70
  -1  12  -3    1.60    0.80
  -1  12  -3    2.60    0.90
  -1  12  -3    1.10    0.90
   1 -12   3    1.50    0.80
   1 -12   3    2.90    0.90
   1 -12   3    3.80    1.10
  -2  12  -3    6.40    1.20
  -2  12  -3    8.60    1.30
  -2  12  -3    8.40    1.30
   2 -12   3    8.10    1.20
   2 -12   3   10.30    1.50
  -3  12  -3    0.10    0.80
  -3  12  -3   -0.30    0.80
  -3  12  -3   -0.20    0.70
   3 -12   3    0.70    0.70
   3 -12   3   -0.40    0.60
  -4  12  -3    4.00    1.20
  -4  12  -3    3.60    1.20
  -4  12  -3    4.00    1.20
   4 -12   3    2.60    0.90
  -5  12  -3    1.00    1.10
  -5  12  -3    1.10    0.90
  -5  12  -3    0.80    0.90
   5 -12   3    0.10    1.10
   5 -12   3    1.00    0.90
  -6  12  -3    8.20    1.50
  -6  12  -3    4.20    1.40
  -6  12  -3    3.20    1.40
   6 -12   3    7.60    1.30
   6 -12   3    7.30    1.70
   5  11  -3   -1.30    0.90
   5  11  -3   -1.80    0.70
   5  11  -3   -0.90    0.70
   5  11  -3    0.60    0.90
  -5 -11   3    0.10    0.80
  -5 -11   3    0.20    0.80
  -5 -11   3   -0.20    1.20
  -5 -11   3    0.30    0.80
  -5 -11   3   -1.10    1.20
   4  11  -3   -1.00    0.70
   4  11  -3   -0.80    0.80
   4  11  -3    0.00    0.80
   4  11  -3   -1.10    0.70
  -4 -11   3   -1.10    0.60
  -4 -11   3   -0.20    0.60
  -4 -11   3   -1.10    1.00
  -4 -11   3   -0.70    1.00
  -4 -11   3   -0.90    0.70
   3  11  -3   20.20    1.90
   3  11  -3   21.20    1.70
  -3 -11   3   20.10    2.00
  -3 -11   3   19.50    1.80
  -3 -11   3   22.10    2.30
  -3 -11   3   21.00    1.70
  -3 -11   3   18.00    2.10
   2  11  -3    1.30    0.70
   2  11  -3    0.50    0.50
   2  11  -3   -0.60    0.70
  -2 -11   3    0.90    0.80
  -2 -11   3    1.20    0.80
  -2 -11   3    0.40    0.90
  -2 -11   3   -1.00    0.60
  -2 -11   3    0.00    0.80
   1  11  -3   47.00    2.40
   1  11  -3   45.50    2.50
   1  11  -3   44.80    2.40
  -1 -11   3   50.39    2.80
  -1 -11   3   48.40    2.80
  -1 -11   3   48.00    2.50
  -1 -11   3   45.40    2.60
  -1 -11   3   47.30    2.40
   0  11  -3   13.50    1.40
   0  11  -3   13.50    1.50
   0  11  -3   14.00    1.40
   0  11  -3   17.30    2.20
   0 -11   3   11.50    1.50
   0 -11   3   12.00    1.40
   0 -11   3   12.40    1.60
   0 -11   3   13.30    1.00
   0 -11   3   13.00    1.40
   0 -11   3   13.70    1.50
  -1  11  -3   10.00    1.30
  -1  11  -3   10.20    1.30
  -1  11  -3    9.50    1.30
  -1  11  -3    9.80    1.30
   1 -11   3   10.10    1.40
   1 -11   3    8.80    1.30
   1 -11   3   10.20    1.30
   1 -11   3   10.20    1.20
   1 -11   3    9.90    0.80
  -2  11  -3   23.40    1.80
  -2  11  -3   21.80    1.70
  -2  11  -3   24.00    1.90
   2 -11   3   22.60    1.80
   2 -11   3   23.70    1.80
  -3  11  -3   32.20    2.10
  -3  11  -3   31.00    2.20
  -3  11  -3   33.20    2.20
   3 -11   3   31.20    2.20
   3 -11   3   31.70    2.00
  -4  11  -3    9.90    1.40
  -4  11  -3    7.80    1.30
  -4  11  -3   10.10    1.50
   4 -11   3   12.30    1.40
  -5  11  -3   -0.20    0.70
  -5  11  -3    1.00    0.90
  -5  11  -3    0.30    0.70
   5 -11   3   -0.80    0.80
   5 -11   3    0.80    0.80
  -6  11  -3    1.80    1.10
  -6  11  -3    3.50    1.40
  -6  11  -3    1.30    1.00
   6 -11   3    1.10    0.90
   6 -11   3    2.50    1.30
   5  10  -3   -0.60    0.60
   5  10  -3   -0.60    0.80
   5  10  -3   -1.00    0.60
   5  10  -3   -0.50    0.80
  -5 -10   3   -3.10    0.90
  -5 -10   3   -2.40    1.10
  -5 -10   3   -0.30    0.70
  -5 -10   3   -0.60    0.70
  -5 -10   3   -0.70    0.70
   4  10  -3    0.20    0.70
   4  10  -3   -0.50    0.70
   4  10  -3   -0.20    0.60
   4  10  -3   -0.20    0.60
  -4 -10   3   -0.60    0.60
  -4 -10   3   -0.70    1.00
  -4 -10   3    0.60    1.10
  -4 -10   3    0.20    0.60
  -4 -10   3    0.20    0.70
   3  10  -3    4.20    0.90
   3  10  -3    6.80    1.10
   3  10  -3    5.10    1.00
  -3 -10   3    4.90    1.00
  -3 -10   3    6.80    1.20
  -3 -10   3    6.60    1.40
  -3 -10   3    6.00    1.40
  -3 -10   3    6.00    1.00
   2  10  -3   17.20    1.30
   2  10  -3   15.50    1.20
   2  10  -3   15.80    1.50
   2  10  -3   18.00    1.50
  -2 -10   3   18.40    1.80
  -2 -10   3   18.50    1.50
  -2 -10   3   15.30    1.70
  -2 -10   3   14.60    1.40
  -2 -10   3   17.40    1.50
   1  10  -3   67.69    2.90
   1  10  -3   70.09    2.50
   1  10  -3   65.99    2.80
   1  10  -3   70.39    3.00
  -1 -10   3   68.29    2.90
  -1 -10   3   71.19    3.10
  -1 -10   3   69.19    3.20
  -1 -10   3   66.99    2.90
  -1 -10   3   68.19    3.10
   0  10  -3    4.30    0.90
   0  10  -3    3.30    0.80
   0  10  -3    3.70    0.90
   0  10  -3    6.20    1.00
   0 -10   3    4.30    1.10
   0 -10   3    3.60    0.80
   0 -10   3    3.60    0.90
   0 -10   3    3.40    0.60
   0 -10   3    2.80    0.80
   0 -10   3    3.70    0.90
  -1  10  -3    0.50    0.70
  -1  10  -3    0.90    0.70
  -1  10  -3    0.00    0.60
  -1  10  -3    0.60    0.70
   1 -10   3   -0.80    0.50
   1 -10   3    0.40    0.70
   1 -10   3    1.10    0.70
   1 -10   3    0.40    0.30
   1 -10   3    0.30    0.60
  -2  10  -3   22.20    1.80
  -2  10  -3   23.20    1.70
  -2  10  -3   23.80    1.80
   2 -10   3   23.80    1.00
   2 -10   3   23.00    1.70
   2 -10   3   23.00    1.60
   2 -10   3   20.80    1.60
  -3  10  -3    2.60    0.80
  -3  10  -3    4.00    1.00
  -3  10  -3    3.00    0.90
   3 -10   3    2.20    0.70
   3 -10   3    2.80    0.90
  -4  10  -3    0.40    0.70
  -4  10  -3    0.30    0.60
  -4  10  -3    0.30    0.80
   4 -10   3    0.30    0.50
  -5  10  -3   11.80    1.50
  -5  10  -3    8.00    1.40
  -5  10  -3    8.20    1.40
   5 -10   3    9.50    1.60
   5 -10   3    8.30    1.20
  -6  10  -3    5.10    1.40
  -6  10  -3    4.50    1.10
  -6  10  -3    5.20    1.30
   6 -10   3    5.50    1.40
   6 -10   3    3.20    0.90
  -7  10  -3    0.10    0.90
  -7  10  -3    0.40    1.20
   7 -10   3   -0.80    0.90
   6   9  -3    6.60    1.40
   6   9  -3    4.80    1.50
  -6  -9   3    6.30    1.90
  -6  -9   3    3.00    1.50
  -6  -9   3    7.40    1.30
   5   9  -3    1.00    1.00
   5   9  -3    2.40    0.80
   5   9  -3    1.80    0.90
  -5  -9   3    2.20    0.90
  -5  -9   3    2.80    0.90
  -5  -9   3    2.50    1.30
  -5  -9   3    2.30    1.30
   4   9  -3    4.50    1.10
   4   9  -3    6.00    1.20
   4   9  -3    3.10    0.80
  -4  -9   3    4.10    1.00
  -4  -9   3    5.10    1.40
  -4  -9   3    6.20    1.40
  -4  -9   3    5.30    1.00
   3   9  -3    0.90    0.70
   3   9  -3    3.30    0.80
  -3  -9   3    1.50    0.70
  -3  -9   3    2.20    0.70
  -3  -9   3    2.70    1.00
  -3  -9   3    1.50    0.90
   2   9  -3   82.99    3.00
   2   9  -3   81.79    3.10
   2   9  -3   79.89    3.20
   2   9  -3   89.39    3.20
  -2  -9   3   81.29    3.20
  -2  -9   3   84.29    3.30
  -2  -9   3   82.99    3.50
  -2  -9   3   80.29    3.50
  -2  -9   3   86.29    3.20
   1   9  -3  131.89    4.50
   1   9  -3  130.59    4.40
   1   9  -3  130.79    4.00
   1   9  -3  127.79    4.30
  -1  -9   3  123.99    4.40
  -1  -9   3  125.49    4.60
  -1  -9   3  133.79    4.70
  -1  -9   3  137.59    4.40
   0   9  -3  342.27    9.80
   0   9  -3  322.37    9.70
   0   9  -3  337.37    9.80
   0   9  -3  352.76   10.00
   0   9  -3  370.66    9.30
   0  -9   3  330.17    9.80
   0  -9   3  337.97    9.90
   0  -9   3  331.87    9.90
   0  -9   3  334.97    9.90
   0  -9   3  332.37    9.40
   0  -9   3  337.77    9.70
  -1   9  -3   -1.30    0.50
  -1   9  -3   -0.20    0.60
  -1   9  -3   -0.50    0.60
  -1   9  -3   -0.60    0.60
   1  -9   3   -1.00    0.50
   1  -9   3   -1.10    0.50
   1  -9   3   -0.70    0.60
   1  -9   3   -0.40    0.30
   1  -9   3   -1.10    0.50
  -2   9  -3    0.40    0.50
  -2   9  -3   -0.70    0.50
  -2   9  -3   -0.70    0.50
   2  -9   3   -0.80    0.50
   2  -9   3   -0.30    0.20
   2  -9   3   -0.60    0.40
   2  -9   3   -0.40    0.50
  -3   9  -3   17.60    1.50
  -3   9  -3   20.10    1.60
  -3   9  -3   19.70    1.40
   3  -9   3   15.70    1.40
   3  -9   3   18.30    1.60
   3  -9   3   20.20    0.90
  -4   9  -3   22.00    1.80
  -4   9  -3   21.30    1.70
  -4   9  -3   20.60    1.50
   4  -9   3   20.00    1.50
  -5   9  -3   23.00    2.00
  -5   9  -3   25.00    2.00
  -5   9  -3   25.20    1.80
   5  -9   3   22.20    1.60
   5  -9   3   25.50    2.10
  -6   9  -3    7.50    1.40
  -6   9  -3    8.40    1.30
  -6   9  -3    7.20    1.40
  -6   9  -3    6.30    1.20
   6  -9   3    7.30    1.10
   6  -9   3   10.30    1.30
   6  -9   3    9.30    1.70
  -7   9  -3   -0.10    0.80
  -7   9  -3   -0.30    0.90
   7  -9   3    0.00    0.90
   6   8  -3   28.50    2.10
   6   8  -3   26.50    2.50
  -6  -8   3   22.20    2.50
  -6  -8   3   28.00    2.00
  -6  -8   3   31.90    2.90
   5   8  -3   17.30    1.50
   5   8  -3   21.80    1.80
   5   8  -3   17.70    2.00
  -5  -8   3   23.30    1.80
  -5  -8   3   22.30    1.60
  -5  -8   3   18.70    2.20
  -5  -8   3   17.50    2.10
   4   8  -3   15.20    1.70
   4   8  -3   15.80    1.70
   4   8  -3   18.20    1.40
  -4  -8   3   18.00    1.40
  -4  -8   3   19.10    2.00
  -4  -8   3   15.70    1.30
  -4  -8   3   13.90    1.60
   3   8  -3   44.30    2.10
   3   8  -3   45.90    2.30
  -3  -8   3   46.60    2.20
  -3  -8   3   43.80    2.50
  -3  -8   3   42.80    2.10
  -3  -8   3   44.60    2.40
   2   8  -3   -0.10    0.40
   2   8  -3    0.40    0.40
   2   8  -3   -0.10    0.40
   2   8  -3    0.60    0.50
   2   8  -3    0.00    0.20
  -2  -8   3    0.40    0.70
  -2  -8   3   -0.30    0.50
  -2  -8   3   -0.40    0.80
  -2  -8   3    0.40    0.50
  -2  -8   3   -0.20    0.40
   1   8  -3    3.90    0.70
   1   8  -3    3.40    0.50
   1   8  -3    3.80    0.70
   1   8  -3    2.60    0.60
   1   8  -3    4.00    0.70
  -1  -8   3    3.60    0.70
  -1  -8   3    2.60    0.60
  -1  -8   3    3.50    0.90
  -1  -8   3    2.40    0.60
  -1  -8   3    3.30    0.70
  -1  -8   3    2.90    0.80
   0   8  -3   50.49    2.20
   0   8  -3   48.30    2.10
   0   8  -3   47.50    2.10
   0   8  -3   48.80    2.20
   0  -8   3   53.29    2.20
   0  -8   3   47.70    2.10
   0  -8   3   47.70    2.20
   0  -8   3   53.29    2.20
   0  -8   3   49.20    2.30
  -1   8  -3    2.30    0.60
  -1   8  -3    2.30    0.60
  -1   8  -3    1.80    0.60
  -1   8  -3    2.60    0.70
   1  -8   3    1.80    0.60
   1  -8   3    2.20    0.70
   1  -8   3    1.40    0.50
   1  -8   3    2.80    0.70
   1  -8   3    2.60    0.40
  -2   8  -3   93.09    3.30
  -2   8  -3   88.59    3.40
  -2   8  -3   93.49    3.40
   2  -8   3   90.49    3.20
   2  -8   3   90.59    3.30
   2  -8   3   91.09    2.70
   2  -8   3   86.19    3.40
  -3   8  -3   18.70    1.40
  -3   8  -3   16.40    1.40
  -3   8  -3   16.10    1.40
   3  -8   3   16.80    1.20
   3  -8   3   16.60    0.80
   3  -8   3   16.10    1.30
   3  -8   3   17.80    1.50
  -4   8  -3    0.10    0.50
  -4   8  -3    0.50    0.60
  -4   8  -3   -0.10    0.40
   4  -8   3   -0.20    0.40
   4  -8   3    0.20    0.30
  -5   8  -3    7.60    1.10
  -5   8  -3    7.50    1.20
  -5   8  -3    8.80    1.30
   5  -8   3    6.30    1.00
   5  -8   3    6.50    0.80
   5  -8   3    6.80    1.30
  -6   8  -3    9.00    1.50
  -6   8  -3    9.90    1.50
  -6   8  -3   11.40    1.40
  -6   8  -3   10.40    1.30
   6  -8   3   11.00    1.30
   6  -8   3   10.10    1.70
   6  -8   3    9.20    1.20
  -7   8  -3    3.80    1.10
  -7   8  -3    2.40    1.10
   7  -8   3    3.60    1.20
   7   7  -3   -1.50    1.00
  -7  -7   3    1.80    1.50
  -7  -7   3    0.20    0.80
  -7  -7   3   -0.30    1.40
   6   7  -3    1.50    1.00
   6   7  -3    3.00    1.00
  -6  -7   3    3.60    1.00
  -6  -7   3    2.20    1.40
  -6  -7   3    1.50    1.30
   5   7  -3    2.30    0.90
   5   7  -3    3.20    0.70
   5   7  -3    1.90    1.00
  -5  -7   3    2.10    1.10
  -5  -7   3    2.80    0.80
  -5  -7   3    4.30    0.80
  -5  -7   3    3.60    1.20
   4   7  -3   32.30    2.00
   4   7  -3   37.30    1.80
   4   7  -3   35.40    2.30
  -4  -7   3   34.70    1.80
  -4  -7   3   38.10    2.30
  -4  -7   3   37.10    2.30
  -4  -7   3   36.90    1.90
   3   7  -3  152.88    5.30
   3   7  -3  147.09    4.80
  -3  -7   3  156.78    5.30
  -3  -7   3  163.48    5.80
  -3  -7   3  158.38    5.00
  -3  -7   3  156.38    4.90
  -3  -7   3  158.28    5.30
   2   7  -3   15.60    1.10
   2   7  -3   16.30    1.10
   2   7  -3   16.10    1.20
   2   7  -3   16.90    1.00
  -2  -7   3   18.80    1.20
  -2  -7   3   17.00    1.40
  -2  -7   3   20.10    1.20
  -2  -7   3   19.40    1.20
  -2  -7   3   17.00    1.40
   1   7  -3   36.60    1.70
   1   7  -3   36.50    1.60
   1   7  -3   41.10    1.80
   1   7  -3   34.10    1.60
   1   7  -3   38.00    1.10
   1   7  -3   39.20    1.60
  -1  -7   3   39.00    1.70
  -1  -7   3   37.20    1.70
  -1  -7   3   37.30    1.70
  -1  -7   3   36.00    1.80
  -1  -7   3   37.40    1.80
  -1  -7   3   40.70    1.90
   0   7  -3   40.50    1.30
   0   7  -3   39.00    1.70
   0   7  -3   39.00    1.80
   0  -7   3   40.30    1.80
   0  -7   3   40.80    1.80
   0  -7   3   39.10    1.70
   0  -7   3   39.70    1.90
   0  -7   3   38.10    1.80
   0  -7   3   40.70    1.80
  -1   7  -3    2.10    0.50
  -1   7  -3    4.90    0.70
  -1   7  -3    3.20    0.60
  -1   7  -3    2.90    0.60
   1  -7   3    3.40    0.60
   1  -7   3    4.60    0.80
   1  -7   3    4.20    0.50
   1  -7   3    4.10    0.70
   1  -7   3    4.40    0.60
  -2   7  -3   16.20    1.10
  -2   7  -3   16.80    1.10
  -2   7  -3   15.60    1.20
  -2   7  -3   16.20    1.20
   2  -7   3   18.50    1.20
   2  -7   3   17.90    1.10
   2  -7   3   15.90    1.20
   2  -7   3   16.80    0.80
  -3   7  -3   25.40    1.50
  -3   7  -3   26.10    1.00
  -3   7  -3   22.10    1.50
  -3   7  -3   23.80    1.60
  -3   7  -3   27.30    1.60
   3  -7   3   27.00    1.10
   3  -7   3   24.50    1.60
   3  -7   3   28.50    1.50
   3  -7   3   25.40    1.00
   3  -7   3   26.20    1.40
  -4   7  -3  198.68    6.10
  -4   7  -3  192.98    6.20
  -4   7  -3  189.48    6.20
   4  -7   3  193.78    6.00
   4  -7   3  197.48    5.80
  -5   7  -3   28.90    1.80
  -5   7  -3   28.80    1.90
  -5   7  -3   31.20    1.90
  -5   7  -3   29.10    1.80
   5  -7   3   28.90    2.00
   5  -7   3   29.50    1.70
   5  -7   3   28.20    1.70
  -6   7  -3   -0.60    0.50
  -6   7  -3    0.10    0.60
  -6   7  -3    0.20    0.70
  -6   7  -3    0.40    0.70
   6  -7   3    0.70    0.60
   6  -7   3    0.20    0.50
   6  -7   3   -0.80    0.50
   6  -7   3    1.50    0.90
  -7   7  -3   -0.50    0.80
  -7   7  -3    0.80    0.80
   7  -7   3    2.40    1.00
   7  -7   3    2.80    1.20
  -8   7  -3    0.10    0.90
  -8   7  -3    0.60    1.10
   8  -7   3   -0.50    0.70
   7   6  -3   -0.30    1.10
  -7  -6   3   -2.50    1.00
  -7  -6   3   -0.20    0.70
  -7  -6   3    1.30    1.20
   6   6  -3    9.00    1.40
   6   6  -3    8.20    1.60
  -6  -6   3    4.50    1.30
  -6  -6   3    9.20    1.70
  -6  -6   3    6.70    1.10
   5   6  -3   84.69    3.60
   5   6  -3   87.79    4.00
   5   6  -3   84.29    3.00
  -5  -6   3   89.79    3.90
  -5  -6   3   87.49    3.10
  -5  -6   3   88.69    3.30
  -5  -6   3   84.79    3.80
   4   6  -3    3.50    0.60
   4   6  -3    3.20    0.90
   4   6  -3    4.80    0.90
  -4  -6   3    5.00    1.00
  -4  -6   3    6.20    0.80
  -4  -6   3    5.00    1.10
  -4  -6   3    3.60    0.70
   3   6  -3    7.80    0.80
   3   6  -3    6.90    0.90
   3   6  -3    7.70    0.80
   3   6  -3    5.60    0.90
  -3  -6   3    7.60    0.80
  -3  -6   3    6.40    1.00
  -3  -6   3    6.90    0.80
  -3  -6   3    6.00    0.80
  -3  -6   3    7.10    1.10
  -3  -6   3    7.40    0.60
   2   6  -3   59.49    2.20
   2   6  -3   56.69    2.30
   2   6  -3   59.69    2.10
   2   6  -3   60.79    2.20
  -2  -6   3   57.89    2.20
  -2  -6   3   56.79    2.20
  -2  -6   3   58.49    2.50
  -2  -6   3   61.69    2.40
  -2  -6   3   61.09    2.30
   1   6  -3  303.87    8.30
   1   6  -3  309.97    7.90
   1   6  -3  300.17    8.40
   1   6  -3  302.27    8.40
   1   6  -3  295.57    8.30
   1   6  -3  293.77    8.40
  -1  -6   3  316.47    8.60
  -1  -6   3  300.47    8.40
  -1  -6   3  298.57    8.40
  -1  -6   3  292.97    8.60
  -1  -6   3  302.77    8.30
  -1  -6   3  298.87    8.50
   0   6  -3   34.80    1.50
   0   6  -3   34.50    1.60
   0   6  -3   33.70    1.50
   0   6  -3   35.40    1.50
   0  -6   3   33.40    1.50
   0  -6   3   34.30    1.60
   0  -6   3   36.00    1.60
   0  -6   3   32.80    1.50
   0  -6   3   32.90    1.50
   0  -6   3   33.70    1.30
   0  -6   3   37.10    1.60
  -1   6  -3  729.83   19.50
  -1   6  -3  739.43   19.50
  -1   6  -3  766.32   19.60
  -1   6  -3  711.73   19.40
   1  -6   3  739.63   19.50
   1  -6   3  714.03   19.40
   1  -6   3  748.63   19.60
   1  -6   3  732.23   19.40
   1  -6   3  734.13   19.10
  -2   6  -3   38.30    1.70
  -2   6  -3   34.80    1.70
  -2   6  -3   35.70    1.70
  -2   6  -3   38.10    1.30
  -2   6  -3   39.30    1.70
   2  -6   3   39.30    1.20
   2  -6   3   37.70    1.30
   2  -6   3   34.40    1.60
   2  -6   3   37.60    1.50
   2  -6   3   36.40    1.80
   2  -6   3   38.90    1.70
  -3   6  -3  146.99    4.50
  -3   6  -3  141.79    4.00
  -3   6  -3  134.39    4.50
  -3   6  -3  138.39    4.50
  -3   6  -3  147.59    4.70
   3  -6   3  139.49    4.10
   3  -6   3  139.69    4.80
   3  -6   3  140.69    3.90
   3  -6   3  142.39    4.40
   3  -6   3  137.59    4.10
  -4   6  -3   92.59    3.50
  -4   6  -3  103.99    3.50
  -4   6  -3   94.19    3.50
  -4   6  -3   94.69    3.40
   4  -6   3   93.49    3.30
   4  -6   3   96.39    3.30
  -5   6  -3    0.00    0.50
  -5   6  -3    0.30    0.50
  -5   6  -3    0.10    0.50
  -5   6  -3    0.10    0.50
   5  -6   3    0.80    0.50
   5  -6   3    0.10    0.40
   5  -6   3    0.80    0.50
   5  -6   3    0.40    0.60
  -6   6  -3    2.20    0.80
  -6   6  -3    1.40    0.70
  -6   6  -3    1.40    0.70
  -6   6  -3    1.80    0.70
   6  -6   3    1.80    0.80
   6  -6   3    2.00    0.70
   6  -6   3    2.30    0.70
   6  -6   3    1.80    0.60
  -7   6  -3    1.40    0.80
  -7   6  -3   -0.20    1.00
  -7   6  -3    0.20    0.80
   7  -6   3   -0.60    0.70
   7  -6   3    0.30    0.80
   7  -6   3    0.40    0.60
  -8   6  -3   16.20    1.90
  -8   6  -3   20.30    2.60
   8  -6   3   24.80    2.50
   8  -6   3   17.90    2.20
   7   5  -3   -1.20    1.00
  -7  -5   3   -0.70    0.60
  -7  -5   3   -0.90    1.00
  -7  -5   3   -1.10    1.00
   6   5  -3   32.50    2.50
   6   5  -3   33.30    2.10
  -6  -5   3   31.70    1.80
  -6  -5   3   28.70    2.50
  -6  -5   3   30.60    2.40
   5   5  -3   37.30    1.60
   5   5  -3   37.60    2.50
   5   5  -3   37.70    2.10
  -5  -5   3   37.80    2.30
  -5  -5   3   37.50    1.80
  -5  -5   3   37.80    2.30
  -5  -5   3   37.30    1.70
   4   5  -3   12.00    0.90
   4   5  -3   12.50    1.30
   4   5  -3   10.90    1.30
  -4  -5   3   12.60    1.00
  -4  -5   3   13.70    1.30
  -4  -5   3   12.10    0.90
  -4  -5   3   12.10    1.00
  -4  -5   3   12.90    1.40
   3   5  -3   59.69    2.40
   3   5  -3   64.79    2.10
   3   5  -3   59.39    2.10
   3   5  -3   57.69    2.50
  -3  -5   3   57.09    2.10
  -3  -5   3   60.99    2.00
  -3  -5   3   62.09    2.30
  -3  -5   3   60.39    2.20
  -3  -5   3   55.89    2.50
  -3  -5   3   63.99    2.00
  -3  -5   3   58.29    2.50
   2   5  -3    3.20    0.30
   2   5  -3    1.30    0.50
   2   5  -3    3.00    0.50
   2   5  -3    3.10    0.50
  -2  -5   3    2.30    0.40
  -2  -5   3    3.20    0.40
  -2  -5   3    3.00    0.50
  -2  -5   3    2.90    0.50
  -2  -5   3    2.40    0.60
  -2  -5   3    2.60    0.60
   1   5  -3  158.98    4.60
   1   5  -3  166.28    4.30
   1   5  -3  162.98    4.70
   1   5  -3  157.38    4.60
   1   5  -3  164.18    4.70
  -1  -5   3  160.68    4.70
  -1  -5   3  157.48    4.70
  -1  -5   3  155.28    4.60
  -1  -5   3  160.48    4.70
  -1  -5   3  157.08    4.80
  -1  -5   3  160.28    4.70
  -1  -5   3  159.68    4.60
   0   5  -3  664.13   17.30
   0   5  -3  669.73   17.40
   0   5  -3  669.63   17.40
   0   5  -3  685.83   17.40
   0   5  -3  652.13   17.40
   0   5  -3  661.33   17.40
   0  -5   3  656.23   17.40
   0  -5   3  652.13   17.50
   0  -5   3  638.44   17.20
   0  -5   3  690.93   17.10
   0  -5   3  654.63   17.40
   0  -5   3  642.54   17.30
   0  -5   3  653.23   17.40
   0  -5   3  634.44   17.30
  -1   5  -3   18.00    1.00
  -1   5  -3   16.80    1.00
  -1   5  -3   17.80    1.10
   1  -5   3   17.40    1.00
   1  -5   3   18.40    0.50
   1  -5   3   19.30    0.90
   1  -5   3   19.30    1.10
   1  -5   3   19.60    1.00
   1  -5   3   20.00    1.00
   1  -5   3   17.10    0.80
  -2   5  -3   42.80    1.40
  -2   5  -3   40.80    1.80
  -2   5  -3   45.00    1.80
  -2   5  -3   40.80    1.70
  -2   5  -3   42.80    1.70
   2  -5   3   44.50    1.80
   2  -5   3   44.10    1.50
   2  -5   3   43.50    1.70
   2  -5   3   42.20    1.40
   2  -5   3   43.10    1.50
   2  -5   3   39.40    1.80
  -3   5  -3    1.80    0.50
  -3   5  -3    1.40    0.40
  -3   5  -3    2.50    0.40
  -3   5  -3    2.00    0.50
  -3   5  -3    1.80    0.50
   3  -5   3    1.10    0.40
   3  -5   3    1.70    0.40
   3  -5   3    2.30    0.20
   3  -5   3    2.10    0.40
  -4   5  -3   51.79    2.20
  -4   5  -3   51.69    2.30
  -4   5  -3   50.99    2.30
  -4   5  -3   56.49    2.30
  -4   5  -3   50.39    2.20
   4  -5   3   51.89    2.10
   4  -5   3   55.49    2.20
   4  -5   3   59.19    2.30
   4  -5   3   54.39    2.30
  -5   5  -3   17.30    1.40
  -5   5  -3   17.80    1.30
  -5   5  -3   18.30    1.40
  -5   5  -3   18.60    1.30
   5  -5   3   17.20    1.40
   5  -5   3   17.10    1.20
   5  -5   3   16.90    1.40
   5  -5   3   16.90    1.20
  -6   5  -3    1.20    0.60
  -6   5  -3    1.50    0.70
  -6   5  -3    0.50    0.60
  -6   5  -3    1.20    0.60
   6  -5   3    2.10    0.80
   6  -5   3    0.40    0.50
   6  -5   3    1.90    0.70
   6  -5   3    1.90    0.60
  -7   5  -3    0.70    0.70
  -7   5  -3    0.30    0.70
  -7   5  -3   -0.60    0.50
  -7   5  -3    0.40    0.90
   7  -5   3   -0.30    0.50
   7  -5   3   -1.30    0.70
   7  -5   3    0.50    0.70
  -8   5  -3    5.60    1.20
  -8   5  -3    4.20    1.50
   8  -5   3    5.00    1.40
   8  -5   3    6.20    1.40
   8   4  -3    3.70    1.50
  -8  -4   3    3.50    1.60
  -8  -4   3    2.30    0.90
  -8  -4   3    5.50    1.60
   7   4  -3   20.60    1.70
   7   4  -3   15.50    2.10
  -7  -4   3   28.30    2.60
  -7  -4   3   22.20    1.60
  -7  -4   3   22.00    2.50
   6   4  -3   25.40    1.80
   6   4  -3   24.00    2.20
  -6  -4   3   29.10    1.60
  -6  -4   3   27.50    2.40
  -6  -4   3   29.00    2.20
   5   4  -3   22.00    1.10
   5   4  -3   19.60    1.80
   5   4  -3   19.60    1.50
  -5  -4   3   21.50    1.30
  -5  -4   3   21.60    1.30
  -5  -4   3   21.30    1.90
  -5  -4   3   22.80    1.10
  -5  -4   3   20.80    1.80
   4   4  -3   -0.10    0.40
   4   4  -3   -0.90    0.30
   4   4  -3    0.00    0.30
  -4  -4   3    0.10    0.60
  -4  -4   3   -0.20    0.50
  -4  -4   3    0.30    0.40
  -4  -4   3   -0.30    0.30
  -4  -4   3   -0.10    0.20
  -4  -4   3   -0.20    0.30
   3   4  -3    2.00    0.60
   3   4  -3    1.90    0.40
   3   4  -3    1.30    0.50
   3   4  -3    2.30    0.40
  -3  -4   3    1.70    0.40
  -3  -4   3    1.90    0.30
  -3  -4   3    1.90    0.50
  -3  -4   3    1.80    0.40
  -3  -4   3    2.50    0.60
  -3  -4   3    2.20    0.40
  -3  -4   3    2.40    0.40
   2   4  -3   31.20    1.10
   2   4  -3   30.80    1.20
   2   4  -3   30.10    1.20
   2   4  -3   30.10    1.20
   2   4  -3   30.80    1.40
   2   4  -3   28.00    1.40
  -2  -4   3   29.10    1.20
  -2  -4   3   31.20    1.20
  -2  -4   3   29.00    1.40
  -2  -4   3   28.00    1.40
  -2  -4   3   28.10    1.20
  -2  -4   3   27.90    1.20
  -2  -4   3   29.40    1.20
   1   4  -3    5.50    0.50
   1   4  -3    4.80    0.50
   1   4  -3    5.20    0.50
   1   4  -3    5.70    0.50
   1   4  -3    6.70    0.60
   1   4  -3    6.30    0.50
   1   4  -3    4.90    0.50
   1   4  -3    7.30    0.40
  -1  -4   3    6.20    0.50
  -1  -4   3    4.90    0.50
  -1  -4   3    5.20    0.50
  -1  -4   3    5.10    0.50
  -1  -4   3    5.80    0.60
  -1  -4   3    6.30    0.70
  -1  -4   3    5.70    0.50
  -1  -4   3    6.00    0.60
  -1  -4   3    6.20    0.50
   0   4  -3    5.40    0.50
   0   4  -3    5.50    0.40
   0   4  -3    4.60    0.50
   0   4  -3    4.10    0.40
   0   4  -3    4.60    0.50
   0   4  -3    4.10    0.50
   0   4  -3    5.00    0.50
   0   4  -3    4.50    0.50
   0  -4   3    4.90    0.50
   0  -4   3    4.90    0.50
   0  -4   3    5.10    0.40
   0  -4   3    5.90    0.40
   0  -4   3    4.60    0.50
   0  -4   3    5.10    0.50
   0  -4   3    5.10    0.50
   0  -4   3    5.50    0.60
   0  -4   3    5.50    0.60
   0  -4   3    6.40    0.60
   0  -4   3    4.50    0.50
   0  -4   3    4.70    0.50
  -1   4  -3    0.50    0.20
  -1   4  -3    0.50    0.30
  -1   4  -3    0.60    0.30
  -1   4  -3    0.40    0.30
  -1   4  -3    0.40    0.30
  -1   4  -3    0.60    0.30
   1  -4   3    0.40    0.20
   1  -4   3    1.00    0.30
   1  -4   3    0.60    0.40
   1  -4   3    0.20    0.30
   1  -4   3    0.20    0.20
   1  -4   3    1.20    0.30
  -2   4  -3  157.38    4.70
  -2   4  -3  163.68    4.40
  -2   4  -3  154.98    4.70
  -2   4  -3  154.18    4.70
  -2   4  -3  162.48    4.70
   2  -4   3  162.68    4.50
   2  -4   3  159.68    4.70
   2  -4   3  152.78    4.90
   2  -4   3  160.58    4.60
   2  -4   3  163.18    4.30
  -3   4  -3   17.30    1.10
  -3   4  -3   21.80    1.20
  -3   4  -3   17.50    1.10
  -3   4  -3   19.30    1.10
   3  -4   3   17.70    0.90
   3  -4   3   16.30    1.00
   3  -4   3   19.80    1.10
  -4   4  -3  145.49    4.60
  -4   4  -3  146.59    4.60
  -4   4  -3  145.59    4.60
  -4   4  -3  148.49    4.80
  -4   4  -3  155.88    4.80
   4  -4   3  141.49    4.80
   4  -4   3  140.29    4.50
   4  -4   3  153.28    4.60
   4  -4   3  148.09    4.60
  -5   4  -3    3.40    0.70
  -5   4  -3    3.70    0.70
  -5   4  -3    4.30    0.70
  -5   4  -3    4.00    0.80
   5  -4   3    3.70    0.80
   5  -4   3    2.80    0.60
   5  -4   3    3.80    0.80
   5  -4   3    3.40    0.70
  -6   4  -3   10.20    1.10
  -6   4  -3    9.70    1.10
  -6   4  -3   10.50    1.30
  -6   4  -3   10.10    1.60
   6  -4   3    8.40    1.30
   6  -4   3    9.00    1.30
   6  -4   3    8.60    1.00
  -7   4  -3   11.60    1.30
  -7   4  -3   10.20    1.40
  -7   4  -3   10.40    1.80
   7  -4   3   12.30    1.30
   7  -4   3   10.70    1.60
   7  -4   3   10.90    1.40
  -8   4  -3    3.90    1.50
  -8   4  -3    7.10    1.30
   8  -4   3    6.40    1.50
   8  -4   3    5.50    1.40
   8   3  -3   -0.50    0.90
  -8  -3   3   -2.60    0.90
  -8  -3   3    1.30    1.10
  -8  -3   3   -0.20    0.60
   7   3  -3    5.90    1.40
   7   3  -3    6.30    1.10
  -7  -3   3    6.40    1.40
  -7  -3   3    5.00    0.90
  -7  -3   3    6.00    1.50
   6   3  -3   16.60    1.90
   6   3  -3   17.00    1.40
  -6  -3   3   16.50    1.80
  -6  -3   3   15.50    1.10
   5   3  -3   13.90    1.20
   5   3  -3   17.20    1.60
   5   3  -3   16.30    0.80
  -5  -3   3   15.40    0.80
  -5  -3   3   15.20    1.50
  -5  -3   3   15.30    1.10
  -5  -3   3   14.60    1.00
  -5  -3   3   17.00    0.90
   4   3  -3  160.38    4.50
   4   3  -3  170.38    4.60
   4   3  -3  159.58    5.50
   4   3  -3  158.88    5.10
  -4  -3   3  166.58    4.50
  -4  -3   3  155.98    4.50
  -4  -3   3  152.58    4.60
  -4  -3   3  159.48    4.70
  -4  -3   3  159.98    5.30
   3   3  -3   15.80    1.00
   3   3  -3   13.10    1.10
   3   3  -3   14.70    0.70
   3   3  -3   15.10    0.70
  -3  -3   3   13.80    1.10
  -3  -3   3   13.40    1.00
  -3  -3   3   14.40    0.80
  -3  -3   3   13.70    0.70
  -3  -3   3   13.90    0.70
   2   3  -3  102.39    3.00
   2   3  -3  108.49    2.90
   2   3  -3  100.19    3.40
   2   3  -3  110.69    3.40
   2   3  -3  102.19    3.10
   2   3  -3  107.09    3.00
   2   3  -3  105.09    3.30
  -2  -3   3  102.29    3.30
  -2  -3   3  110.99    3.10
  -2  -3   3  102.99    3.30
  -2  -3   3  105.59    3.00
  -2  -3   3  102.19    3.00
  -2  -3   3   99.39    3.00
  -2  -3   3  110.39    3.10
  -2  -3   3  103.49    3.10
   1   3  -3  257.37    7.10
   1   3  -3  258.07    6.90
   1   3  -3  255.27    6.90
   1   3  -3  261.17    6.80
   1   3  -3  263.47    7.00
   1   3  -3  264.97    6.90
   1   3  -3  258.27    6.90
   1   3  -3  255.57    7.10
   1   3  -3  256.77    6.90
  -1  -3   3  253.67    6.90
  -1  -3   3  252.27    7.10
  -1  -3   3  247.78    6.80
  -1  -3   3  253.47    6.90
  -1  -3   3  264.37    7.00
  -1  -3   3  246.68    6.90
  -1  -3   3  260.37    6.90
  -1  -3   3  243.38    6.90
  -1  -3   3  277.87    7.10
   0   3  -3   18.30    0.80
   0   3  -3   20.30    0.90
   0   3  -3   18.30    0.80
   0   3  -3   18.10    0.80
   0   3  -3   19.10    0.80
   0   3  -3   20.00    0.70
   0   3  -3   18.20    0.90
   0  -3   3   17.70    0.90
   0  -3   3   20.00    0.80
   0  -3   3   19.60    0.70
   0  -3   3   17.10    0.70
   0  -3   3   18.00    0.80
   0  -3   3   17.60    0.80
   0  -3   3   19.70    0.90
   0  -3   3   18.40    0.80
   0  -3   3   17.40    0.80
   0  -3   3   18.00    0.80
  -1   3  -3 1288.27   33.60
  -1   3  -3 1315.37   33.50
  -1   3  -3 1268.07   33.60
  -1   3  -3 1312.37   33.60
  -1   3  -3 1313.07   33.60
  -1   3  -3 1252.17   33.60
  -1   3  -3 1317.37   33.40
   1  -3   3 1315.57   33.60
   1  -3   3 1364.96   33.60
   1  -3   3 1298.87   33.40
   1  -3   3 1311.37   33.50
   1  -3   3 1292.07   33.60
   1  -3   3 1265.47   33.60
   1  -3   3 1321.07   33.60
  -2   3  -3    2.90    0.50
  -2   3  -3    2.70    0.40
  -2   3  -3    2.10    0.40
  -2   3  -3    2.30    0.40
  -2   3  -3    1.60    0.40
   2  -3   3    2.10    0.40
   2  -3   3    3.10    0.40
   2  -3   3    2.60    0.20
   2  -3   3    2.50    0.40
  -3   3  -3  196.48    5.80
  -3   3  -3  194.08    5.80
  -3   3  -3  201.08    5.80
  -3   3  -3  198.58    5.90
  -3   3  -3  204.28    5.90
   3  -3   3  198.58    5.80
   3  -3   3  200.18    5.80
   3  -3   3  206.08    5.80
   3  -3   3  209.38    5.80
  -4   3  -3   73.89    2.30
  -4   3  -3   66.69    2.60
  -4   3  -3   64.79    2.50
  -4   3  -3   70.09    2.50
  -4   3  -3   67.39    2.60
  -4   3  -3   67.39    2.50
   4  -3   3   71.89    2.60
   4  -3   3   67.09    2.80
   4  -3   3   69.39    2.50
   4  -3   3   70.09    2.50
  -5   3  -3    7.50    1.00
  -5   3  -3    5.90    1.10
  -5   3  -3    7.20    0.90
  -5   3  -3    7.20    0.90
   5  -3   3    8.30    0.90
   5  -3   3    8.20    1.10
   5  -3   3    6.40    1.10
  -6   3  -3    3.30    0.70
  -6   3  -3    3.30    1.10
  -6   3  -3    2.40    0.80
  -6   3  -3    3.10    0.70
   6  -3   3    2.40    0.60
   6  -3   3    2.80    0.80
   6  -3   3    4.50    1.00
  -7   3  -3    2.00    0.80
  -7   3  -3    3.90    0.80
  -7   3  -3    1.70    1.10
   7  -3   3    3.30    1.10
   7  -3   3    1.80    0.80
   7  -3   3    3.20    0.70
  -8   3  -3    2.70    1.00
  -8   3  -3    2.80    1.30
   8  -3   3    2.00    1.10
   8   2  -3   -0.60    1.00
  -8  -2   3   -0.10    1.00
  -8  -2   3   -0.20    0.60
   7   2  -3   -0.40    0.80
   7   2  -3   -0.30    0.60
  -7  -2   3    0.50    1.00
  -7  -2   3    0.70    0.50
   6   2  -3   37.70    2.00
   6   2  -3   37.70    2.10
   6   2  -3   37.90    2.60
  -6  -2   3   37.60    1.70
  -6  -2   3   36.70    2.50
  -6  -2   3   37.00    1.80
   5   2  -3   11.20    1.20
   5   2  -3   10.40    0.60
   5   2  -3    8.70    1.00
   5   2  -3    8.00    1.20
  -5  -2   3    9.50    0.70
  -5  -2   3   10.00    0.60
  -5  -2   3   10.00    0.80
  -5  -2   3    9.30    0.70
  -5  -2   3    9.80    1.30
   4   2  -3    7.50    0.90
   4   2  -3    8.40    0.80
   4   2  -3    7.60    0.50
   4   2  -3    5.50    0.90
   4   2  -3    7.70    0.50
   4   2  -3    7.90    0.50
  -4  -2   3    6.50    0.90
  -4  -2   3    7.50    0.60
  -4  -2   3    7.40    0.60
  -4  -2   3    7.40    0.50
  -4  -2   3    8.40    0.50
  -4  -2   3    7.30    0.60
  -4  -2   3    7.20    0.50
   3   2  -3   64.89    2.60
   3   2  -3   65.29    1.90
   3   2  -3   67.59    2.40
   3   2  -3   63.59    2.40
   3   2  -3   62.79    2.30
   3   2  -3   70.49    2.00
  -3  -2   3   66.99    1.90
  -3  -2   3   68.69    1.90
  -3  -2   3   62.79    2.00
  -3  -2   3   64.39    2.00
  -3  -2   3   68.69    2.50
   2   2  -3  619.44   16.50
   2   2  -3  646.94   16.00
   2   2  -3  600.84   16.30
   2   2  -3  625.24   16.00
   2   2  -3  634.44   16.00
   2   2  -3  608.64   16.60
   2   2  -3  636.14   16.00
  -2  -2   3  618.54   16.00
  -2  -2   3  633.84   16.00
  -2  -2   3  604.34   16.40
  -2  -2   3  597.34   16.40
  -2  -2   3  634.34   16.30
  -2  -2   3  617.74   16.00
  -2  -2   3  586.04   16.00
  -2  -2   3  638.44   16.00
  -2  -2   3  619.54   16.00
  -2  -2   3  649.74   16.50
   1   2  -3 8907.11  238.38
   1   2  -3 9440.96  238.08
   1   2  -3 9476.45  236.38
   1   2  -3 9322.87  237.78
  -1  -2   3 8336.87  237.58
  -1  -2   3 9999.00  238.98
   0   2  -3   19.80    0.60
   0   2  -3   19.30    0.80
   0   2  -3   20.10    0.80
   0   2  -3   18.60    0.80
   0   2  -3   18.90    0.80
   0   2  -3   19.60    0.80
   0   2  -3   21.00    0.80
   0  -2   3   18.60    0.80
   0  -2   3   19.40    0.80
   0  -2   3   18.10    0.80
   0  -2   3   17.40    0.70
   0  -2   3   17.70    0.80
   0  -2   3   18.30    0.80
  -1   2  -3  253.07    6.90
  -1   2  -3  248.68    6.90
  -1   2  -3  249.48    6.80
  -1   2  -3  253.07    6.80
  -1   2  -3  256.17    6.90
  -1   2  -3  257.77    6.80
  -1   2  -3  250.97    6.80
   1  -2   3  249.68    6.90
   1  -2   3  253.87    6.90
   1  -2   3  261.97    6.80
   1  -2   3  245.88    6.80
   1  -2   3  238.78    6.90
   1  -2   3  261.57    6.80
  -2   2  -3  785.12   20.70
  -2   2  -3  791.32   20.70
  -2   2  -3  761.52   20.70
  -2   2  -3  787.82   20.80
  -2   2  -3  801.42   20.60
  -2   2  -3  766.92   20.60
   2  -2   3  786.72   20.60
   2  -2   3  796.02   20.60
   2  -2   3  789.22   20.60
   2  -2   3  812.92   20.60
   2  -2   3  823.12   20.70
   2  -2   3  788.42   20.70
   2  -2   3  798.72   20.20
  -3   2  -3    3.70    0.50
  -3   2  -3    3.60    0.50
  -3   2  -3    4.40    0.60
  -3   2  -3    5.20    0.40
  -3   2  -3    4.10    0.50
  -3   2  -3    5.30    0.70
   3  -2   3    5.60    0.60
   3  -2   3    4.90    0.50
   3  -2   3    4.30    0.50
   3  -2   3    5.00    0.60
   3  -2   3    4.50    0.50
  -4   2  -3   28.20    1.10
  -4   2  -3   25.90    1.40
  -4   2  -3   27.10    1.70
  -4   2  -3   26.00    1.40
  -4   2  -3   25.10    1.40
  -4   2  -3   26.60    1.20
   4  -2   3   26.50    1.40
   4  -2   3   26.90    1.30
   4  -2   3   28.00    1.70
  -5   2  -3   57.79    2.40
  -5   2  -3   53.69    2.70
  -5   2  -3   53.19    2.40
  -5   2  -3   57.59    2.10
  -5   2  -3   55.39    2.80
   5  -2   3   57.59    2.80
   5  -2   3   55.99    2.30
   5  -2   3   56.89    2.30
  -6   2  -3   -0.10    0.40
  -6   2  -3   -0.20    0.40
  -6   2  -3    0.20    0.60
  -6   2  -3   -0.80    0.60
   6  -2   3   -0.60    0.60
   6  -2   3    0.10    0.40
   6  -2   3   -0.10    0.50
  -7   2  -3    4.50    1.20
  -7   2  -3    4.10    0.80
  -7   2  -3    3.20    0.90
   7  -2   3    3.10    0.80
   7  -2   3    5.00    1.00
   7  -2   3    4.00    1.20
  -8   2  -3    0.60    0.80
  -8   2  -3   -0.20    1.00
   8  -2   3    0.10    0.90
   8   1  -3   -0.70    0.90
  -8  -1   3    0.70    1.00
  -8  -1   3    0.70    0.60
   7   1  -3   12.90    1.40
   7   1  -3   13.60    1.90
  -7  -1   3   11.80    1.80
  -7  -1   3   13.70    1.10
   6   1  -3    5.10    1.10
   6   1  -3    5.30    1.00
   6   1  -3    4.50    0.90
  -6  -1   3    4.20    1.10
  -6  -1   3    4.90    0.70
  -6  -1   3    6.90    0.80
  -6  -1   3    4.50    0.60
   5   1  -3   14.90    1.20
   5   1  -3   13.20    0.70
   5   1  -3   15.60    1.20
   5   1  -3   11.90    1.40
   5   1  -3   14.30    0.60
  -5  -1   3   16.00    1.00
  -5  -1   3   14.10    0.60
  -5  -1   3   13.70    0.80
  -5  -1   3   11.90    1.40
  -5  -1   3   14.80    0.90
   4   1  -3   49.40    1.40
   4   1  -3   44.10    2.20
   4   1  -3   49.20    2.00
   4   1  -3   49.70    2.10
   4   1  -3   50.09    1.40
  -4  -1   3   49.70    1.40
  -4  -1   3   46.90    1.40
  -4  -1   3   49.70    1.80
  -4  -1   3   45.60    2.20
  -4  -1   3   48.30    1.60
  -4  -1   3   45.20    1.60
   3   1  -3  158.48    4.10
   3   1  -3  163.38    4.10
   3   1  -3  156.18    4.80
   3   1  -3  157.18    4.80
   3   1  -3  157.08    4.10
   3   1  -3  154.88    4.70
   3   1  -3  150.88    4.90
  -3  -1   3  154.68    4.20
  -3  -1   3  153.38    4.20
  -3  -1   3  158.78    4.90
  -3  -1   3  155.78    4.10
  -3  -1   3  159.48    4.10
   2   1  -3  624.64   16.70
   2   1  -3  622.74   16.80
   2   1  -3  660.03   16.10
   2   1  -3  635.14   16.60
   2   1  -3  619.24   16.60
   2   1  -3  629.84   16.10
  -2  -1   3  642.74   16.70
  -2  -1   3  624.24   16.10
  -2  -1   3  625.34   16.10
   1   1  -3 6685.33  194.28
   1   1  -3 7355.56  194.28
   1   1  -3 7834.32  194.68
  -1  -1   3 7890.31  194.58
  -1  -1   3 7176.08  193.78
  -1  -1   3 7768.72  194.28
  -1  -1   3 7702.93  194.68
  -1  -1   3 7670.03  192.58
  -1  -1   3 6968.40  193.68
  -1  -1   3 8371.06  194.78
   0   1  -3   91.19    2.40
   0   1  -3   83.19    2.40
   0   1  -3   85.29    2.40
   0   1  -3   86.59    2.40
   0   1  -3   86.89    2.40
   0   1  -3   84.39    2.40
   0  -1   3   87.79    2.40
   0  -1   3   80.39    2.40
   0  -1   3   82.29    2.40
   0  -1   3   84.19    2.50
   0  -1   3   82.69    2.40
   0  -1   3   84.39    2.40
   0  -1   3   85.59    2.50
   0  -1   3   82.29    2.40
  -1   1  -3  320.37    8.20
  -1   1  -3  303.67    8.20
  -1   1  -3  304.77    8.20
  -1   1  -3  300.17    8.10
  -1   1  -3  298.57    8.20
  -1   1  -3  319.57    8.20
  -1   1  -3  303.57    7.90
  -1   1  -3  293.47    8.20
  -1   1  -3  314.97    8.20
  -1   1  -3  306.27    8.20
   1  -1   3  300.07    8.00
   1  -1   3  320.67    8.20
   1  -1   3  311.27    8.20
   1  -1   3  318.67    8.20
   1  -1   3  304.47    8.20
   1  -1   3  301.07    8.30
   1  -1   3  318.07    8.20
   1  -1   3  301.37    8.20
   1  -1   3  294.47    8.20
  -2   1  -3  517.45   13.20
  -2   1  -3  503.25   13.80
  -2   1  -3  566.14   13.90
  -2   1  -3  506.85   13.50
  -2   1  -3  502.55   13.70
  -2   1  -3  496.15   13.30
  -2   1  -3  510.35   13.80
  -2   1  -3  512.85   13.80
  -2   1  -3  519.25   13.70
  -2   1  -3  522.75   13.80
   2  -1   3  512.05   13.30
   2  -1   3  528.95   13.50
   2  -1   3  498.95   13.60
   2  -1   3  526.85   13.70
   2  -1   3  516.15   13.70
   2  -1   3  534.15   13.90
   2  -1   3  532.55   13.70
   2  -1   3  496.25   13.70
  -3   1  -3    9.30    0.40
  -3   1  -3    9.60    0.60
  -3   1  -3   10.70    0.40
  -3   1  -3    9.00    0.80
  -3   1  -3    7.50    0.90
  -3   1  -3   10.60    0.80
  -3   1  -3    9.30    0.80
   3  -1   3   10.00    0.70
   3  -1   3    9.40    0.70
   3  -1   3    9.10    0.40
   3  -1   3   10.20    0.60
   3  -1   3    8.90    0.90
  -4   1  -3  202.48    6.10
  -4   1  -3  203.08    6.60
  -4   1  -3  207.58    6.20
  -4   1  -3  209.98    5.50
  -4   1  -3  216.78    6.30
  -4   1  -3  205.68    5.80
   4  -1   3  217.68    5.80
   4  -1   3  213.78    6.10
   4  -1   3  203.68    6.00
   4  -1   3  200.18    6.00
  -5   1  -3   78.49    2.90
  -5   1  -3   80.69    3.60
  -5   1  -3   79.69    3.10
  -5   1  -3   84.39    2.60
   5  -1   3   81.49    2.90
   5  -1   3   74.39    3.50
   5  -1   3   79.59    2.90
  -6   1  -3   12.00    1.30
  -6   1  -3   13.00    1.20
  -6   1  -3   12.40    1.60
   6  -1   3   15.70    1.20
   6  -1   3   12.10    1.70
   6  -1   3   12.10    1.20
  -7   1  -3   -0.30    0.70
  -7   1  -3   -0.70    0.80
  -7   1  -3   -0.30    0.50
   7  -1   3   -0.80    0.80
   7  -1   3    0.10    0.50
  -8   1  -3    0.90    0.80
  -8   1  -3   -1.40    0.90
   8  -1   3    1.00    1.10
   8   0  -3    0.50    0.90
   8   0  -3    0.70    1.00
  -8   0   3    1.10    1.10
  -8   0   3    1.60    0.60
   7   0  -3    3.70    0.90
   7   0  -3    4.30    1.20
  -7   0   3    3.10    1.20
  -7   0   3    5.30    0.80
   6   0  -3    8.40    1.10
   6   0  -3    9.10    1.40
  -6   0   3    7.70    0.80
  -6   0   3    6.80    1.30
  -6   0   3    7.30    0.90
   5   0  -3   71.79    2.00
   5   0  -3   63.29    3.10
   5   0  -3   73.09    2.80
   5   0  -3   72.19    2.00
   5   0  -3   72.69    2.80
   5   0  -3   70.69    2.00
  -5   0   3   67.49    2.30
  -5   0   3   69.39    2.30
  -5   0   3   73.39    3.20
  -5   0   3   70.99    2.00
  -5   0   3   71.59    2.60
  -5   0   3   68.19    2.10
   4   0  -3   52.79    1.40
   4   0  -3   52.69    1.40
   4   0  -3   52.79    1.40
   4   0  -3   52.89    2.20
   4   0  -3   51.19    2.20
   4   0  -3   47.90    2.40
  -4   0   3   51.29    2.00
  -4   0   3   51.39    1.40
  -4   0   3   52.09    1.40
  -4   0   3   52.89    1.40
  -4   0   3   54.19    1.70
  -4   0   3   53.09    1.60
   3   0  -3   17.60    1.00
   3   0  -3   16.10    1.00
   3   0  -3   16.70    1.10
   3   0  -3   17.80    1.10
  -3   0   3   16.60    0.50
  -3   0   3   16.40    0.90
  -3   0   3   17.70    0.60
   2   0  -3   72.79    2.40
   2   0  -3   70.79    2.40
   2   0  -3   74.99    2.50
   2   0  -3   74.49    2.50
   1   0  -3  202.48    5.30
   1   0  -3  199.58    5.60
   1   0  -3  207.38    5.20
   1   0  -3  203.98    5.30
   1   0  -3  199.88    5.60
   1   0  -3  206.68    5.60
   1   0  -3  206.08    5.20
  -1   0   3  195.18    5.30
  -1   0   3  211.78    5.60
  -1   0   3  193.88    5.40
  -1   0   3  207.38    5.60
  -1   0   3  198.78    5.30
  -1   0   3  202.68    5.60
  -1   0   3  195.88    5.30
  -1   0   3  213.38    5.60
  -1   0   3  198.08    5.30
   0   0  -3 3498.15   86.49
   0   0  -3 3221.48   86.29
   0   0  -3 3505.35   86.29
   0   0  -3 3364.66   86.09
   0   0  -3 3240.88   86.29
   0   0  -3 3489.65   86.29
   0   0  -3 3098.69   85.79
   0   0   3 3333.87   85.59
   0   0   3 3352.36   85.89
   0   0   3 3311.17   86.49
   0   0   3 3263.87   85.99
   0   0   3 3187.68   86.29
   0   0   3 3359.96   85.79
   0   0   3 3315.27   85.69
   0   0   3 3486.95   86.29
   0   0   3 3364.66   86.29
   0   0   3 3249.77   86.59
  -1   0  -3 2151.98   57.69
  -1   0  -3 2290.07   56.49
  -1   0  -3 2216.38   56.69
  -1   0  -3 2175.68   57.49
  -1   0  -3 2202.38   56.79
  -1   0  -3 2143.59   56.49
  -1   0  -3 2240.58   56.99
   1   0   3 2145.89   57.29
   1   0   3 2221.88   57.29
   1   0   3 2172.78   56.49
   1   0   3 2188.98   56.69
   1   0   3 2298.47   56.49
   1   0   3 2184.28   57.19
   1   0   3 2197.78   56.79
   1   0   3 2241.18   56.69
  -2   0  -3  353.16    9.30
  -2   0  -3  342.07    9.50
  -2   0  -3  350.46    9.70
  -2   0  -3  353.46    9.60
  -2   0  -3  337.67    9.60
   2   0   3  366.26    9.60
   2   0   3  354.26    9.30
   2   0   3  353.36    9.60
   2   0   3  345.97    9.60
   2   0   3  348.47    9.50
   2   0   3  373.46    9.30
  -3   0  -3   14.20    1.10
  -3   0  -3   16.60    1.00
  -3   0  -3   16.00    1.00
  -3   0  -3   15.60    0.70
  -3   0  -3   16.10    1.00
   3   0   3   16.60    0.90
   3   0   3   16.20    0.70
   3   0   3   16.00    0.70
  -4   0  -3   15.20    1.10
  -4   0  -3   16.80    0.80
  -4   0  -3   17.20    1.10
  -4   0  -3   17.60    1.20
  -4   0  -3   16.30    1.40
  -4   0  -3   16.60    0.80
   4   0   3   16.60    1.10
   4   0   3   16.40    0.70
   4   0   3   17.90    1.10
   4   0   3   16.20    0.90
  -5   0  -3   -1.10    0.60
  -5   0  -3   -0.10    0.50
  -5   0  -3   -0.20    0.50
   5   0   3   -0.20    0.30
   5   0   3    0.00    0.60
   5   0   3    0.80    0.50
  -6   0  -3    0.30    0.60
  -6   0  -3    0.30    0.80
  -6   0  -3   -0.30    0.50
   6   0   3   -0.20    0.50
   6   0   3   -0.40    0.60
   6   0   3   -0.10    0.40
  -7   0  -3    3.20    1.20
  -7   0  -3    5.70    1.10
  -7   0  -3    3.30    0.80
  -7   0  -3    3.80    0.90
   7   0   3    2.70    1.10
   7   0   3    5.40    0.90
   7   0   3    2.90    0.80
  -8   0  -3    1.20    0.90
  -8   0  -3   -0.70    1.00
   8   0   3    2.30    1.20
   8  -1  -3    5.20    1.20
   8  -1  -3    4.10    1.40
  -8   1   3    3.50    1.40
  -8   1   3    5.90    0.90
   7  -1  -3    2.50    1.10
   7  -1  -3    1.40    0.80
  -7   1   3    1.80    1.00
  -7   1   3    3.60    0.70
   6  -1  -3   44.60    2.70
   6  -1  -3   46.50    2.40
  -6   1   3   44.70    2.10
  -6   1   3   44.60    1.80
  -6   1   3   42.70    2.80
  -6   1   3   48.60    1.90
  -6   1   3   43.10    1.80
   5  -1  -3   -0.70    0.50
   5  -1  -3    0.70    0.50
   5  -1  -3   -0.10    0.20
   5  -1  -3    0.50    0.10
   5  -1  -3    0.30    0.10
  -5   1   3    0.60    0.30
  -5   1   3    0.10    0.30
  -5   1   3   -0.10    0.40
  -5   1   3    0.60    0.20
  -5   1   3    0.30    0.10
  -5   1   3    1.30    0.50
   4  -1  -3   97.89    2.60
   4  -1  -3   98.29    3.40
   4  -1  -3   97.19    2.60
   4  -1  -3   89.99    3.50
  -4   1   3   93.49    2.80
  -4   1   3   91.79    2.70
  -4   1   3   94.79    3.00
  -4   1   3   96.79    3.20
  -4   1   3   95.29    2.60
  -4   1   3   95.59    2.60
   3  -1  -3    5.20    0.20
   3  -1  -3    5.70    0.30
   3  -1  -3    6.90    0.80
   3  -1  -3    4.80    0.70
   3  -1  -3    5.60    0.30
   3  -1  -3    5.20    0.70
  -3   1   3    5.20    0.30
  -3   1   3    5.30    0.30
  -3   1   3    5.40    0.30
  -3   1   3    5.70    0.30
  -3   1   3    5.40    0.60
  -3   1   3    5.40    0.30
  -3   1   3    5.10    0.60
   2  -1  -3  206.08    5.30
   2  -1  -3  203.48    5.90
   2  -1  -3  207.08    5.30
   2  -1  -3  203.68    5.30
   2  -1  -3  204.78    5.80
   2  -1  -3  200.18    5.80
   2  -1  -3  207.18    5.30
  -2   1   3  192.38    5.30
  -2   1   3  198.28    5.30
  -2   1   3  195.28    5.60
  -2   1   3  199.38    5.30
  -2   1   3  204.48    5.30
  -2   1   3  196.88    5.30
  -2   1   3  205.48    5.30
   1  -1  -3    7.10    0.40
   1  -1  -3    7.20    0.40
   1  -1  -3    7.30    0.50
   1  -1  -3    6.60    0.40
   1  -1  -3    7.10    0.60
   1  -1  -3    7.30    0.40
   1  -1  -3    7.60    0.40
   1  -1  -3    6.60    0.50
  -1   1   3    7.50    0.60
  -1   1   3    6.30    0.40
  -1   1   3    6.90    0.40
  -1   1   3    6.50    0.40
  -1   1   3    6.20    0.40
  -1   1   3    7.00    0.50
  -1   1   3    6.40    0.50
  -1   1   3    7.60    0.40
  -1   1   3    7.00    0.60
  -1   1   3    6.90    0.40
   0  -1  -3  695.53   17.80
   0  -1  -3  679.03   17.80
   0  -1  -3  700.13   17.70
   0  -1  -3  686.23   17.70
   0  -1  -3  684.63   17.80
   0  -1  -3  684.23   17.80
   0  -1  -3  663.83   17.80
   0   1   3  688.53   17.80
   0   1   3  704.53   17.80
   0   1   3  663.53   17.70
   0   1   3  683.73   17.80
   0   1   3  687.73   17.90
   0   1   3  695.43   17.80
   0   1   3  660.83   17.80
   0   1   3  695.63   17.80
   0   1   3  687.93   17.80
  -1  -1  -3 2457.35   63.39
  -1  -1  -3 2570.04   63.29
  -1  -1  -3 2393.96   63.59
  -1  -1  -3 2503.45   63.59
  -1  -1  -3 2632.44   63.59
  -1  -1  -3 2382.06   64.89
  -1  -1  -3 2397.76   64.39
   1   1   3 2452.45   63.69
   1   1   3 2501.85   64.29
   1   1   3 2464.55   63.49
   1   1   3 2445.26   63.89
   1   1   3 2571.64   63.39
   1   1   3 2486.95   64.69
   1   1   3 2396.66   63.59
   1   1   3 2431.56   63.39
  -2  -1  -3   14.10    0.90
  -2  -1  -3   12.70    0.80
  -2  -1  -3   12.90    0.90
  -2  -1  -3   14.10    0.70
   2   1   3   13.20    0.70
   2   1   3   13.50    0.90
   2   1   3   12.10    0.80
   2   1   3   13.90    0.60
   2   1   3   14.60    0.90
  -3  -1  -3   51.89    2.10
  -3  -1  -3   52.29    2.30
  -3  -1  -3   54.49    2.20
  -3  -1  -3   54.49    1.80
  -3  -1  -3   52.69    2.00
   3   1   3   56.59    1.60
   3   1   3   52.99    2.00
   3   1   3   52.69    1.80
   3   1   3   52.09    1.60
   3   1   3   54.89    1.50
  -4  -1  -3   31.20    1.60
  -4  -1  -3   30.30    1.60
  -4  -1  -3   30.50    1.90
  -4  -1  -3   34.00    1.80
   4   1   3   32.40    1.10
   4   1   3   31.80    1.20
   4   1   3   31.00    1.50
   4   1   3   33.30    1.60
  -5  -1  -3   36.40    2.30
  -5  -1  -3   34.30    1.80
  -5  -1  -3   37.10    2.00
   5   1   3   36.70    1.80
   5   1   3   33.70    2.30
   5   1   3   34.10    1.40
  -6  -1  -3   70.79    2.90
  -6  -1  -3   71.39    3.60
  -6  -1  -3   72.99    2.90
  -6  -1  -3   73.69    3.10
   6   1   3   69.79    2.90
   6   1   3   71.89    2.80
   6   1   3   70.29    3.70
  -7  -1  -3   -1.00    0.60
  -7  -1  -3   -0.60    0.90
  -7  -1  -3    0.10    0.70
  -7  -1  -3   -1.10    0.60
   7   1   3    0.40    0.90
   7   1   3   -1.40    0.50
   7   1   3   -0.30    0.60
  -8  -1  -3   -0.30    1.20
  -8  -1  -3    1.20    0.80
   8   1   3   -0.10    1.10
   8  -2  -3    3.30    1.40
   8  -2  -3    4.10    1.10
  -8   2   3    4.50    1.50
  -8   2   3    4.90    0.80
   7  -2  -3    6.50    1.40
   7  -2  -3    8.00    1.30
  -7   2   3    6.10    0.80
  -7   2   3    5.50    1.40
  -7   2   3    6.30    1.10
   6  -2  -3   24.60    1.80
   6  -2  -3   23.70    2.00
  -6   2   3   27.70    1.60
  -6   2   3   25.80    1.30
  -6   2   3   23.20    1.30
  -6   2   3   22.30    1.30
   5  -2  -3   29.00    2.00
   5  -2  -3   29.90    1.00
   5  -2  -3   28.40    1.80
  -5   2   3   30.90    1.40
  -5   2   3   29.00    1.30
  -5   2   3   28.60    1.60
  -5   2   3   28.20    1.30
  -5   2   3   28.10    1.00
   4  -2  -3   10.40    0.50
   4  -2  -3   11.00    0.50
   4  -2  -3    8.00    1.00
   4  -2  -3   10.70    0.50
   4  -2  -3   10.50    1.10
  -4   2   3   11.40    0.60
  -4   2   3   10.10    0.60
  -4   2   3   10.20    0.80
  -4   2   3   11.90    0.60
  -4   2   3   11.60    0.50
  -4   2   3   10.90    0.70
  -4   2   3    9.50    0.90
   3  -2  -3  392.96   10.20
   3  -2  -3  404.36   10.20
   3  -2  -3  377.16   10.80
   3  -2  -3  383.46   11.00
   3  -2  -3  404.56   10.90
  -3   2   3  386.96   10.50
  -3   2   3  372.16   10.30
  -3   2   3  386.96   10.20
  -3   2   3  408.66   10.20
  -3   2   3  393.46   10.70
  -3   2   3  388.26   10.30
   2  -2  -3  472.05   11.70
   2  -2  -3  431.26   12.10
   2  -2  -3  430.76   12.20
   2  -2  -3  468.15   11.60
   2  -2  -3  462.35   11.70
   2  -2  -3  442.46   11.90
   2  -2  -3  453.25   11.70
  -2   2   3  456.65   11.70
  -2   2   3  456.65   11.80
  -2   2   3  430.06   12.10
  -2   2   3  443.26   11.80
  -2   2   3  441.56   11.90
  -2   2   3  473.85   11.70
  -2   2   3  440.96   11.70
  -2   2   3  436.86   11.70
   1  -2  -3    7.20    0.50
   1  -2  -3    7.10    0.60
   1  -2  -3    6.70    0.40
   1  -2  -3    6.90    0.40
   1  -2  -3    6.00    0.50
   1  -2  -3    6.40    0.40
   1  -2  -3    6.90    0.50
   1  -2  -3    7.00    0.50
   1  -2  -3    6.60    0.60
  -1   2   3    6.50    0.60
  -1   2   3    6.20    0.40
  -1   2   3    6.90    0.60
  -1   2   3    5.90    0.50
  -1   2   3    7.30    0.70
  -1   2   3    6.50    0.40
  -1   2   3    7.80    0.60
  -1   2   3    6.70    0.30
  -1   2   3    6.20    0.50
  -1   2   3    6.40    0.40
  -1   2   3    6.30    0.50
  -1   2   3    7.20    0.50
   0  -2  -3   81.79    2.60
   0  -2  -3   84.69    2.60
   0  -2  -3   83.69    2.50
   0  -2  -3   84.89    2.60
   0  -2  -3   87.09    2.50
   0  -2  -3   85.09    2.30
   0  -2  -3   84.89    2.60
   0  -2  -3   89.59    2.60
   0  -2  -3   81.59    2.60
   0  -2  -3   85.59    2.70
   0  -2  -3   81.99    2.60
   0   2   3   86.69    2.60
   0   2   3   86.19    2.60
   0   2   3   82.09    2.60
   0   2   3   82.29    2.60
   0   2   3   82.09    2.70
   0   2   3   79.89    2.50
   0   2   3   86.69    2.50
   0   2   3   82.69    2.60
   0   2   3   80.69    2.50
  -1  -2  -3  425.86   12.00
  -1  -2  -3  489.65   12.20
  -1  -2  -3  461.45   12.10
  -1  -2  -3  448.06   12.00
  -1  -2  -3  455.95   12.10
  -1  -2  -3  468.75   12.20
  -1  -2  -3  440.46   12.00
   1   2   3  464.15   12.00
   1   2   3  438.26   11.90
   1   2   3  454.15   12.00
   1   2   3  423.16   12.00
   1   2   3  449.66   11.60
   1   2   3  446.66   12.10
   1   2   3  436.26   12.00
  -2  -2  -3  156.38    4.80
  -2  -2  -3  153.38    4.60
  -2  -2  -3  154.18    4.60
  -2  -2  -3  160.98    4.80
  -2  -2  -3  144.69    4.60
   2   2   3  155.18    4.60
   2   2   3  158.18    4.70
   2   2   3  151.78    4.60
   2   2   3  156.98    4.50
  -3  -2  -3  177.58    5.30
  -3  -2  -3  178.38    5.30
  -3  -2  -3  182.48    5.50
  -3  -2  -3  174.78    5.30
  -3  -2  -3  173.98    5.50
   3   2   3  173.58    5.20
   3   2   3  176.38    5.20
   3   2   3  170.38    5.10
   3   2   3  175.68    4.80
  -4  -2  -3   30.60    1.60
  -4  -2  -3   30.80    1.70
  -4  -2  -3   32.10    1.70
  -4  -2  -3   32.80    1.90
  -4  -2  -3   33.10    1.70
   4   2   3   32.80    1.60
   4   2   3   28.00    1.40
   4   2   3   30.30    1.00
   4   2   3   32.30    1.60
   4   2   3   33.10    1.20
   4   2   3   31.30    1.60
  -5  -2  -3    7.20    1.00
  -5  -2  -3    9.20    1.10
  -5  -2  -3    6.30    1.20
  -5  -2  -3    8.00    1.00
   5   2   3    4.70    1.10
   5   2   3    6.80    0.90
   5   2   3    8.30    0.60
   5   2   3    7.40    1.00
  -6  -2  -3    6.50    1.00
  -6  -2  -3    4.50    1.20
  -6  -2  -3    7.20    1.10
  -6  -2  -3    5.90    0.90
   6   2   3    7.90    1.00
   6   2   3    5.10    0.90
   6   2   3    6.60    1.40
  -7  -2  -3    3.60    0.90
  -7  -2  -3    2.80    0.90
  -7  -2  -3    1.60    1.10
  -7  -2  -3    1.10    0.80
   7   2   3    3.90    1.20
   7   2   3    2.20    0.80
   7   2   3    2.80    0.80
  -8  -2  -3    2.60    1.50
  -8  -2  -3    3.80    1.20
   8   2   3    0.60    1.20
   8  -3  -3   -0.70    0.90
   8  -3  -3    0.10    0.80
  -8   3   3    0.40    0.90
  -8   3   3   -0.40    0.50
   7  -3  -3    1.40    0.90
   7  -3  -3   -0.70    0.80
  -7   3   3   -0.70    0.60
  -7   3   3    0.50    0.50
   6  -3  -3  126.59    4.80
   6  -3  -3  128.59    5.00
  -6   3   3  125.19    4.10
  -6   3   3  135.09    4.60
  -6   3   3  127.89    4.00
   5  -3  -3  251.47    6.70
   5  -3  -3  257.47    7.80
   5  -3  -3  244.78    7.80
   5  -3  -3  248.68    6.80
  -5   3   3  240.88    6.80
  -5   3   3  245.38    6.80
  -5   3   3  261.47    7.60
  -5   3   3  258.07    7.10
  -5   3   3  253.77    7.00
  -5   3   3  244.88    7.10
   4  -3  -3  137.19    3.80
   4  -3  -3  133.49    4.50
   4  -3  -3  131.59    3.80
   4  -3  -3  135.99    4.60
  -4   3   3  138.39    3.80
  -4   3   3  135.29    4.00
  -4   3   3  132.49    4.00
  -4   3   3  131.19    3.80
  -4   3   3  135.39    4.00
  -4   3   3  137.09    4.40
   3  -3  -3  175.68    5.30
   3  -3  -3  174.48    5.50
   3  -3  -3  190.08    4.90
   3  -3  -3  177.08    4.90
  -3   3   3  177.08    5.40
  -3   3   3  174.58    5.00
  -3   3   3  177.38    4.90
  -3   3   3  174.68    4.90
  -3   3   3  185.58    4.90
  -3   3   3  174.08    4.80
  -3   3   3  165.68    5.00
  -3   3   3  178.68    5.10
   2  -3  -3   18.60    1.20
   2  -3  -3   22.10    0.90
   2  -3  -3   21.10    0.90
   2  -3  -3   22.40    0.90
   2  -3  -3   20.80    0.90
   2  -3  -3   21.00    1.20
  -2   3   3   19.40    0.90
  -2   3   3   19.50    0.70
  -2   3   3   22.20    0.90
  -2   3   3   22.10    0.90
  -2   3   3   20.10    1.00
  -2   3   3   20.40    0.90
  -2   3   3   20.50    1.10
  -2   3   3   22.40    0.90
   1  -3  -3    2.90    0.40
   1  -3  -3    1.70    0.40
   1  -3  -3    1.60    0.40
   1  -3  -3    2.40    0.30
   1  -3  -3    2.60    0.30
   1  -3  -3    3.30    0.40
   1  -3  -3    2.70    0.40
   1  -3  -3    2.30    0.30
  -1   3   3    2.50    0.40
  -1   3   3    1.60    0.40
  -1   3   3    2.70    0.30
  -1   3   3    2.00    0.30
  -1   3   3    2.10    0.30
  -1   3   3    1.90    0.30
  -1   3   3    1.90    0.40
  -1   3   3    2.70    0.40
  -1   3   3    1.40    0.40
   0  -3  -3  455.85   11.80
   0  -3  -3  428.86   11.60
   0  -3  -3  435.06   11.60
   0  -3  -3  463.25   11.50
   0  -3  -3  437.36   11.30
   0  -3  -3  447.26   11.70
   0  -3  -3  425.26   11.80
   0  -3  -3  426.06   11.60
   0  -3  -3  433.86   11.50
   0   3   3  428.96   11.60
   0   3   3  421.76   11.60
   0   3   3  436.46   11.80
   0   3   3  423.16   11.60
   0   3   3  431.16   11.50
   0   3   3  455.25   11.70
   0   3   3  421.66   11.70
  -1  -3  -3  206.68    6.00
  -1  -3  -3  217.18    6.10
  -1  -3  -3  199.18    5.90
  -1  -3  -3  207.38    5.90
  -1  -3  -3  200.48    5.70
  -1  -3  -3  205.58    5.50
  -1  -3  -3  204.68    5.90
   1   3   3  208.28    5.70
   1   3   3  216.08    6.00
   1   3   3  208.58    5.90
   1   3   3  202.58    5.90
   1   3   3  207.48    6.00
   1   3   3  205.98    5.90
  -2  -3  -3  360.76    9.90
  -2  -3  -3  338.57    9.80
  -2  -3  -3  351.46    9.70
  -2  -3  -3  347.67    9.70
  -2  -3  -3  349.87    9.70
   2   3   3  341.87    9.70
   2   3   3  364.76    9.70
   2   3   3  357.06    9.70
   2   3   3  347.97    9.80
   2   3   3  356.36    9.20
  -3  -3  -3   98.89    3.40
  -3  -3  -3   93.79    3.20
  -3  -3  -3   86.49    3.40
  -3  -3  -3   91.99    3.10
  -3  -3  -3   91.79    3.20
   3   3   3   86.49    3.00
   3   3   3   88.89    3.10
   3   3   3   86.09    3.10
   3   3   3   95.99    3.30
  -4  -3  -3  190.58    5.90
  -4  -3  -3  189.48    6.30
  -4  -3  -3  188.48    5.80
  -4  -3  -3  190.68    5.90
   4   3   3  184.28    5.70
   4   3   3  193.28    5.40
   4   3   3  198.48    5.90
   4   3   3  185.28    5.80
   4   3   3  182.88    5.70
  -5  -3  -3    1.00    0.60
  -5  -3  -3   -0.20    0.60
  -5  -3  -3   -0.30    0.70
  -5  -3  -3    0.30    0.50
   5   3   3    0.80    0.70
   5   3   3   -0.20    0.50
   5   3   3   -1.00    0.40
  -6  -3  -3    0.30    0.70
  -6  -3  -3   -0.40    0.90
  -6  -3  -3   -1.00    0.50
  -6  -3  -3    0.30    0.60
   6   3   3    0.10    0.50
   6   3   3   -0.30    0.70
   6   3   3    0.20    0.60
  -7  -3  -3    1.50    1.20
  -7  -3  -3    2.30    0.90
  -7  -3  -3    2.80    0.90
  -7  -3  -3    3.20    0.90
   7   3   3    1.60    0.80
   7   3   3    2.40    1.20
   7   3   3    1.50    0.80
   8  -4  -3    0.90    0.90
   8  -4  -3   -1.30    0.80
  -8   4   3   -0.10    0.60
  -8   4   3    0.70    1.10
   7  -4  -3    2.00    1.00
   7  -4  -3    2.20    1.10
  -7   4   3    4.40    0.80
  -7   4   3    3.00    0.90
   6  -4  -3   16.70    1.60
   6  -4  -3   23.90    2.00
  -6   4   3   17.60    1.30
  -6   4   3   18.60    1.70
   5  -4  -3  187.18    5.30
   5  -4  -3  181.48    6.10
   5  -4  -3  192.18    6.30
  -5   4   3  190.98    5.40
  -5   4   3  198.98    5.60
  -5   4   3  189.68    5.40
  -5   4   3  180.68    5.60
  -5   4   3  194.28    6.10
  -5   4   3  188.58    5.50
   4  -4  -3  117.99    4.30
   4  -4  -3  118.99    4.10
   4  -4  -3  118.69    3.50
  -4   4   3  124.59    3.50
  -4   4   3  121.79    3.70
  -4   4   3  118.29    3.60
  -4   4   3  121.69    3.40
  -4   4   3  121.59    4.20
  -4   4   3  118.19    3.80
  -4   4   3  123.89    3.80
   3  -4  -3    0.40    0.30
   3  -4  -3    0.40    0.50
   3  -4  -3    0.80    0.30
  -3   4   3    0.30    0.30
  -3   4   3    0.70    0.40
  -3   4   3   -0.20    0.30
  -3   4   3    0.60    0.40
  -3   4   3    0.70    0.30
  -3   4   3    0.10    0.20
  -3   4   3    0.60    0.20
   2  -4  -3   33.30    1.30
   2  -4  -3   33.80    1.60
   2  -4  -3   34.70    1.40
   2  -4  -3   33.90    1.60
  -2   4   3   32.30    1.40
  -2   4   3   35.80    1.30
  -2   4   3   33.60    1.00
  -2   4   3   34.80    1.40
  -2   4   3   34.70    1.60
  -2   4   3   33.10    1.30
  -2   4   3   33.10    1.40
   1  -4  -3   29.00    1.40
   1  -4  -3   31.70    1.00
   1  -4  -3   28.40    1.30
   1  -4  -3   29.20    1.10
   1  -4  -3   29.80    1.30
  -1   4   3   29.00    1.30
  -1   4   3   32.20    1.10
  -1   4   3   30.10    1.10
  -1   4   3   29.80    1.30
  -1   4   3   31.60    1.40
  -1   4   3   29.40    1.30
  -1   4   3   29.90    1.40
   0  -4  -3  463.45   12.10
   0  -4  -3  488.45   12.20
   0  -4  -3  455.05   12.40
   0  -4  -3  455.65   12.20
   0  -4  -3  467.75   12.30
   0  -4  -3  445.96   12.50
   0  -4  -3  466.25   12.40
   0   4   3  440.66   12.40
   0   4   3  454.75   12.30
   0   4   3  458.35   12.40
   0   4   3  471.95   12.10
   0   4   3  460.45   12.40
   0   4   3  453.15   12.50
  -1  -4  -3  354.16   10.20
  -1  -4  -3  356.06   10.10
  -1  -4  -3  373.36   10.10
  -1  -4  -3  370.46    9.80
  -1  -4  -3  353.36   10.10
  -1  -4  -3  378.76    9.70
  -1  -4  -3  376.66   10.40
  -1  -4  -3  377.86    9.90
   1   4   3  369.76    9.90
   1   4   3  372.46   10.30
   1   4   3  377.36   10.50
   1   4   3  354.96   10.10
   1   4   3  366.76   10.10
  -2  -4  -3   22.50    1.30
  -2  -4  -3   25.30    1.30
  -2  -4  -3   23.40    1.20
  -2  -4  -3   25.10    1.40
  -2  -4  -3   24.40    1.40
  -2  -4  -3   22.60    1.50
   2   4   3   21.40    1.30
   2   4   3   25.10    1.30
   2   4   3   24.30    1.40
   2   4   3   20.10    1.20
   2   4   3   24.30    0.90
  -3  -4  -3   12.80    1.10
  -3  -4  -3   12.90    1.10
  -3  -4  -3   10.50    1.20
  -3  -4  -3   13.50    1.10
  -3  -4  -3   12.20    1.10
  -3  -4  -3   13.90    1.20
   3   4   3   10.70    1.00
   3   4   3   13.60    1.10
   3   4   3   10.40    1.00
   3   4   3   14.50    1.10
  -4  -4  -3   73.99    2.90
  -4  -4  -3   72.99    2.90
  -4  -4  -3   72.69    3.30
  -4  -4  -3   74.69    2.90
   4   4   3   71.89    2.50
   4   4   3   71.79    2.80
   4   4   3   72.59    2.80
   4   4   3   70.49    2.80
  -5  -4  -3    5.50    1.20
  -5  -4  -3    6.10    0.90
  -5  -4  -3    6.70    1.00
  -5  -4  -3    6.10    1.00
   5   4   3    6.60    1.00
   5   4   3    5.60    1.20
   5   4   3    5.60    0.90
  -6  -4  -3    3.70    1.30
  -6  -4  -3    6.00    1.20
  -6  -4  -3    5.50    1.00
  -6  -4  -3    6.20    1.10
   6   4   3    6.10    1.00
   6   4   3    5.40    1.40
   6   4   3    7.20    1.10
  -7  -4  -3    1.60    1.00
  -7  -4  -3    1.90    1.20
  -7  -4  -3    0.20    1.30
  -7  -4  -3    6.10    1.30
   7   4   3    0.60    1.00
   7   4   3    3.10    0.90
   8  -5  -3    5.10    1.30
   8  -5  -3    6.90    1.50
  -8   5   3    5.10    1.00
   7  -5  -3    3.90    1.20
   7  -5  -3    1.90    0.90
  -7   5   3    2.60    0.70
  -7   5   3    3.20    1.10
   6  -5  -3    0.60    0.80
   6  -5  -3    0.10    0.70
  -6   5   3    0.50    0.50
  -6   5   3   -0.10    0.60
   5  -5  -3    4.10    0.80
   5  -5  -3    6.40    1.10
   5  -5  -3    4.80    0.60
  -5   5   3    4.80    0.80
  -5   5   3    5.60    0.80
  -5   5   3    4.40    0.60
  -5   5   3    5.30    0.70
  -5   5   3    5.50    1.00
   4  -5  -3   77.59    2.50
   4  -5  -3   75.89    3.20
  -4   5   3   76.09    3.10
  -4   5   3   76.99    2.70
  -4   5   3   76.89    2.10
  -4   5   3   78.79    2.70
  -4   5   3   76.79    2.20
  -4   5   3   72.39    2.70
  -4   5   3   77.39    2.60
   3  -5  -3   41.30    1.60
   3  -5  -3   44.20    1.60
   3  -5  -3   41.90    1.60
   3  -5  -3   40.30    2.10
  -3   5   3   39.60    1.60
  -3   5   3   41.90    1.70
  -3   5   3   38.60    1.70
  -3   5   3   39.10    1.60
  -3   5   3   39.80    1.70
  -3   5   3   40.50    2.00
   2  -5  -3   12.40    0.80
   2  -5  -3   12.60    0.90
   2  -5  -3   13.70    1.00
   2  -5  -3   13.50    1.10
  -2   5   3   12.30    0.90
  -2   5   3   13.00    1.00
  -2   5   3   12.40    0.90
  -2   5   3   13.60    0.90
  -2   5   3   12.00    0.90
  -2   5   3   13.20    0.90
   1  -5  -3  194.38    5.70
   1  -5  -3  191.68    5.40
   1  -5  -3  196.08    5.60
   1  -5  -3  190.98    5.70
   1  -5  -3  191.38    5.90
   1  -5  -3  199.28    5.20
  -1   5   3  198.08    5.70
  -1   5   3  189.58    5.70
  -1   5   3  193.08    5.80
  -1   5   3  199.28    5.40
  -1   5   3  184.68    5.70
  -1   5   3  192.08    5.60
   0  -5  -3    4.00    0.70
   0  -5  -3    2.00    0.40
   0  -5  -3    1.00    0.40
   0  -5  -3    1.40    0.40
   0  -5  -3    2.50    0.40
   0  -5  -3    2.10    0.50
   0  -5  -3    3.10    0.50
   0   5   3    2.90    0.40
   0   5   3    1.70    0.50
   0   5   3    2.00    0.50
   0   5   3    2.40    0.50
   0   5   3    2.40    0.60
  -1  -5  -3   60.39    2.30
  -1  -5  -3   60.79    2.10
  -1  -5  -3   61.79    1.90
  -1  -5  -3   64.09    2.00
  -1  -5  -3   61.99    2.60
  -1  -5  -3   58.19    2.30
   1   5   3   61.09    2.10
   1   5   3   60.29    2.50
   1   5   3   60.39    2.30
   1   5   3   56.39    2.30
  -2  -5  -3    0.30    0.60
  -2  -5  -3    0.70    0.30
  -2  -5  -3    0.30    0.40
  -2  -5  -3    0.50    0.50
  -2  -5  -3    0.10    0.40
   2   5   3    0.10    0.40
   2   5   3    0.70    0.40
   2   5   3    0.60    0.40
   2   5   3    0.90    0.30
  -3  -5  -3  109.39    3.90
  -3  -5  -3  108.59    3.90
  -3  -5  -3  113.49    3.90
  -3  -5  -3  112.99    4.20
  -3  -5  -3  109.59    3.90
   3   5   3  111.09    2.90
   3   5   3  112.99    4.00
   3   5   3  112.49    3.90
   3   5   3  111.49    3.90
   3   5   3  108.29    3.90
  -4  -5  -3  196.88    6.50
  -4  -5  -3  200.08    6.40
  -4  -5  -3  201.58    6.80
  -4  -5  -3  205.38    6.30
  -4  -5  -3  202.28    6.40
   4   5   3  209.68    6.00
   4   5   3  211.28    6.40
   4   5   3  197.48    6.30
   4   5   3  195.48    6.30
  -5  -5  -3   19.90    1.70
  -5  -5  -3   19.20    1.60
  -5  -5  -3   22.70    2.20
  -5  -5  -3   19.00    1.60
   5   5   3   16.50    2.00
   5   5   3   15.70    1.50
  -6  -5  -3   10.60    1.70
  -6  -5  -3   12.60    1.60
  -6  -5  -3   10.00    1.40
  -6  -5  -3   11.40    1.90
   6   5   3   10.30    1.80
   6   5   3   10.50    1.30
  -7  -5  -3    2.60    1.00
  -7  -5  -3    1.50    1.50
  -7  -5  -3    3.30    1.20
   7   5   3    3.00    1.30
   8  -6  -3    2.40    1.20
   8  -6  -3   -0.20    1.10
  -8   6   3    1.50    1.10
  -8   6   3    1.90    0.80
   7  -6  -3   -0.10    0.80
   7  -6  -3    0.30    0.90
  -7   6   3    0.60    0.70
  -7   6   3   -0.40    0.80
   6  -6  -3    9.00    1.50
  -6   6   3    8.00    1.10
  -6   6   3   10.20    1.50
   5  -6  -3   30.40    2.10
   5  -6  -3   29.70    1.40
  -5   6   3   28.30    1.70
  -5   6   3   30.60    2.00
  -5   6   3   28.80    1.50
  -5   6   3   33.50    1.60
   4  -6  -3    1.80    0.80
   4  -6  -3    1.70    0.50
  -4   6   3    2.30    0.50
  -4   6   3    2.90    0.60
  -4   6   3    2.40    0.60
  -4   6   3    1.90    0.60
  -4   6   3    1.30    0.70
   3  -6  -3   21.30    1.60
   3  -6  -3   24.80    1.20
   3  -6  -3   24.50    1.20
   3  -6  -3   22.10    1.30
  -3   6   3   26.50    1.40
  -3   6   3   23.80    1.60
  -3   6   3   22.60    1.30
  -3   6   3   24.50    1.30
  -3   6   3   23.20    1.40
  -3   6   3   22.30    1.30
   2  -6  -3  345.47    9.90
   2  -6  -3  336.67    9.60
   2  -6  -3  333.97    9.50
   2  -6  -3  356.76    9.60
  -2   6   3  320.67    9.70
  -2   6   3  360.86    9.70
  -2   6   3  347.87    9.90
  -2   6   3  344.77    9.70
  -2   6   3  342.87    9.60
   1  -6  -3   81.39    2.90
   1  -6  -3   87.99    2.90
   1  -6  -3   81.89    2.70
   1  -6  -3   87.19    2.50
   1  -6  -3   80.09    2.90
   1  -6  -3   77.99    3.10
   1  -6  -3   84.19    2.90
  -1   6   3   84.09    2.90
  -1   6   3   78.59    3.00
  -1   6   3   85.99    3.00
  -1   6   3   82.39    3.00
  -1   6   3   78.19    3.00
   0  -6  -3   63.69    2.40
   0  -6  -3   61.69    2.50
   0  -6  -3   61.39    2.30
   0  -6  -3   60.99    2.20
   0  -6  -3   58.99    2.60
   0  -6  -3   64.29    2.20
   0   6   3   64.29    2.50
   0   6   3   58.89    2.50
   0   6   3   62.69    2.60
   0   6   3   67.69    2.50
   0   6   3   60.49    2.30
  -1  -6  -3   15.40    0.80
  -1  -6  -3   16.70    0.80
  -1  -6  -3   14.10    1.10
  -1  -6  -3   13.10    1.10
  -1  -6  -3   16.00    1.00
  -1  -6  -3   15.00    1.40
   1   6   3   13.80    0.90
   1   6   3   17.20    1.20
   1   6   3   14.30    1.10
   1   6   3   17.60    1.30
  -2  -6  -3   74.89    3.20
  -2  -6  -3   78.09    3.00
  -2  -6  -3   78.69    3.00
  -2  -6  -3   73.39    2.30
  -2  -6  -3   72.69    2.80
   2   6   3   77.29    3.00
   2   6   3   72.69    3.00
   2   6   3   76.59    2.50
   2   6   3   74.79    2.90
  -3  -6  -3    1.40    0.50
  -3  -6  -3    1.20    0.80
  -3  -6  -3    0.50    0.70
  -3  -6  -3    1.50    0.70
  -3  -6  -3    0.70    0.70
   3   6   3    1.40    0.30
   3   6   3    1.10    0.60
   3   6   3    1.20    0.70
   3   6   3    1.10    0.70
  -4  -6  -3    1.10    1.00
  -4  -6  -3    1.30    0.80
  -4  -6  -3    0.60    0.60
  -4  -6  -3    1.40    0.80
   4   6   3    0.70    0.60
   4   6   3    1.70    0.70
  -5  -6  -3    5.60    1.30
  -5  -6  -3    5.00    1.10
  -5  -6  -3    3.50    1.20
  -5  -6  -3    4.70    1.10
   5   6   3    3.50    0.90
   5   6   3    3.50    1.30
  -6  -6  -3    0.40    0.90
  -6  -6  -3    0.90    0.80
  -6  -6  -3   -1.00    0.80
  -6  -6  -3    0.40    1.30
   6   6   3   -0.80    0.90
   6   6   3    0.20    0.70
   7  -7  -3    1.00    1.00
  -7   7   3    1.50    1.00
  -7   7   3    0.70    0.70
   6  -7  -3   13.70    1.80
  -6   7   3   19.10    2.00
  -6   7   3   14.50    1.50
   5  -7  -3    0.50    0.80
   5  -7  -3    1.40    0.50
  -5   7   3    0.60    0.80
  -5   7   3    0.30    0.60
  -5   7   3    0.90    0.50
  -5   7   3    1.10    0.50
   4  -7  -3   11.50    1.40
   4  -7  -3   12.70    1.00
  -4   7   3   13.40    1.10
  -4   7   3   13.70    1.10
  -4   7   3   15.00    1.30
  -4   7   3   13.80    1.60
   3  -7  -3   13.80    1.00
   3  -7  -3   12.90    1.10
   3  -7  -3   10.70    1.30
  -3   7   3   12.90    1.10
  -3   7   3   14.60    1.10
  -3   7   3   15.20    1.20
  -3   7   3   12.40    1.30
  -3   7   3   12.50    1.10
   2  -7  -3   18.90    1.50
   2  -7  -3   21.40    1.40
   2  -7  -3   20.00    1.30
   2  -7  -3   23.90    1.30
  -2   7   3   23.90    1.30
  -2   7   3   24.90    1.50
  -2   7   3   18.70    1.60
  -2   7   3   21.60    1.50
  -2   7   3   22.50    1.50
  -2   7   3   21.30    1.40
   1  -7  -3    2.70    0.80
   1  -7  -3    2.30    0.70
   1  -7  -3    4.10    0.70
   1  -7  -3    3.20    0.60
   1  -7  -3    2.90    0.70
   1  -7  -3    3.50    0.40
  -1   7   3    2.70    0.70
  -1   7   3    5.20    0.80
  -1   7   3    3.20    0.80
  -1   7   3    3.10    0.80
  -1   7   3    1.60    0.70
   0  -7  -3   40.00    1.70
   0  -7  -3   39.10    1.70
   0  -7  -3   37.10    2.10
   0  -7  -3   40.70    1.60
   0  -7  -3   40.00    1.90
   0  -7  -3   39.10    1.90
   0   7   3   38.60    2.10
   0   7   3   36.90    1.90
   0   7   3   39.20    1.90
   0   7   3   34.00    1.90
  -1  -7  -3    5.10    0.50
  -1  -7  -3    5.20    0.60
  -1  -7  -3    3.80    0.90
  -1  -7  -3    5.10    0.90
  -1  -7  -3    5.30    0.80
  -1  -7  -3    3.50    0.70
   1   7   3    4.70    0.90
   1   7   3    5.00    0.90
   1   7   3    4.70    0.80
   1   7   3    5.20    0.70
  -2  -7  -3   90.69    3.50
  -2  -7  -3   91.69    3.90
  -2  -7  -3   91.79    3.40
  -2  -7  -3   94.29    3.60
   2   7   3   94.79    3.70
   2   7   3   95.19    3.10
   2   7   3  100.99    3.70
   2   7   3   94.19    3.60
  -3  -7  -3   24.30    1.70
  -3  -7  -3   22.90    2.00
  -3  -7  -3   23.70    1.70
  -3  -7  -3   26.60    1.80
   3   7   3   21.20    1.60
   3   7   3   27.10    1.70
  -4  -7  -3   14.30    1.60
  -4  -7  -3   14.90    1.50
  -4  -7  -3   11.70    1.70
  -4  -7  -3   13.80    1.60
   4   7   3   13.90    1.50
   4   7   3   12.50    1.50
   4   7   3   11.50    1.70
  -5  -7  -3   15.70    1.70
  -5  -7  -3   12.40    2.00
  -5  -7  -3   13.70    1.90
  -5  -7  -3   14.80    1.80
   5   7   3   13.50    2.00
   5   7   3   15.50    1.60
  -6  -7  -3   11.50    1.70
  -6  -7  -3   14.00    1.70
  -6  -7  -3    9.60    2.00
  -6  -7  -3    9.80    1.90
   6   7   3    8.20    1.80
   6   7   3   10.10    1.40
   7  -8  -3    1.50    1.10
  -7   8   3    1.50    1.10
  -7   8   3    1.80    0.80
   6  -8  -3    2.20    1.00
  -6   8   3    1.20    1.10
  -6   8   3    1.30    0.80
   5  -8  -3    7.70    0.90
   5  -8  -3    8.90    1.50
  -5   8   3    8.60    1.10
  -5   8   3    8.40    1.00
  -5   8   3    7.10    1.10
  -5   8   3    9.70    1.50
   4  -8  -3    0.70    0.70
   4  -8  -3    1.00    0.50
  -4   8   3    0.70    0.60
  -4   8   3    0.70    0.60
  -4   8   3   -0.40    0.70
  -4   8   3    0.10    0.60
  -4   8   3   -0.50    0.50
   3  -8  -3    0.30    0.70
   3  -8  -3    0.60    0.50
   3  -8  -3   -0.10    0.50
  -3   8   3    0.00    0.70
  -3   8   3    0.20    0.50
  -3   8   3    0.80    0.50
  -3   8   3    0.60    0.50
  -3   8   3    1.40    0.60
   2  -8  -3    1.10    0.50
   2  -8  -3    0.50    0.50
   2  -8  -3    0.90    0.70
   2  -8  -3    1.40    0.50
  -2   8   3    0.30    0.60
  -2   8   3    0.30    0.70
  -2   8   3    0.40    0.60
  -2   8   3    1.50    0.70
  -2   8   3    1.90    0.60
   1  -8  -3  278.27    8.30
   1  -8  -3  308.27    8.70
   1  -8  -3  294.57    8.70
   1  -8  -3  297.17    8.70
  -1   8   3  296.97    8.80
  -1   8   3  299.17    8.90
  -1   8   3  293.37    8.70
  -1   8   3  288.67    8.70
   0  -8  -3    0.20    0.40
   0  -8  -3   -0.10    0.50
   0  -8  -3   -0.20    0.60
   0  -8  -3   -0.90    0.40
   0  -8  -3    0.30    0.40
   0   8   3   -0.10    0.50
   0   8   3   -0.90    0.60
   0   8   3    0.00    0.40
   0   8   3   -0.30    0.50
  -1  -8  -3    9.80    1.20
  -1  -8  -3    7.80    1.20
  -1  -8  -3    8.20    1.10
  -1  -8  -3    8.20    0.80
  -1  -8  -3   10.00    1.10
   1   8   3    7.50    0.90
   1   8   3    7.40    1.10
   1   8   3    9.60    1.20
   1   8   3   10.10    1.30
  -2  -8  -3    4.40    1.20
  -2  -8  -3    5.00    1.00
  -2  -8  -3    5.10    0.90
  -2  -8  -3    4.60    1.00
   2   8   3    4.10    0.60
   2   8   3    5.10    1.10
   2   8   3    4.70    1.20
   2   8   3    4.30    0.90
  -3  -8  -3    2.10    0.80
  -3  -8  -3    3.80    1.20
  -3  -8  -3    2.70    0.80
  -3  -8  -3    2.10    0.80
   3   8   3    3.30    1.00
   3   8   3    2.50    0.90
  -4  -8  -3   15.20    2.00
  -4  -8  -3   14.50    1.60
  -4  -8  -3   16.10    1.80
  -4  -8  -3   15.00    1.60
   4   8   3   15.80    2.00
   4   8   3   14.20    1.60
   4   8   3   12.80    1.70
  -5  -8  -3    1.00    0.90
  -5  -8  -3   -0.10    1.00
  -5  -8  -3    1.00    0.90
  -5  -8  -3    1.20    1.30
   5   8   3    0.20    1.00
   5   8   3    0.70    0.90
   7  -9  -3    1.70    1.20
   6  -9  -3    6.60    1.50
  -6   9   3    5.00    1.50
  -6   9   3    7.20    1.30
   5  -9  -3    1.60    1.10
   5  -9  -3    0.80    0.50
  -5   9   3    0.30    0.80
  -5   9   3   -0.10    0.90
  -5   9   3    0.40    0.60
   4  -9  -3   28.20    1.70
   4  -9  -3   22.30    1.50
   4  -9  -3   30.00    2.20
  -4   9   3   28.80    1.80
  -4   9   3   24.80    1.70
  -4   9   3   24.70    1.70
  -4   9   3   23.90    2.10
  -4   9   3   23.80    1.80
   3  -9  -3    3.40    0.80
   3  -9  -3    0.70    0.50
   3  -9  -3    1.60    0.80
  -3   9   3    2.10    0.70
  -3   9   3    0.40    0.90
  -3   9   3    2.20    0.70
  -3   9   3    1.90    0.80
  -3   9   3    2.80    0.80
   2  -9  -3    7.50    1.00
   2  -9  -3    8.20    1.00
   2  -9  -3    8.20    1.10
   2  -9  -3    7.00    1.10
  -2   9   3    7.20    1.10
  -2   9   3    9.10    1.10
  -2   9   3    6.60    1.10
  -2   9   3    6.70    1.00
  -2   9   3    7.10    1.20
   1  -9  -3    2.50    0.60
   1  -9  -3    1.40    0.60
   1  -9  -3    2.40    0.70
  -1   9   3    1.70    0.70
  -1   9   3    2.10    0.80
  -1   9   3    1.70    0.70
  -1   9   3    1.80    0.70
   0  -9  -3    0.90    0.50
   0  -9  -3    0.10    0.40
   0  -9  -3   -0.10    0.70
   0  -9  -3    0.30    0.60
   0   9   3   -1.30    0.50
   0   9   3   -0.40    0.50
   0   9   3    0.10    0.60
   0   9   3    0.20    0.60
  -1  -9  -3   83.09    3.40
  -1  -9  -3   80.19    3.20
  -1  -9  -3   81.59    3.80
  -1  -9  -3   84.89    3.50
   1   9   3   84.49    3.40
   1   9   3   81.09    3.10
   1   9   3   83.69    3.60
   1   9   3   79.19    3.50
  -2  -9  -3    4.70    1.00
  -2  -9  -3    2.70    1.10
  -2  -9  -3    3.90    1.00
  -2  -9  -3    4.00    0.90
   2   9   3    3.90    0.80
   2   9   3    4.30    1.00
   2   9   3    3.10    1.00
  -3  -9  -3    9.30    1.70
  -3  -9  -3    9.90    1.40
  -3  -9  -3    9.40    1.40
  -3  -9  -3   11.00    1.50
   3   9   3   11.10    1.50
   3   9   3    9.70    1.40
  -4  -9  -3    0.80    1.00
  -4  -9  -3    2.20    1.30
  -4  -9  -3    0.30    0.90
  -4  -9  -3    2.20    0.90
   4   9   3    0.20    1.00
   4   9   3    0.10    1.00
   4   9   3    1.40    0.90
  -5  -9  -3   14.30    1.80
  -5  -9  -3   14.00    1.90
  -5  -9  -3   15.10    2.00
  -5  -9  -3   12.70    2.20
   5   9   3   12.50    1.70
   5   9   3   13.80    2.00
   6 -10  -3    5.80    1.50
  -6  10   3    7.10    1.60
  -6  10   3    3.90    1.20
   5 -10  -3   -0.50    0.80
   5 -10  -3   -0.70    0.50
  -5  10   3   -0.60    0.60
  -5  10   3   -0.40    0.80
  -5  10   3   -0.60    1.10
   4 -10  -3   27.40    1.80
   4 -10  -3   29.40    1.80
   4 -10  -3   27.80    2.40
  -4  10   3   24.90    1.90
  -4  10   3   32.90    2.40
  -4  10   3   31.10    2.20
  -4  10   3   27.80    1.90
  -4  10   3   24.60    1.80
   3 -10  -3   14.00    1.50
   3 -10  -3   13.50    1.40
   3 -10  -3   13.70    1.70
  -3  10   3   14.40    1.70
  -3  10   3   11.00    1.30
  -3  10   3   16.40    1.60
  -3  10   3   15.40    1.60
  -3  10   3   12.90    1.60
   2 -10  -3    8.00    1.20
   2 -10  -3    8.50    1.30
   2 -10  -3    7.10    1.00
   2 -10  -3    6.40    1.10
  -2  10   3    7.50    1.20
  -2  10   3    6.60    1.20
  -2  10   3    4.80    1.00
  -2  10   3    8.60    1.20
  -2  10   3    5.00    1.10
   1 -10  -3    1.90    0.80
   1 -10  -3    1.30    0.70
   1 -10  -3    1.70    0.60
  -1  10   3    1.20    0.80
  -1  10   3    2.60    0.90
  -1  10   3    1.90    0.80
  -1  10   3    2.90    1.00
   0 -10  -3    7.10    1.00
   0 -10  -3    7.20    1.20
   0 -10  -3    7.80    1.40
   0 -10  -3    7.80    1.00
   0  10   3    6.30    1.20
   0  10   3    6.90    1.00
   0  10   3    6.20    1.30
   0  10   3    7.00    1.30
  -1 -10  -3   54.99    2.50
  -1 -10  -3   55.39    3.20
  -1 -10  -3   53.69    2.80
   1  10   3   53.69    2.80
   1  10   3   48.60    2.80
   1  10   3   52.79    2.50
  -2 -10  -3   24.90    2.00
  -2 -10  -3   23.90    1.80
  -2 -10  -3   27.40    2.40
   2  10   3   23.50    1.90
   2  10   3   22.70    2.20
  -3 -10  -3    4.60    1.20
  -3 -10  -3    3.50    1.10
  -3 -10  -3    3.80    1.40
   3  10   3    4.70    1.20
   3  10   3    3.70    1.10
   3  10   3    5.80    1.40
  -4 -10  -3    0.30    0.90
  -4 -10  -3    0.30    1.20
  -4 -10  -3   -0.40    1.00
   4  10   3    0.50    0.90
   4  10   3   -1.00    0.70
   5 -11  -3    4.90    1.40
  -5  11   3    9.00    1.70
  -5  11   3    6.20    1.30
   4 -11  -3    0.60    0.70
   4 -11  -3    1.20    1.10
  -4  11   3    0.80    0.80
  -4  11   3   -0.90    0.70
  -4  11   3    1.30    0.80
  -4  11   3    0.70    0.80
  -4  11   3    1.50    1.20
   3 -11  -3    7.50    1.40
   3 -11  -3    7.30    1.20
   3 -11  -3    6.40    1.20
  -3  11   3    5.10    1.10
  -3  11   3    7.20    1.30
  -3  11   3    7.00    1.40
  -3  11   3    7.90    1.40
  -3  11   3    9.00    1.30
   2 -11  -3    0.60    0.70
   2 -11  -3   -0.30    0.60
   2 -11  -3    1.00    0.70
  -2  11   3    0.80    0.80
  -2  11   3    1.20    0.90
  -2  11   3    0.20    0.80
  -2  11   3    0.40    0.90
  -2  11   3   -0.80    0.70
   1 -11  -3   18.80    1.60
   1 -11  -3   18.20    1.80
   1 -11  -3   16.10    1.80
  -1  11   3   17.50    1.90
  -1  11   3   16.70    1.70
  -1  11   3   14.20    1.60
  -1  11   3   18.70    1.90
  -1  11   3   14.60    1.80
   0 -11  -3   10.70    1.60
   0 -11  -3    7.90    1.40
   0  11   3    9.90    1.30
   0  11   3   12.00    1.60
   0  11   3    8.10    1.40
  -1 -11  -3   35.40    2.90
  -1 -11  -3   38.30    2.60
  -1 -11  -3   34.50    2.70
   1  11   3   36.10    2.60
   1  11   3   37.20    2.50
   1  11   3   35.70    2.10
  -2 -11  -3   61.09    3.70
  -2 -11  -3   59.69    3.20
   2  11   3   59.99    3.30
   2  11   3   58.49    3.40
  -3 -11  -3    0.20    0.90
  -3 -11  -3   -1.30    1.10
   3  11   3    2.00    1.20
   3  11   3    0.30    1.00
   4 -12  -3   12.80    1.50
   4 -12  -3   15.10    2.10
  -4  12   3   13.90    2.10
  -4  12   3   10.90    1.80
  -4  12   3   12.00    1.60
  -4  12   3   13.90    1.80
   3 -12  -3   -0.20    0.70
   3 -12  -3    1.20    0.80
   3 -12  -3    0.80    0.90
  -3  12   3   -0.10    0.90
  -3  12   3    0.70    1.10
  -3  12   3    1.20    0.90
  -3  12   3   -0.10    0.90
  -3  12   3   -0.60    0.80
   2 -12  -3    1.40    0.80
   2 -12  -3    0.50    0.70
   2 -12  -3    1.10    0.90
  -2  12   3    1.30    1.00
  -2  12   3    0.60    0.90
  -2  12   3    1.70    1.10
  -2  12   3   -0.60    0.70
  -2  12   3    1.20    0.90
   1 -12  -3   11.90    1.60
   1 -12  -3   12.90    1.60
  -1  12   3   12.00    1.70
  -1  12   3   11.50    2.10
  -1  12   3   10.10    1.50
  -1  12   3   10.00    1.60
  -1  12   3   11.80    1.70
   0 -12  -3   -0.20    0.90
   0 -12  -3    2.50    1.10
   0  12   3    2.00    1.10
   0  12   3   -0.30    0.90
   0  12   3   -0.20    0.80
  -1 -12  -3    9.00    1.70
  -1 -12  -3    9.70    1.60
   1  12   3    9.80    1.60
   1  12   3   10.60    1.80
  -2 -12  -3    2.20    1.20
  -2 -12  -3    2.20    1.10
   2  12   3    2.40    1.20
   2  12   3    3.20    1.20
   3 -13  -3    0.50    1.00
   3 -13  -3    0.00    0.70
   3 -13  -3   -0.10    0.60
  -3  13   3    1.20    1.00
  -3  13   3   -0.70    0.80
  -3  13   3    0.80    0.90
  -3  13   3   -0.40    1.00
  -3  13   3    0.20    0.80
   2 -13  -3    0.20    0.80
   2 -13  -3    0.40    0.90
   2 -13  -3    0.70    0.80
  -2  13   3    0.80    1.00
  -2  13   3    0.80    1.10
  -2  13   3    1.20    0.90
  -2  13   3    0.40    1.00
   1 -13  -3    2.20    1.00
   1 -13  -3    1.90    1.10
  -1  13   3    0.00    1.10
  -1  13   3    0.30    1.00
  -1  13   3    0.60    0.90
  -1  13   3   -0.40    0.90
   0 -13  -3    2.20    1.00
   0 -13  -3    2.90    1.20
   0  13   3    2.30    1.20
   0  13   3    2.50    1.20
   0  13   3    2.00    1.30
   0  13   3    2.10    1.00
  -1 -13  -3    0.70    1.00
  -1 -13  -3   -1.00    1.00
   1  13   3    0.80    1.20
   1  13   3   -1.00    1.20
   0  15  -4   -1.00    0.90
   0  15  -4    0.10    0.90
   0  15  -4   -1.60    0.90
   0 -15   4    2.00    1.10
   0 -15   4    0.20    0.90
   0 -15   4   -1.20    0.80
  -1  15  -4    3.20    1.30
  -1  15  -4    0.20    1.00
   1 -15   4    1.90    0.90
   1 -15   4    0.10    0.80
  -2  15  -4    5.20    1.40
  -2  15  -4    4.20    1.40
   2 -15   4    6.70    1.50
   2 -15   4    7.60    1.50
   2  14  -4    0.20    0.90
   2  14  -4    0.10    0.90
  -2 -14   4    0.50    0.90
  -2 -14   4    0.20    0.90
  -2 -14   4   -0.20    0.90
  -2 -14   4    0.90    1.20
   1  14  -4    9.40    1.40
   1  14  -4    8.20    1.60
   1  14  -4    8.50    1.60
  -1 -14   4    7.60    1.50
  -1 -14   4    9.40    1.60
  -1 -14   4    9.90    1.60
  -1 -14   4   10.90    1.70
   0  14  -4   33.00    2.40
   0  14  -4   32.50    2.40
   0  14  -4   32.50    2.50
   0 -14   4   30.10    2.40
   0 -14   4   33.10    2.50
   0 -14   4   35.40    2.40
  -1  14  -4   -0.60    0.80
  -1  14  -4    0.20    0.90
   1 -14   4    0.40    0.80
   1 -14   4    0.40    0.80
  -2  14  -4   -1.00    0.90
  -2  14  -4   -0.10    1.00
   2 -14   4    0.20    0.80
   2 -14   4    1.00    0.80
  -3  14  -4   -0.10    0.90
  -3  14  -4   -1.50    0.80
   3 -14   4   -0.40    0.80
   3 -14   4    1.30    0.90
  -4  14  -4    4.70    1.30
  -4  14  -4    3.90    1.50
   4 -14   4    3.40    1.10
   4 -14   4    2.40    1.30
   3  13  -4   -0.20    0.80
   3  13  -4   -0.80    0.80
  -3 -13   4   -0.30    0.70
  -3 -13   4   -1.00    1.10
  -3 -13   4   -0.80    0.80
  -3 -13   4   -0.50    0.90
  -3 -13   4    0.00    0.90
   2  13  -4    3.70    1.20
   2  13  -4    3.20    1.10
  -2 -13   4    4.70    1.20
  -2 -13   4    3.10    1.10
  -2 -13   4    3.40    1.10
  -2 -13   4    3.30    1.00
  -2 -13   4    3.60    1.40
   1  13  -4   -0.40    0.70
   1  13  -4    0.00    0.70
   1  13  -4    1.30    0.80
  -1 -13   4   -0.30    0.70
  -1 -13   4    0.10    0.70
  -1 -13   4    0.10    0.50
  -1 -13   4    0.80    0.80
  -1 -13   4   -0.20    0.90
  -1 -13   4    0.80    0.80
   0  13  -4    2.20    0.90
   0  13  -4    2.00    0.90
   0  13  -4    0.80    0.90
   0 -13   4    0.70    0.80
   0 -13   4    2.10    0.90
   0 -13   4    1.50    0.90
  -1  13  -4    1.80    0.90
  -1  13  -4    3.60    1.10
  -1  13  -4    2.60    1.00
   1 -13   4    3.00    0.90
   1 -13   4    4.10    1.10
   1 -13   4    2.20    1.00
  -2  13  -4    0.40    0.80
  -2  13  -4   -0.20    0.80
   2 -13   4    2.00    0.90
   2 -13   4    2.90    1.00
  -3  13  -4   45.90    2.80
  -3  13  -4   54.39    3.10
  -3  13  -4   44.70    2.90
   3 -13   4   44.90    2.90
   3 -13   4   47.30    2.70
  -4  13  -4   12.60    1.90
  -4  13  -4   14.90    1.90
  -4  13  -4   13.80    2.00
   4 -13   4   13.50    1.70
  -5  13  -4    2.50    1.10
  -5  13  -4    1.90    1.10
  -5  13  -4    0.80    1.30
   5 -13   4    1.00    1.10
   5 -13   4    1.50    0.90
   4  12  -4    0.80    0.90
   4  12  -4    0.50    0.80
   4  12  -4   -1.00    0.90
  -4 -12   4    2.10    1.40
  -4 -12   4   -0.40    1.10
  -4 -12   4    1.40    0.90
  -4 -12   4    0.50    0.80
  -4 -12   4    0.30    0.90
   3  12  -4    4.70    1.10
   3  12  -4    5.00    1.20
  -3 -12   4    5.40    1.20
  -3 -12   4    3.60    1.00
  -3 -12   4    5.30    1.50
  -3 -12   4    4.70    1.60
  -3 -12   4    4.90    1.30
   2  12  -4   -0.40    0.70
   2  12  -4   -0.30    0.80
   2  12  -4    0.00    0.50
  -2 -12   4   -0.30    0.70
  -2 -12   4   -0.50    1.00
  -2 -12   4    0.30    0.70
  -2 -12   4   -0.80    0.60
  -2 -12   4   -0.20    0.80
   1  12  -4    4.80    1.00
   1  12  -4    3.50    1.00
   1  12  -4    4.10    1.00
  -1 -12   4    3.90    1.00
  -1 -12   4    3.60    0.80
  -1 -12   4    7.20    1.20
  -1 -12   4    6.10    1.30
  -1 -12   4    3.50    1.00
  -1 -12   4    4.20    1.00
   0  12  -4   -0.60    0.60
   0  12  -4    0.20    0.70
   0  12  -4    0.30    0.70
   0 -12   4   -0.20    0.60
   0 -12   4    0.00    0.40
   0 -12   4   -0.30    0.70
   0 -12   4    0.30    0.80
   0 -12   4    0.30    0.60
  -1  12  -4    2.30    0.90
  -1  12  -4    3.90    1.10
  -1  12  -4    2.30    1.00
   1 -12   4    3.70    1.00
   1 -12   4    3.10    0.90
   1 -12   4    4.20    1.10
  -2  12  -4    4.40    1.10
  -2  12  -4    5.30    1.20
  -2  12  -4    4.80    1.10
   2 -12   4    3.70    0.90
   2 -12   4    5.20    1.20
  -3  12  -4    3.80    1.10
  -3  12  -4    4.50    1.20
  -3  12  -4    4.30    1.10
   3 -12   4    5.20    1.20
   3 -12   4    2.40    1.00
  -4  12  -4   45.50    2.70
  -4  12  -4   40.50    2.80
  -4  12  -4   42.40    2.80
   4 -12   4   48.10    2.70
  -5  12  -4   16.70    2.10
  -5  12  -4   16.20    2.20
  -5  12  -4   18.60    2.00
   5 -12   4   15.70    1.80
   5 -12   4   18.90    2.40
  -6  12  -4    4.50    1.30
  -6  12  -4    3.40    1.30
  -6  12  -4    5.60    1.70
   6 -12   4    3.60    1.50
   6 -12   4    4.20    1.20
   5  11  -4   -0.60    0.70
   5  11  -4   -0.60    0.90
   5  11  -4    1.10    0.80
   5  11  -4    1.10    0.90
  -5 -11   4   -0.60    0.70
  -5 -11   4   -0.30    1.40
  -5 -11   4   -1.90    1.10
  -5 -11   4    0.30    0.90
   4  11  -4   -0.80    0.70
   4  11  -4   -0.10    0.60
   4  11  -4   -0.80    0.70
   4  11  -4    0.00    0.80
  -4 -11   4    1.40    1.20
  -4 -11   4   -0.10    0.70
  -4 -11   4   -0.80    0.60
  -4 -11   4    0.50    1.20
  -4 -11   4    1.30    0.80
   3  11  -4    0.40    0.70
   3  11  -4    1.70    0.80
  -3 -11   4    1.70    0.80
  -3 -11   4    0.50    0.80
  -3 -11   4    0.50    1.00
  -3 -11   4    2.70    1.20
  -3 -11   4    1.80    0.90
   2  11  -4    3.00    0.90
   2  11  -4    1.10    0.80
   2  11  -4    2.90    0.70
  -2 -11   4    3.10    1.10
  -2 -11   4    0.60    0.80
  -2 -11   4    2.40    0.80
  -2 -11   4    1.90    0.90
  -2 -11   4    0.10    0.60
   1  11  -4  202.48    6.50
   1  11  -4  191.58    6.40
   1  11  -4  184.58    6.20
  -1 -11   4  191.08    6.50
  -1 -11   4  198.28    6.60
  -1 -11   4  200.48    6.50
  -1 -11   4  194.18    6.60
  -1 -11   4  191.58    6.30
   0  11  -4   11.30    1.40
   0  11  -4    9.80    1.30
   0  11  -4    9.60    1.30
   0 -11   4   13.00    1.60
   0 -11   4   10.90    1.40
   0 -11   4   11.10    0.90
   0 -11   4   11.40    1.40
   0 -11   4   10.80    1.30
   0 -11   4   12.80    1.40
  -1  11  -4   16.30    1.60
  -1  11  -4   13.90    1.50
  -1  11  -4   16.60    1.60
  -1  11  -4   16.90    1.50
   1 -11   4   17.60    1.50
   1 -11   4   13.60    1.40
   1 -11   4   12.80    1.40
   1 -11   4   17.10    1.60
   1 -11   4   17.00    1.00
  -2  11  -4   24.50    1.80
  -2  11  -4   22.80    1.70
  -2  11  -4   23.00    1.90
   2 -11   4   22.70    1.70
   2 -11   4   23.40    1.90
  -3  11  -4    5.50    1.20
  -3  11  -4    7.90    1.30
  -3  11  -4    8.20    1.30
   3 -11   4    6.60    1.30
   3 -11   4    5.50    1.10
  -4  11  -4   19.70    1.90
  -4  11  -4   18.60    2.00
  -4  11  -4   23.30    2.20
   4 -11   4   17.80    1.70
  -5  11  -4    1.30    0.90
  -5  11  -4    0.10    1.00
  -5  11  -4    1.40    0.90
   5 -11   4    1.40    0.80
  -6  11  -4   44.50    2.70
  -6  11  -4   47.00    3.10
  -6  11  -4   42.90    3.10
   6 -11   4   44.70    3.20
   6 -11   4   41.00    2.50
   6  10  -4   -0.20    1.10
   6  10  -4    0.50    1.00
  -6 -10   4    1.80    1.00
  -6 -10   4   -1.80    1.10
   5  10  -4    4.00    1.20
   5  10  -4    2.30    1.20
   5  10  -4    4.70    1.10
   5  10  -4    5.80    1.10
  -5 -10   4    2.00    0.80
  -5 -10   4    4.40    1.50
  -5 -10   4    5.60    1.20
  -5 -10   4    3.70    1.40
  -5 -10   4    5.60    1.10
   4  10  -4    7.40    1.20
   4  10  -4    8.00    1.20
   4  10  -4    6.70    1.40
   4  10  -4    8.90    1.40
  -4 -10   4    8.90    1.70
  -4 -10   4    7.40    1.10
  -4 -10   4    7.20    1.40
  -4 -10   4    8.50    1.20
  -4 -10   4    9.70    1.30
   3  10  -4   10.00    1.20
   3  10  -4    8.90    1.20
   3  10  -4   10.40    1.30
  -3 -10   4   11.20    1.60
  -3 -10   4   11.60    1.30
  -3 -10   4    9.90    1.20
  -3 -10   4   10.50    1.60
  -3 -10   4    9.40    1.30
   2  10  -4  173.48    5.40
   2  10  -4  159.18    5.30
   2  10  -4  172.88    5.60
   2  10  -4  165.98    5.60
  -2 -10   4  168.38    5.90
  -2 -10   4  172.38    5.60
  -2 -10   4  171.58    6.00
  -2 -10   4  169.88    5.70
  -2 -10   4  170.78    5.60
   1  10  -4  106.09    3.90
   1  10  -4  109.49    4.00
   1  10  -4  103.89    3.90
   1  10  -4  105.99    3.40
  -1 -10   4  103.49    4.00
  -1 -10   4  112.19    4.00
  -1 -10   4  109.19    4.30
  -1 -10   4  115.09    4.10
  -1 -10   4  109.89    4.20
   0  10  -4   28.00    1.80
   0  10  -4   30.00    1.90
   0  10  -4   29.70    1.80
   0  10  -4   30.30    1.80
   0 -10   4   27.50    1.90
   0 -10   4   27.70    1.80
   0 -10   4   30.80    1.50
   0 -10   4   33.50    1.80
   0 -10   4   27.00    1.70
   0 -10   4   29.90    1.80
  -1  10  -4   24.10    1.70
  -1  10  -4   20.60    1.60
  -1  10  -4   25.80    1.70
  -1  10  -4   24.00    1.70
   1 -10   4   23.00    1.20
   1 -10   4   23.30    1.60
   1 -10   4   22.60    1.70
   1 -10   4   19.90    1.60
   1 -10   4   21.40    1.50
  -2  10  -4  114.39    4.20
  -2  10  -4  114.39    4.40
  -2  10  -4  117.29    4.40
   2 -10   4  114.79    4.20
   2 -10   4  119.79    4.30
   2 -10   4  113.89    4.40
   2 -10   4  115.89    3.50
  -3  10  -4   50.89    2.70
  -3  10  -4   54.39    2.60
  -3  10  -4   49.70    2.70
   3 -10   4   52.09    2.70
   3 -10   4   50.29    2.40
  -4  10  -4   -0.10    0.70
  -4  10  -4    0.60    0.70
  -4  10  -4   -0.20    0.60
   4 -10   4    1.10    0.70
  -5  10  -4   15.80    1.90
  -5  10  -4   12.70    1.70
  -5  10  -4   16.60    1.70
   5 -10   4   12.40    1.40
  -6  10  -4    7.40    1.50
  -6  10  -4    7.50    1.40
  -6  10  -4    7.20    1.40
  -6  10  -4    7.50    1.40
   6 -10   4    7.60    1.60
   6 -10   4    7.20    1.30
   6 -10   4    7.10    1.30
  -7  10  -4    8.80    1.60
  -7  10  -4    7.60    1.60
   7 -10   4    8.70    1.80
   6   9  -4    0.30    1.10
   6   9  -4    3.50    1.20
  -6  -9   4    3.70    1.60
  -6  -9   4   -0.20    1.20
  -6  -9   4    2.60    1.00
   5   9  -4    2.90    1.00
   5   9  -4    1.60    1.10
   5   9  -4    1.20    0.70
   5   9  -4    1.40    0.70
  -5  -9   4    3.50    0.90
  -5  -9   4    1.30    0.70
  -5  -9   4    0.60    1.10
  -5  -9   4    2.90    0.80
  -5  -9   4    2.20    1.30
   4   9  -4    3.20    0.80
   4   9  -4    2.60    0.90
   4   9  -4    4.70    0.90
   4   9  -4    4.60    1.10
  -4  -9   4    3.50    1.20
  -4  -9   4    3.60    1.30
  -4  -9   4    4.60    0.90
  -4  -9   4    4.50    0.90
  -4  -9   4    2.90    0.80
   3   9  -4    2.40    0.80
   3   9  -4    5.30    1.00
   3   9  -4    4.00    0.80
  -3  -9   4    3.70    0.90
  -3  -9   4    3.30    0.80
  -3  -9   4    4.20    1.10
  -3  -9   4    4.20    1.20
  -3  -9   4    3.80    0.80
   2   9  -4   11.00    1.10
   2   9  -4   12.90    1.10
   2   9  -4   16.20    1.30
  -2  -9   4   13.80    1.50
  -2  -9   4   11.60    1.20
  -2  -9   4   14.60    1.60
  -2  -9   4   12.80    1.20
  -2  -9   4   15.40    1.30
   1   9  -4   -0.60    0.40
   1   9  -4   -0.30    0.30
   1   9  -4   -0.10    0.40
   1   9  -4   -0.10    0.50
   1   9  -4    0.30    0.10
   1   9  -4   -0.60    0.40
  -1  -9   4   -0.40    0.50
  -1  -9   4    0.30    0.50
  -1  -9   4    0.40    0.80
  -1  -9   4   -0.20    0.60
  -1  -9   4   -0.40    0.40
   0   9  -4  129.59    4.50
   0   9  -4  132.89    4.60
   0   9  -4  132.59    4.60
   0   9  -4  133.79    4.50
   0  -9   4  133.69    4.40
   0  -9   4  136.39    4.60
   0  -9   4  133.29    4.50
   0  -9   4  137.69    4.70
   0  -9   4  135.29    4.20
   0  -9   4  135.59    4.60
  -1   9  -4   44.30    2.20
  -1   9  -4   50.79    2.40
  -1   9  -4   46.70    2.30
  -1   9  -4   41.70    2.20
   1  -9   4   44.70    2.20
   1  -9   4   44.70    2.30
   1  -9   4   48.30    1.80
   1  -9   4   45.00    2.20
   1  -9   4   45.30    2.20
  -2   9  -4   34.60    2.00
  -2   9  -4   32.00    2.00
   2  -9   4   35.80    2.10
   2  -9   4   35.50    1.40
   2  -9   4   31.00    1.80
   2  -9   4   37.20    2.00
  -3   9  -4   69.69    3.00
  -3   9  -4   62.69    2.90
  -3   9  -4   63.59    2.80
   3  -9   4   63.29    2.10
   3  -9   4   62.89    3.00
   3  -9   4   63.39    2.70
  -4   9  -4    0.70    0.60
  -4   9  -4    0.30    0.60
  -4   9  -4    0.80    0.70
   4  -9   4    0.70    0.60
  -5   9  -4    5.60    1.20
  -5   9  -4    4.40    1.10
  -5   9  -4    3.80    0.90
   5  -9   4    5.10    1.00
  -6   9  -4   -0.20    0.70
  -6   9  -4    0.40    0.90
  -6   9  -4    1.00    0.90
  -6   9  -4    0.50    0.80
   6  -9   4   -0.10    0.60
   6  -9   4   -0.70    0.80
   6  -9   4   -0.50    0.50
  -7   9  -4    3.60    1.20
  -7   9  -4    3.70    1.20
  -7   9  -4    4.10    1.60
   7  -9   4    1.70    1.20
   7  -9   4    2.50    1.00
   6   8  -4   11.90    2.00
   6   8  -4   17.30    2.00
  -6  -8   4   13.90    2.20
  -6  -8   4   12.10    1.40
  -6  -8   4   12.10    2.00
   5   8  -4   17.70    1.40
   5   8  -4   20.20    2.00
   5   8  -4   20.10    1.40
   5   8  -4   16.60    2.00
  -5  -8   4   19.80    1.50
  -5  -8   4   22.50    1.40
  -5  -8   4   16.80    2.00
  -5  -8   4   21.60    1.60
  -5  -8   4   22.30    2.20
   4   8  -4   -0.20    0.60
   4   8  -4    1.40    0.60
   4   8  -4    0.90    0.80
   4   8  -4    1.00    0.60
  -4  -8   4    1.00    0.60
  -4  -8   4    0.80    0.60
  -4  -8   4    0.70    0.50
  -4  -8   4    0.40    0.90
  -4  -8   4    0.40    0.80
   3   8  -4    0.30    0.50
   3   8  -4    1.30    0.60
   3   8  -4    0.40    0.50
  -3  -8   4    2.30    1.00
  -3  -8   4    1.30    0.60
  -3  -8   4    0.10    0.50
  -3  -8   4   -0.30    0.70
  -3  -8   4    1.10    0.60
   2   8  -4   -0.70    0.40
   2   8  -4    0.10    0.40
   2   8  -4   -0.10    0.40
   2   8  -4    0.00    0.40
   2   8  -4   -0.20    0.30
  -2  -8   4   -1.30    0.40
  -2  -8   4    0.10    0.40
  -2  -8   4   -1.10    0.60
  -2  -8   4    0.00    0.70
  -2  -8   4   -0.40    0.40
   1   8  -4   23.80    0.90
   1   8  -4   25.10    1.40
   1   8  -4   23.30    1.20
   1   8  -4   21.30    1.30
   1   8  -4   22.00    1.30
   1   8  -4   22.80    1.40
  -1  -8   4   23.30    1.40
  -1  -8   4   25.60    1.70
  -1  -8   4   20.10    1.30
  -1  -8   4   24.20    1.60
  -1  -8   4   25.70    1.40
  -1  -8   4   22.50    1.40
   0   8  -4   40.00    1.90
   0   8  -4   43.70    2.00
   0   8  -4   41.80    1.90
   0   8  -4   42.40    2.00
   0  -8   4   40.90    2.10
   0  -8   4   43.70    2.00
   0  -8   4   43.30    2.00
   0  -8   4   44.70    2.00
   0  -8   4   42.80    1.70
   0  -8   4   41.60    1.90
  -1   8  -4  325.27    9.50
  -1   8  -4  328.17    9.60
  -1   8  -4  354.26    9.70
   1  -8   4  351.06    9.70
   1  -8   4  324.67    9.50
   1  -8   4  331.27    9.70
   1  -8   4  328.27    9.10
  -2   8  -4   10.60    1.20
  -2   8  -4    8.10    1.00
  -2   8  -4   12.80    1.20
   2  -8   4   10.30    1.00
   2  -8   4   11.90    1.30
   2  -8   4   11.50    1.10
   2  -8   4   11.60    0.70
  -3   8  -4    1.70    0.70
  -3   8  -4    2.20    0.70
  -3   8  -4    2.30    0.70
   3  -8   4    2.50    0.40
   3  -8   4    0.80    0.70
   3  -8   4    1.80    0.60
   3  -8   4    1.70    0.60
   3  -8   4    2.10    0.20
  -4   8  -4   24.30    1.60
  -4   8  -4   23.70    1.70
  -4   8  -4   23.00    1.70
   4  -8   4   21.30    1.50
   4  -8   4   23.80    1.20
   4  -8   4   21.30    1.10
  -5   8  -4   43.20    2.20
  -5   8  -4   41.30    2.40
  -5   8  -4   39.40    2.30
   5  -8   4   37.60    2.00
   5  -8   4   38.40    2.00
  -6   8  -4   48.00    2.60
  -6   8  -4   48.60    2.80
  -6   8  -4   48.10    2.60
  -6   8  -4   51.09    2.90
   6  -8   4   50.79    2.50
   6  -8   4   51.19    2.60
   6  -8   4   49.00    3.00
  -7   8  -4   -0.80    0.70
  -7   8  -4   -0.60    0.60
  -7   8  -4    0.00    0.80
  -7   8  -4    1.60    0.80
   7  -8   4    0.40    0.70
   7  -8   4   -0.20    0.80
   7  -8   4    0.90    0.70
   7   7  -4    0.00    1.10
  -7  -7   4    0.00    1.20
  -7  -7   4   -0.40    0.70
  -7  -7   4   -0.50    1.10
   6   7  -4    2.00    1.00
   6   7  -4    0.70    1.10
  -6  -7   4   -0.60    1.00
  -6  -7   4    0.90    0.70
  -6  -7   4   -0.80    1.10
   5   7  -4    1.20    0.90
   5   7  -4    2.40    0.70
   5   7  -4    1.10    0.80
  -5  -7   4    2.10    0.70
  -5  -7   4    0.70    0.90
  -5  -7   4    2.20    0.70
  -5  -7   4    1.80    1.10
   4   7  -4    3.50    0.90
   4   7  -4    2.90    0.90
   4   7  -4    2.30    0.70
  -4  -7   4    2.30    0.70
  -4  -7   4    1.90    0.90
  -4  -7   4    3.30    0.60
  -4  -7   4    3.70    0.70
  -4  -7   4    2.50    1.00
   3   7  -4  258.17    7.90
   3   7  -4  246.88    7.80
   3   7  -4  254.37    7.40
   3   7  -4  257.17    7.40
  -3  -7   4  261.17    7.40
  -3  -7   4  250.27    7.60
  -3  -7   4  257.57    7.50
  -3  -7   4  267.97    7.90
  -3  -7   4  256.37    7.30
  -3  -7   4  257.57    7.90
   2   7  -4   45.70    1.30
   2   7  -4   46.30    1.90
   2   7  -4   43.80    1.80
   2   7  -4   45.30    1.90
   2   7  -4   44.60    2.00
   2   7  -4   42.60    1.90
  -2  -7   4   49.20    2.00
  -2  -7   4   41.90    2.10
  -2  -7   4   43.00    2.10
  -2  -7   4   45.80    2.00
  -2  -7   4   43.60    1.80
  -2  -7   4   44.40    2.00
   1   7  -4   65.39    2.40
   1   7  -4   67.39    2.50
   1   7  -4   67.99    2.50
   1   7  -4   67.79    2.50
   1   7  -4   66.29    2.30
  -1  -7   4   67.49    2.50
  -1  -7   4   70.09    2.50
  -1  -7   4   64.29    2.50
  -1  -7   4   67.59    2.50
  -1  -7   4   68.49    2.60
  -1  -7   4   64.79    2.70
   0   7  -4   84.39    3.10
   0   7  -4   89.29    3.00
   0   7  -4   86.39    3.10
   0   7  -4   87.49    3.00
   0  -7   4   85.79    3.00
   0  -7   4   87.99    3.00
   0  -7   4   89.39    3.00
   0  -7   4   85.99    2.80
   0  -7   4   86.99    3.10
   0  -7   4   86.69    3.10
   0  -7   4   90.09    3.20
  -1   7  -4  125.49    4.10
  -1   7  -4  133.69    4.20
  -1   7  -4  121.59    4.10
   1  -7   4  125.59    4.20
   1  -7   4  131.69    4.20
   1  -7   4  118.49    4.00
   1  -7   4  127.99    3.70
  -2   7  -4    0.80    0.50
  -2   7  -4    1.10    0.50
  -2   7  -4    1.30    0.50
  -2   7  -4    1.50    0.50
   2  -7   4    1.90    0.60
   2  -7   4    2.00    0.40
   2  -7   4    0.60    0.40
   2  -7   4    1.30    0.50
  -3   7  -4  102.79    3.80
  -3   7  -4  107.89    3.80
  -3   7  -4  106.99    3.90
  -3   7  -4  116.09    3.90
   3  -7   4  108.99    3.80
   3  -7   4  103.29    3.30
   3  -7   4  108.79    3.20
   3  -7   4  108.39    3.20
   3  -7   4  107.79    3.70
   3  -7   4  107.39    4.10
  -4   7  -4   13.30    1.30
  -4   7  -4   12.90    1.30
  -4   7  -4   12.70    1.40
   4  -7   4   15.50    1.20
   4  -7   4   13.30    0.90
   4  -7   4   11.80    1.00
  -5   7  -4    3.40    0.90
  -5   7  -4    3.50    0.80
  -5   7  -4    3.90    1.00
  -5   7  -4    4.70    0.90
   5  -7   4    3.90    0.80
   5  -7   4    3.10    0.70
   5  -7   4    3.10    0.80
  -6   7  -4   11.40    1.40
  -6   7  -4   10.60    1.50
  -6   7  -4    9.80    1.40
  -6   7  -4   11.60    1.40
   6  -7   4    7.00    1.10
   6  -7   4   12.00    1.30
   6  -7   4   12.10    1.60
   6  -7   4   10.70    1.30
  -7   7  -4    0.70    0.70
  -7   7  -4   -0.50    0.60
  -7   7  -4    1.80    0.90
  -7   7  -4   -0.20    0.80
   7  -7   4   -0.70    0.60
   7  -7   4   -0.40    0.60
   7  -7   4   -0.40    0.70
   7   6  -4    9.90    1.50
   7   6  -4   13.20    2.10
  -7  -6   4    9.90    1.20
  -7  -6   4   12.90    2.10
  -7  -6   4    6.00    1.60
   6   6  -4   18.90    2.00
   6   6  -4   19.80    2.20
  -6  -6   4   23.60    1.60
  -6  -6   4   24.00    2.20
  -6  -6   4   17.90    2.10
   5   6  -4    0.20    0.80
   5   6  -4   -0.40    0.40
   5   6  -4   -0.20    0.60
  -5  -6   4    0.70    0.90
  -5  -6   4   -0.20    0.50
  -5  -6   4    0.60    0.90
  -5  -6   4    0.10    0.50
   4   6  -4   50.49    2.00
   4   6  -4   47.00    2.50
   4   6  -4   48.50    2.40
  -4  -6   4   46.90    2.20
  -4  -6   4   48.80    2.60
  -4  -6   4   46.80    2.40
  -4  -6   4   47.10    2.10
  -4  -6   4   51.29    2.00
   3   6  -4   18.50    1.10
   3   6  -4   17.40    1.40
   3   6  -4   21.30    1.10
   3   6  -4   18.00    1.10
   3   6  -4   18.80    1.40
  -3  -6   4   20.20    1.50
  -3  -6   4   19.30    1.10
  -3  -6   4   17.30    1.10
  -3  -6   4   22.10    1.50
  -3  -6   4   17.70    1.10
  -3  -6   4   20.70    1.30
   2   6  -4    5.90    0.40
   2   6  -4    6.70    0.70
   2   6  -4    6.50    0.70
   2   6  -4    5.70    0.70
   2   6  -4    4.80    0.70
  -2  -6   4    5.90    0.80
  -2  -6   4    6.00    0.70
  -2  -6   4    6.30    0.90
  -2  -6   4    4.90    0.70
  -2  -6   4    6.50    0.70
  -2  -6   4    5.40    0.60
   1   6  -4    1.70    0.40
   1   6  -4    2.10    0.40
   1   6  -4    2.10    0.50
   1   6  -4    1.40    0.40
  -1  -6   4    1.90    0.40
  -1  -6   4    2.00    0.50
  -1  -6   4    2.00    0.50
  -1  -6   4    2.20    0.50
  -1  -6   4    2.30    0.40
  -1  -6   4    2.40    0.60
  -1  -6   4    2.30    0.50
   0   6  -4  470.85   13.10
   0   6  -4  478.45   13.00
   0   6  -4  473.05   13.00
   0   6  -4  478.45   13.10
   0  -6   4  472.85   13.20
   0  -6   4  494.05   13.20
   0  -6   4  499.25   13.10
   0  -6   4  481.45   12.90
   0  -6   4  472.85   13.00
   0  -6   4  480.85   13.00
   0  -6   4  519.85   12.70
   0  -6   4  478.85   13.00
  -1   6  -4  212.28    6.40
  -1   6  -4  208.28    7.30
  -1   6  -4  225.38    6.40
  -1   6  -4  204.78    6.30
   1  -6   4  230.78    5.70
   1  -6   4  222.08    6.40
   1  -6   4  219.08    6.40
   1  -6   4  207.08    6.40
   1  -6   4  217.58    6.30
   1  -6   4  222.08    6.00
  -2   6  -4   12.20    0.90
  -2   6  -4   12.60    0.70
  -2   6  -4   11.90    1.00
  -2   6  -4    9.30    0.90
  -2   6  -4    9.90    0.80
   2  -6   4   11.80    0.70
   2  -6   4   12.30    0.90
   2  -6   4   13.00    0.70
   2  -6   4   12.30    0.60
   2  -6   4   10.20    1.00
   2  -6   4    9.40    0.90
  -3   6  -4  119.39    4.10
  -3   6  -4  124.19    4.10
  -3   6  -4  117.89    4.00
  -3   6  -4  120.19    4.10
   3  -6   4  121.49    3.70
   3  -6   4  118.89    3.70
   3  -6   4  123.59    3.40
   3  -6   4  129.69    4.10
   3  -6   4  117.59    4.30
   3  -6   4  119.19    3.90
  -4   6  -4   97.59    3.70
  -4   6  -4  104.29    3.80
  -4   6  -4  104.39    3.70
   4  -6   4  102.19    3.40
   4  -6   4  105.79    3.60
   4  -6   4  107.19    3.80
   4  -6   4  110.59    3.60
  -5   6  -4   29.80    1.90
  -5   6  -4   33.10    1.80
  -5   6  -4   32.10    1.90
  -5   6  -4   31.30    1.80
   5  -6   4   33.10    1.80
   5  -6   4   33.00    1.80
   5  -6   4   29.80    1.80
  -6   6  -4    7.10    1.10
  -6   6  -4    4.70    1.00
  -6   6  -4    5.60    1.10
  -6   6  -4    6.40    1.00
   6  -6   4    4.60    0.90
   6  -6   4    4.70    1.00
   6  -6   4    5.90    1.00
   6  -6   4    6.90    1.20
  -7   6  -4    1.20    0.90
  -7   6  -4    0.30    1.00
  -7   6  -4   -1.10    0.60
  -7   6  -4    0.80    0.70
   7  -6   4   -0.40    0.70
   7  -6   4    0.10    0.60
   7  -6   4   -0.50    0.70
  -8   6  -4    2.20    1.30
  -8   6  -4    2.20    1.10
   8  -6   4    2.50    1.20
   8  -6   4    4.60    1.30
   7   5  -4    6.50    1.30
   7   5  -4    9.60    1.80
  -7  -5   4    6.20    1.60
  -7  -5   4    5.20    0.90
  -7  -5   4    6.10    1.60
   6   5  -4    8.40    1.30
   6   5  -4    8.70    1.50
  -6  -5   4    9.90    1.70
  -6  -5   4    7.00    1.40
  -6  -5   4    7.20    0.90
   5   5  -4   26.90    1.80
   5   5  -4   27.00    2.20
   5   5  -4   27.00    1.30
  -5  -5   4   25.50    2.00
  -5  -5   4   27.90    1.50
  -5  -5   4   27.50    1.30
  -5  -5   4   30.60    2.10
   4   5  -4    0.10    0.50
   4   5  -4    0.50    0.60
   4   5  -4   -0.10    0.30
  -4  -5   4   -0.60    0.30
  -4  -5   4   -0.10    0.30
  -4  -5   4    0.00    0.50
  -4  -5   4    0.00    0.70
  -4  -5   4   -0.20    0.40
   3   5  -4   16.30    1.20
   3   5  -4   18.30    0.90
   3   5  -4   18.40    1.30
   3   5  -4   16.30    0.90
  -3  -5   4   18.90    1.30
  -3  -5   4   17.10    1.00
  -3  -5   4   17.40    0.90
  -3  -5   4   15.90    1.30
  -3  -5   4   16.70    1.00
  -3  -5   4   18.20    1.00
   2   5  -4   60.19    2.00
   2   5  -4   58.29    1.90
   2   5  -4   61.59    2.00
   2   5  -4   59.39    2.00
   2   5  -4   54.49    2.20
  -2  -5   4   57.99    2.10
  -2  -5   4   54.39    1.90
  -2  -5   4   55.39    2.20
  -2  -5   4   55.79    2.00
  -2  -5   4   59.09    2.00
  -2  -5   4   56.09    2.30
   1   5  -4   61.89    2.10
   1   5  -4   62.39    2.10
   1   5  -4   66.89    2.20
   1   5  -4   63.69    2.20
   1   5  -4   61.49    2.10
   1   5  -4   53.09    2.10
  -1  -5   4   61.69    2.10
  -1  -5   4   59.29    2.30
  -1  -5   4   62.09    2.10
  -1  -5   4   61.19    2.10
  -1  -5   4   64.29    2.20
  -1  -5   4   59.99    2.10
  -1  -5   4   69.39    2.20
   0   5  -4  595.64   15.90
   0   5  -4  608.24   15.80
   0   5  -4  596.64   15.90
   0   5  -4  637.74   15.70
   0  -5   4  600.34   15.90
   0  -5   4  575.54   15.90
   0  -5   4  582.44   15.80
   0  -5   4  589.84   15.70
   0  -5   4  573.84   15.70
   0  -5   4  640.34   15.60
   0  -5   4  560.64   15.60
  -1   5  -4  366.56   10.30
  -1   5  -4  372.36   10.10
  -1   5  -4  390.66   10.40
  -1   5  -4  383.16   10.50
  -1   5  -4  394.66   10.30
  -1   5  -4  379.26   10.40
   1  -5   4  377.06   10.40
   1  -5   4  406.16   10.20
   1  -5   4  373.56   10.30
   1  -5   4  370.26   10.50
   1  -5   4  373.56   10.10
   1  -5   4  375.46   10.40
  -2   5  -4  219.38    6.30
  -2   5  -4  224.78    6.30
  -2   5  -4  215.28    6.40
  -2   5  -4  208.98    6.30
  -2   5  -4  218.18    6.00
   2  -5   4  210.48    6.50
   2  -5   4  219.18    6.00
   2  -5   4  212.38    6.40
   2  -5   4  229.38    6.00
   2  -5   4  215.78    6.20
  -3   5  -4    5.60    0.70
  -3   5  -4    5.70    0.80
  -3   5  -4    4.20    0.70
  -3   5  -4    5.30    0.70
   3  -5   4    5.50    0.70
   3  -5   4    6.70    0.70
   3  -5   4    7.10    0.70
   3  -5   4    5.60    0.70
   3  -5   4    6.20    0.30
  -4   5  -4  180.08    5.60
  -4   5  -4  176.38    5.70
  -4   5  -4  184.18    5.70
  -4   5  -4  193.58    5.80
  -4   5  -4  176.88    5.60
   4  -5   4  175.28    5.50
   4  -5   4  183.38    5.70
   4  -5   4  181.18    5.40
   4  -5   4  183.18    5.70
   4  -5   4  181.38    5.60
  -5   5  -4    9.70    1.10
  -5   5  -4    9.60    1.10
  -5   5  -4    9.90    1.20
  -5   5  -4    8.20    1.00
   5  -5   4    9.00    1.00
   5  -5   4    9.10    1.00
   5  -5   4    9.70    1.20
  -6   5  -4    6.90    1.10
  -6   5  -4    6.70    1.00
  -6   5  -4    5.60    1.00
  -6   5  -4    3.30    1.00
   6  -5   4    6.60    1.00
   6  -5   4    3.70    1.00
   6  -5   4    5.80    1.10
  -7   5  -4   47.60    3.20
  -7   5  -4   45.70    2.70
  -7   5  -4   47.40    2.50
   7  -5   4   44.30    2.30
   7  -5   4   44.40    2.90
   7  -5   4   47.80    2.70
  -8   5  -4    6.40    1.60
  -8   5  -4    8.40    1.50
   8  -5   4    6.80    1.50
   8  -5   4    8.10    1.50
   8   4  -4    1.10    1.30
  -8  -4   4    4.00    0.90
  -8  -4   4    2.00    1.40
  -8  -4   4    4.70    1.60
   7   4  -4    5.00    1.50
   7   4  -4    6.20    1.20
  -7  -4   4    4.10    1.40
  -7  -4   4    7.30    1.60
  -7  -4   4    5.80    0.90
   6   4  -4   -0.80    0.70
   6   4  -4   -0.30    0.60
  -6  -4   4   -0.20    0.40
  -6  -4   4    0.10    0.80
  -6  -4   4   -0.10    0.80
   5   4  -4    7.80    0.70
   5   4  -4    7.30    1.10
   5   4  -4    9.70    1.40
  -5  -4   4    8.10    0.70
  -5  -4   4    7.40    0.80
  -5  -4   4    7.20    1.20
  -5  -4   4    8.00    1.30
  -5  -4   4    7.20    0.80
  -5  -4   4    8.30    0.70
   4   4  -4    1.40    0.60
   4   4  -4    1.10    0.30
   4   4  -4    1.00    0.60
  -4  -4   4    2.00    0.40
  -4  -4   4    1.10    0.70
  -4  -4   4    1.20    0.60
  -4  -4   4    1.00    0.50
  -4  -4   4    0.90    0.40
  -4  -4   4    1.00    0.40
  -4  -4   4    0.80    0.30
   3   4  -4   99.39    2.90
   3   4  -4   89.29    3.50
   3   4  -4   98.99    2.90
   3   4  -4  102.59    2.90
   3   4  -4   89.39    3.30
   3   4  -4   96.99    3.10
   3   4  -4   98.69    2.90
  -3  -4   4   94.99    3.40
  -3  -4   4  101.39    2.90
  -3  -4   4   96.69    3.00
  -3  -4   4   96.19    3.40
  -3  -4   4  101.89    2.90
  -3  -4   4   96.19    2.90
  -3  -4   4   92.49    2.90
  -3  -4   4   92.39    3.00
  -3  -4   4  100.89    3.00
   2   4  -4   18.10    0.90
   2   4  -4   19.70    0.90
   2   4  -4   19.80    1.20
   2   4  -4   20.70    0.80
   2   4  -4   19.30    0.90
   2   4  -4   18.00    1.10
   2   4  -4   18.80    0.90
  -2  -4   4   18.80    1.10
  -2  -4   4   18.40    0.90
  -2  -4   4   17.00    1.10
  -2  -4   4   19.20    1.00
  -2  -4   4   18.50    0.90
  -2  -4   4   19.30    0.90
  -2  -4   4   19.20    0.90
  -2  -4   4   17.90    0.80
   1   4  -4  177.28    5.00
   1   4  -4  180.88    5.10
   1   4  -4  180.88    5.20
   1   4  -4  171.78    5.00
   1   4  -4  186.58    5.00
   1   4  -4  189.28    5.00
   1   4  -4  187.18    5.10
  -1  -4   4  181.18    5.00
  -1  -4   4  182.98    5.00
  -1  -4   4  184.38    5.10
  -1  -4   4  166.98    5.00
  -1  -4   4  166.58    5.20
  -1  -4   4  175.78    5.00
  -1  -4   4  173.28    5.10
  -1  -4   4  193.78    5.20
  -1  -4   4  178.48    5.10
   0   4  -4  204.98    5.80
   0   4  -4  207.08    5.80
   0   4  -4  209.88    5.90
   0   4  -4  207.58    5.90
   0   4  -4  213.78    5.70
   0  -4   4  220.88    6.00
   0  -4   4  207.08    5.80
   0  -4   4  204.98    5.90
   0  -4   4  204.18    5.80
   0  -4   4  202.18    5.60
   0  -4   4  207.98    5.90
   0  -4   4  218.08    5.70
   0  -4   4  218.68    5.90
   0  -4   4  198.88    5.90
  -1   4  -4  129.99    3.80
  -1   4  -4  125.99    3.60
  -1   4  -4  129.69    3.80
  -1   4  -4  119.19    3.80
  -1   4  -4  122.19    3.80
   1  -4   4  132.29    3.90
   1  -4   4  128.09    3.60
   1  -4   4  127.49    3.80
   1  -4   4  120.09    3.80
   1  -4   4  125.09    3.80
  -2   4  -4  277.27    7.80
  -2   4  -4  287.57    7.90
  -2   4  -4  270.67    7.80
  -2   4  -4  279.67    7.70
  -2   4  -4  278.87    7.90
   2  -4   4  273.07    7.80
   2  -4   4  273.97    7.60
   2  -4   4  267.17    7.90
   2  -4   4  291.97    7.40
   2  -4   4  280.97    7.70
  -3   4  -4   11.40    0.90
  -3   4  -4   10.20    0.90
  -3   4  -4   10.60    0.90
  -3   4  -4   11.70    1.00
  -3   4  -4   13.30    1.00
   3  -4   4   11.80    0.90
   3  -4   4   11.20    0.80
   3  -4   4   11.40    0.90
   3  -4   4   11.30    0.90
  -4   4  -4  747.33   19.80
  -4   4  -4  730.83   19.90
  -4   4  -4  789.62   20.10
  -4   4  -4  751.02   19.90
  -4   4  -4  721.43   20.00
   4  -4   4  737.63   19.80
   4  -4   4  752.52   20.20
   4  -4   4  732.03   19.80
   4  -4   4  739.83   19.90
   4  -4   4  730.83   19.80
  -5   4  -4   23.40    1.60
  -5   4  -4   22.20    1.50
  -5   4  -4   21.30    1.40
  -5   4  -4   22.00    1.40
   5  -4   4   23.50    1.40
   5  -4   4   22.90    1.40
   5  -4   4   19.10    1.50
  -6   4  -4   30.00    1.70
  -6   4  -4   28.20    1.80
  -6   4  -4   33.20    2.40
  -6   4  -4   33.30    2.00
   6  -4   4   29.70    2.10
   6  -4   4   26.40    1.60
   6  -4   4   26.00    1.80
  -7   4  -4    0.20    0.90
  -7   4  -4    0.60    0.60
  -7   4  -4    1.10    0.80
   7  -4   4    0.00    0.60
   7  -4   4    0.40    0.80
   7  -4   4    0.60    0.70
  -8   4  -4   12.40    1.70
  -8   4  -4   12.50    2.10
   8  -4   4   10.90    1.80
   8   3  -4    1.60    1.20
  -8  -3   4    2.20    1.20
  -8  -3   4    1.70    1.30
  -8  -3   4    0.70    0.60
   7   3  -4    4.10    1.20
   7   3  -4    4.80    1.10
  -7  -3   4    2.30    1.20
  -7  -3   4    3.60    0.70
  -7  -3   4    4.40    1.30
   6   3  -4    3.00    1.00
   6   3  -4    4.10    1.00
  -6  -3   4    4.80    1.20
  -6  -3   4    5.00    1.20
  -6  -3   4    4.00    0.70
  -6  -3   4    3.60    0.60
   5   3  -4   19.30    1.70
   5   3  -4   22.10    0.90
   5   3  -4   20.40    1.50
  -5  -3   4   19.20    1.70
  -5  -3   4   20.50    1.70
  -5  -3   4   20.10    0.90
  -5  -3   4   20.90    1.10
  -5  -3   4   20.20    1.10
  -5  -3   4   18.30    1.00
   4   3  -4    1.60    0.60
   4   3  -4    2.90    0.40
   4   3  -4    2.40    0.70
   4   3  -4    2.20    0.30
  -4  -3   4    1.50    0.70
  -4  -3   4    2.40    0.30
  -4  -3   4    2.20    0.40
  -4  -3   4    2.60    0.70
  -4  -3   4    2.30    0.40
  -4  -3   4    3.10    0.40
   3   3  -4   34.90    1.70
   3   3  -4   34.60    1.80
   3   3  -4   35.00    1.20
   3   3  -4   34.40    1.50
   3   3  -4   35.80    1.20
   3   3  -4   35.40    1.20
   3   3  -4   34.80    1.20
  -3  -3   4   34.50    1.20
  -3  -3   4   36.00    1.20
  -3  -3   4   34.10    1.30
  -3  -3   4   33.70    1.60
  -3  -3   4   32.00    1.20
  -3  -3   4   33.90    1.20
  -3  -3   4   31.00    1.60
  -3  -3   4   32.70    1.10
   2   3  -4   84.39    2.80
   2   3  -4   85.29    3.00
   2   3  -4   84.29    2.70
   2   3  -4   85.59    2.50
   2   3  -4   83.09    2.90
   2   3  -4   86.19    2.50
   2   3  -4   88.69    2.30
   2   3  -4   90.29    2.50
  -2  -3   4   83.49    2.50
  -2  -3   4   80.99    2.50
  -2  -3   4   87.79    2.70
  -2  -3   4   81.29    2.40
  -2  -3   4   83.59    2.80
  -2  -3   4   83.89    2.70
  -2  -3   4   81.39    2.50
  -2  -3   4   86.99    2.50
   1   3  -4 1568.44   39.00
   1   3  -4 1448.85   39.30
   1   3  -4 1600.54   39.30
   1   3  -4 1524.65   39.00
   1   3  -4 1473.55   39.20
   1   3  -4 1561.04   39.00
   1   3  -4 1534.15   39.50
   1   3  -4 1583.14   39.00
   1   3  -4 1483.05   40.10
  -1  -3   4 1525.05   39.00
  -1  -3   4 1496.05   39.00
  -1  -3   4 1596.04   39.20
  -1  -3   4 1430.46   39.20
  -1  -3   4 1416.96   39.50
  -1  -3   4 1462.65   39.40
  -1  -3   4 1537.85   39.10
  -1  -3   4 1561.14   39.00
  -1  -3   4 1589.04   39.30
   0   3  -4  105.99    3.10
   0   3  -4   97.99    3.00
   0   3  -4  103.99    3.10
   0   3  -4  105.79    2.80
   0   3  -4  106.79    3.00
   0   3  -4   95.29    3.00
   0  -3   4  107.49    3.10
   0  -3   4   98.19    3.00
   0  -3   4   99.49    3.00
   0  -3   4   99.29    3.00
   0  -3   4   98.59    3.00
   0  -3   4   97.29    3.10
   0  -3   4  103.29    3.00
  -1   3  -4    0.20    0.30
  -1   3  -4   -0.40    0.30
  -1   3  -4   -0.30    0.30
  -1   3  -4   -0.40    0.20
  -1   3  -4   -0.30    0.20
  -1   3  -4   -0.20    0.20
   1  -3   4   -0.50    0.20
   1  -3   4   -0.10    0.20
   1  -3   4   -0.20    0.20
   1  -3   4   -0.30    0.20
   1  -3   4    0.10    0.20
   1  -3   4   -0.40    0.20
   1  -3   4   -0.30    0.30
  -2   3  -4  180.28    5.40
  -2   3  -4  184.88    5.50
  -2   3  -4  184.08    5.40
  -2   3  -4  187.88    5.40
  -2   3  -4  196.98    5.50
   2  -3   4  185.48    5.40
   2  -3   4  190.68    5.30
   2  -3   4  187.78    5.40
  -3   3  -4   15.80    1.00
  -3   3  -4   15.80    1.00
  -3   3  -4   13.60    0.90
  -3   3  -4   16.70    1.00
  -3   3  -4   17.20    1.10
   3  -3   4   16.80    1.00
   3  -3   4   18.20    1.00
   3  -3   4   14.10    0.90
   3  -3   4   11.40    0.90
  -4   3  -4   70.49    2.80
  -4   3  -4   73.39    2.70
  -4   3  -4   76.49    2.90
  -4   3  -4   67.99    2.50
  -4   3  -4   74.39    2.30
  -4   3  -4   75.99    2.80
   4  -3   4   69.79    2.60
   4  -3   4   66.19    2.60
   4  -3   4   68.29    2.60
   4  -3   4   74.19    2.70
  -5   3  -4   -0.10    0.50
  -5   3  -4    0.30    0.40
  -5   3  -4   -0.40    0.40
  -5   3  -4    0.30    0.60
   5  -3   4   -0.40    0.40
   5  -3   4   -0.20    0.40
   5  -3   4   -0.70    0.50
  -6   3  -4   30.20    2.30
  -6   3  -4   30.00    2.00
  -6   3  -4   30.10    1.80
  -6   3  -4   27.50    1.60
   6  -3   4   30.30    1.80
   6  -3   4   32.20    1.80
   6  -3   4   27.30    2.10
  -7   3  -4   13.30    1.40
  -7   3  -4   13.00    2.00
  -7   3  -4   14.60    1.70
   7  -3   4   13.30    1.80
   7  -3   4   11.10    1.40
   7  -3   4   13.20    1.30
  -8   3  -4    1.40    0.90
  -8   3  -4   -0.50    1.10
   8  -3   4    0.90    1.10
   8   2  -4    0.70    1.20
  -8  -2   4    5.80    1.50
  -8  -2   4    2.20    1.30
  -8  -2   4    1.20    0.60
   7   2  -4    7.10    1.20
   7   2  -4    7.10    1.50
  -7  -2   4    7.30    0.80
  -7  -2   4    7.30    1.60
   6   2  -4    0.30    0.60
   6   2  -4   -0.30    0.70
   6   2  -4   -0.10    0.60
  -6  -2   4    0.90    0.80
  -6  -2   4    0.60    0.40
  -6  -2   4    0.80    0.40
   5   2  -4   18.40    1.70
   5   2  -4   20.40    0.70
   5   2  -4   19.70    1.40
   5   2  -4   20.20    1.40
  -5  -2   4   19.90    1.00
  -5  -2   4   19.70    1.00
  -5  -2   4   20.80    1.70
  -5  -2   4   21.30    1.10
  -5  -2   4   21.00    0.70
  -5  -2   4   21.70    0.70
   4   2  -4   19.10    1.30
   4   2  -4   19.10    1.40
   4   2  -4   20.10    0.70
   4   2  -4   18.10    1.20
   4   2  -4   18.70    0.60
   4   2  -4   18.90    0.70
   4   2  -4   19.90    0.60
  -4  -2   4   19.30    0.70
  -4  -2   4   19.70    0.70
  -4  -2   4   17.20    0.80
  -4  -2   4   17.20    0.80
  -4  -2   4   20.10    0.60
  -4  -2   4   19.00    0.60
  -4  -2   4   18.60    1.40
   3   2  -4   -0.40    0.30
   3   2  -4    0.10    0.10
   3   2  -4    0.00    0.10
   3   2  -4   -0.50    0.30
   3   2  -4    0.30    0.10
   3   2  -4   -0.20    0.30
  -3  -2   4    0.20    0.20
  -3  -2   4   -0.70    0.40
  -3  -2   4    0.10    0.10
  -3  -2   4    0.00    0.10
  -3  -2   4    0.30    0.10
  -3  -2   4   -0.50    0.30
  -3  -2   4    0.10    0.10
   2   2  -4  228.78    6.50
   2   2  -4  230.78    6.60
   2   2  -4  235.48    6.10
   2   2  -4  232.58    6.10
   2   2  -4  231.68    6.70
  -2  -2   4  235.48    6.10
  -2  -2   4  232.98    6.10
  -2  -2   4  226.68    6.50
  -2  -2   4  225.58    6.10
  -2  -2   4  231.28    6.10
  -2  -2   4  233.98    6.50
   1   2  -4  234.18    6.40
   1   2  -4  242.68    6.30
   1   2  -4  249.58    6.30
   1   2  -4  245.88    6.60
   1   2  -4  245.08    6.40
   1   2  -4  225.38    6.60
   1   2  -4  243.78    6.50
   1   2  -4  245.88    6.30
  -1  -2   4  233.98    6.40
  -1  -2   4  226.08    6.40
  -1  -2   4  258.57    6.70
  -1  -2   4  241.18    6.40
  -1  -2   4  243.08    6.60
  -1  -2   4  229.68    6.50
  -1  -2   4  239.68    6.30
  -1  -2   4  233.38    6.30
  -1  -2   4  230.78    6.30
   0   2  -4   87.79    2.60
   0   2  -4   84.49    2.60
   0   2  -4   91.79    2.60
   0   2  -4   85.89    2.60
   0   2  -4   91.09    2.60
   0   2  -4   91.99    2.60
   0  -2   4   86.69    2.60
   0  -2   4   87.69    2.60
   0  -2   4   86.99    2.70
   0  -2   4   83.19    2.60
   0  -2   4   88.09    2.60
   0  -2   4   87.79    2.60
   0  -2   4   85.39    2.60
  -1   2  -4  265.17    7.40
  -1   2  -4  282.47    7.40
  -1   2  -4  279.67    7.40
  -1   2  -4  273.77    7.50
  -1   2  -4  278.67    7.50
  -1   2  -4  264.77    7.50
  -1   2  -4  282.77    7.50
  -1   2  -4  266.37    7.50
   1  -2   4  263.07    7.40
   1  -2   4  264.47    7.50
   1  -2   4  286.67    7.50
   1  -2   4  278.07    7.40
   1  -2   4  270.27    7.50
   1  -2   4  277.67    7.50
   1  -2   4  268.27    7.40
   1  -2   4  275.87    7.50
  -2   2  -4  283.17    7.70
  -2   2  -4  284.77    7.90
  -2   2  -4  270.97    7.80
  -2   2  -4  278.17    7.80
  -2   2  -4  271.97    7.80
  -2   2  -4  282.07    7.90
   2  -2   4  274.37    7.80
   2  -2   4  281.47    7.40
   2  -2   4  282.47    8.00
   2  -2   4  285.27    7.80
   2  -2   4  296.27    7.70
   2  -2   4  281.47    7.70
   2  -2   4  282.57    7.70
  -3   2  -4   23.50    1.40
  -3   2  -4   24.90    1.30
  -3   2  -4   24.70    1.30
  -3   2  -4   23.60    1.20
  -3   2  -4   23.10    1.10
  -3   2  -4   24.50    1.30
  -3   2  -4   24.80    0.80
   3  -2   4   24.10    0.70
   3  -2   4   24.20    1.20
   3  -2   4   23.70    1.20
   3  -2   4   22.30    1.20
  -4   2  -4    0.00    0.50
  -4   2  -4    0.40    0.20
  -4   2  -4    0.40    0.30
  -4   2  -4   -0.10    0.40
  -4   2  -4    0.90    0.50
  -4   2  -4    1.00    0.50
   4  -2   4    0.30    0.50
   4  -2   4    0.10    0.40
  -5   2  -4  116.79    3.70
  -5   2  -4  116.89    4.20
  -5   2  -4  118.69    4.60
  -5   2  -4  116.09    4.00
   5  -2   4  115.99    4.50
   5  -2   4  116.39    3.90
   5  -2   4  113.79    3.90
  -6   2  -4   22.70    1.70
  -6   2  -4   21.30    1.50
  -6   2  -4   21.70    2.00
   6  -2   4   20.50    2.10
   6  -2   4   22.10    1.50
   6  -2   4   22.10    1.50
  -7   2  -4   34.00    2.70
  -7   2  -4   36.00    2.30
  -7   2  -4   36.20    2.10
   7  -2   4   31.20    2.50
   7  -2   4   31.80    1.90
  -8   2  -4    2.30    1.40
  -8   2  -4    3.40    1.00
   8  -2   4    4.10    1.40
   8   1  -4    2.40    1.20
  -8  -1   4    3.80    0.70
  -8  -1   4    2.50    1.30
   7   1  -4   11.30    1.70
   7   1  -4   14.00    1.50
  -7  -1   4   13.40    1.90
  -7  -1   4   15.40    1.10
   6   1  -4    0.90    0.70
   6   1  -4    0.40    0.70
   6   1  -4    0.90    0.80
  -6  -1   4    0.90    0.40
  -6  -1   4   -0.10    0.70
  -6  -1   4    0.60    0.40
  -6  -1   4    0.80    0.40
   5   1  -4   35.70    2.20
   5   1  -4   39.30    2.00
   5   1  -4   37.40    2.00
  -5  -1   4   39.20    1.40
  -5  -1   4   38.80    1.70
  -5  -1   4   38.20    1.40
  -5  -1   4   39.10    2.30
   4   1  -4   28.20    1.50
   4   1  -4   29.10    1.70
   4   1  -4   26.60    1.50
  -4  -1   4   27.60    1.00
  -4  -1   4   30.80    1.80
  -4  -1   4   26.90    0.90
  -4  -1   4   27.60    1.30
   3   1  -4  223.18    6.60
   3   1  -4  231.98    6.70
   3   1  -4  230.08    6.90
   3   1  -4  229.68    6.70
   2   1  -4    3.40    0.50
   2   1  -4    2.70    0.50
   2   1  -4    3.50    0.50
   2   1  -4    3.10    0.60
   2   1  -4    3.00    0.20
  -2  -1   4    3.20    0.20
  -2  -1   4    3.40    0.50
  -2  -1   4    3.10    0.20
  -2  -1   4    2.80    0.10
  -2  -1   4    3.20    0.20
   1   1  -4 2070.99   51.79
   1   1  -4 1927.91   51.89
   1   1  -4 2110.89   51.89
   1   1  -4 2033.90   52.79
   1   1  -4 2057.19   51.79
   1   1  -4 2009.40   51.69
   1   1  -4 1981.90   51.59
   1   1  -4 2069.99   51.59
  -1  -1   4 1968.90   51.99
  -1  -1   4 2002.80   52.49
  -1  -1   4 1840.42   51.69
  -1  -1   4 1987.20   51.69
  -1  -1   4 2028.70   51.99
  -1  -1   4 2033.10   51.59
  -1  -1   4 1970.10   51.49
  -1  -1   4 1910.61   51.79
  -1  -1   4 2134.39   51.69
  -1  -1   4 1974.70   52.59
  -1  -1   4 2073.09   51.89
   0   1  -4  904.61   23.00
   0   1  -4  884.81   23.00
   0   1  -4  930.61   23.00
   0   1  -4  913.71   22.90
   0   1  -4  904.51   23.00
   0   1  -4  941.71   23.00
   0   1  -4  873.01   23.10
   0   1  -4  888.81   23.30
   0   1  -4  851.61   23.00
   0  -1   4  872.11   23.00
   0  -1   4  857.31   22.90
   0  -1   4  919.41   23.00
   0  -1   4  868.91   22.90
   0  -1   4  829.52   22.90
   0  -1   4  893.51   23.00
   0  -1   4  858.41   22.90
   0  -1   4  913.11   23.00
   0  -1   4  889.01   22.90
  -1   1  -4   31.80    1.20
  -1   1  -4   31.60    1.20
  -1   1  -4   30.80    1.20
  -1   1  -4   30.50    1.10
  -1   1  -4   28.70    1.20
  -1   1  -4   30.70    1.00
  -1   1  -4   28.80    1.20
  -1   1  -4   28.90    1.20
  -1   1  -4   30.80    1.20
   1  -1   4   31.10    1.20
   1  -1   4   28.80    1.20
   1  -1   4   30.60    1.20
   1  -1   4   30.60    1.10
   1  -1   4   30.10    1.30
   1  -1   4   33.00    1.20
   1  -1   4   30.90    1.20
   1  -1   4   29.20    1.20
  -2   1  -4    0.30    0.30
  -2   1  -4    0.00    0.30
  -2   1  -4    0.00    0.20
  -2   1  -4    0.10    0.30
  -2   1  -4    0.60    0.30
  -2   1  -4    0.10    0.10
   2  -1   4   -0.10    0.20
   2  -1   4   -0.20    0.30
   2  -1   4    0.30    0.30
   2  -1   4   -0.10    0.10
   2  -1   4    0.20    0.30
   2  -1   4    0.40    0.20
  -3   1  -4   -0.30    0.30
  -3   1  -4    0.20    0.30
  -3   1  -4    0.30    0.20
  -3   1  -4    0.00    0.30
  -3   1  -4    0.80    0.30
  -3   1  -4    0.40    0.40
   3  -1   4    0.30    0.20
   3  -1   4    0.60    0.30
   3  -1   4    0.20    0.20
   3  -1   4    0.30    0.30
   3  -1   4    0.20    0.30
  -4   1  -4   24.40    0.90
  -4   1  -4   26.20    1.70
  -4   1  -4   22.70    1.40
  -4   1  -4   23.60    1.10
  -4   1  -4   24.70    1.50
  -4   1  -4   23.50    1.40
   4  -1   4   24.70    1.40
   4  -1   4   24.60    1.10
   4  -1   4   26.00    1.40
  -5   1  -4    3.20    0.70
  -5   1  -4    4.40    0.60
  -5   1  -4    4.60    1.00
  -5   1  -4    3.70    0.70
   5  -1   4    3.70    0.60
   5  -1   4    4.40    0.80
   5  -1   4    3.60    1.00
  -6   1  -4   30.20    1.80
  -6   1  -4   32.10    2.40
  -6   1  -4   28.40    1.90
   6  -1   4   26.40    2.20
   6  -1   4   30.50    1.70
   6  -1   4   29.30    1.60
  -7   1  -4   76.19    3.20
  -7   1  -4   81.39    3.60
  -7   1  -4   73.39    4.00
   7  -1   4   74.49    3.10
   7  -1   4   78.59    4.20
  -8   1  -4    1.10    0.90
  -8   1  -4    0.50    1.30
   8  -1   4   -0.20    1.10
   8   0  -4   -1.80    0.70
   8   0  -4   -0.60    0.90
  -8   0   4    1.40    1.10
  -8   0   4    0.00    0.40
   7   0  -4    3.80    1.00
   7   0  -4    4.10    1.20
  -7   0   4    1.60    1.10
  -7   0   4    3.60    0.60
   6   0  -4   12.40    1.60
   6   0  -4   15.30    1.50
  -6   0   4   13.80    0.90
  -6   0   4   15.40    1.10
  -6   0   4   13.50    1.70
  -6   0   4   15.10    0.90
  -6   0   4   15.10    1.20
   5   0  -4    9.60    1.10
   5   0  -4    7.50    1.00
   5   0  -4    7.80    1.20
  -5   0   4    9.10    1.20
  -5   0   4    8.00    0.90
  -5   0   4    8.90    0.60
  -5   0   4    8.60    0.60
   4   0  -4    9.50    1.00
   4   0  -4    7.70    1.00
   4   0  -4    8.10    0.90
  -4   0   4    7.80    0.40
  -4   0   4    8.00    0.40
  -4   0   4    6.60    0.70
   3   0  -4   51.29    2.20
   3   0  -4   50.89    2.10
   3   0  -4   53.69    2.20
   3   0  -4   53.19    2.10
   2   0  -4   51.79    2.00
   2   0  -4   52.09    1.40
   2   0  -4   52.39    1.40
   2   0  -4   52.79    1.40
   2   0  -4   50.09    1.90
   2   0  -4   52.09    2.00
   2   0  -4   63.49    2.10
  -2   0   4   50.69    1.80
  -2   0   4   49.30    1.40
  -2   0   4   51.99    1.40
  -2   0   4   51.29    1.40
   1   0  -4   14.10    0.60
   1   0  -4   16.00    0.90
   1   0  -4   14.00    0.80
   1   0  -4   15.80    0.50
   1   0  -4   14.00    0.60
   1   0  -4   12.90    0.80
   1   0  -4   14.60    0.60
   1   0  -4   14.30    0.70
  -1   0   4   14.40    0.60
  -1   0   4   14.70    0.90
  -1   0   4   14.50    0.60
  -1   0   4   13.10    0.60
  -1   0   4   13.70    0.70
  -1   0   4   13.50    0.60
  -1   0   4   13.00    0.60
  -1   0   4   14.00    0.80
  -1   0   4   15.30    0.80
  -1   0   4   13.40    0.80
   0   0  -4   50.79    1.70
   0   0  -4   51.19    1.60
   0   0  -4   47.60    1.70
   0   0  -4   52.99    1.50
   0   0  -4   48.60    1.60
   0   0  -4   50.39    1.70
   0   0  -4   52.79    1.70
   0   0  -4   52.29    1.60
   0   0   4   52.29    1.70
   0   0   4   49.20    1.50
   0   0   4   49.50    1.70
   0   0   4   48.40    1.60
   0   0   4   48.20    1.60
   0   0   4   52.79    1.60
   0   0   4   49.10    1.70
   0   0   4   50.49    1.70
   0   0   4   56.29    1.70
   0   0   4   48.00    1.60
  -1   0  -4  784.92   19.50
  -1   0  -4  720.03   19.50
  -1   0  -4  746.63   19.60
  -1   0  -4  728.73   19.50
  -1   0  -4  750.52   19.40
  -1   0  -4  780.42   19.50
  -1   0  -4  753.12   19.40
  -1   0  -4  776.22   19.50
  -1   0  -4  772.02   19.40
   1   0   4  708.83   19.40
   1   0   4  717.83   19.50
   1   0   4  710.63   19.60
   1   0   4  752.32   19.60
   1   0   4  762.32   19.50
   1   0   4  748.73   19.50
   1   0   4  759.62   19.60
   1   0   4  754.52   19.20
   1   0   4  730.43   19.50
  -2   0  -4  169.68    5.10
  -2   0  -4  171.48    4.80
  -2   0  -4  178.98    5.20
  -2   0  -4  186.28    5.20
  -2   0  -4  176.78    5.20
   2   0   4  172.08    5.20
   2   0   4  173.58    5.20
   2   0   4  172.78    5.10
   2   0   4  180.88    4.80
   2   0   4  172.88    4.90
  -3   0  -4    9.00    0.50
  -3   0  -4    7.40    0.80
  -3   0  -4    7.80    0.90
  -3   0  -4    8.20    0.80
  -3   0  -4    8.30    0.80
   3   0   4    8.90    0.90
   3   0   4    9.70    0.50
   3   0   4    7.90    0.50
   3   0   4    8.10    0.80
   3   0   4    7.10    0.70
  -4   0  -4   88.29    2.70
  -4   0  -4   92.39    3.30
  -4   0  -4   88.29    3.20
  -4   0  -4   92.19    3.40
  -4   0  -4   88.79    3.50
   4   0   4   86.79    3.10
   4   0   4   94.29    3.30
   4   0   4   89.99    2.80
   4   0   4   90.69    2.60
   4   0   4   88.49    2.80
  -5   0  -4   -0.20    0.50
  -5   0  -4   -0.20    0.50
  -5   0  -4   -0.20    0.60
   5   0   4   -0.10    0.60
   5   0   4    0.20    0.50
   5   0   4   -0.60    0.30
  -6   0  -4    2.00    0.70
  -6   0  -4    2.10    1.00
  -6   0  -4    1.50    0.80
   6   0   4    1.10    0.70
   6   0   4    1.50    0.90
  -7   0  -4    1.90    0.80
  -7   0  -4    1.20    1.20
  -7   0  -4    2.10    0.90
  -7   0  -4    1.80    0.80
   7   0   4    1.90    1.00
   7   0   4    2.20    0.80
   7   0   4    2.20    0.80
  -8   0  -4   -1.30    1.20
  -8   0  -4    0.20    0.80
   8   0   4   -0.90    0.90
   8  -1  -4    0.30    0.80
   8  -1  -4    0.10    1.00
  -8   1   4   -0.30    0.90
  -8   1   4    0.90    0.50
   7  -1  -4    6.30    1.20
   7  -1  -4    8.00    1.50
  -7   1   4    8.30    1.60
  -7   1   4    8.30    1.20
  -7   1   4    7.80    0.80
   6  -1  -4    0.50    0.80
   6  -1  -4    0.90    0.80
  -6   1   4    0.70    0.50
  -6   1   4    1.90    0.60
  -6   1   4    0.90    0.40
  -6   1   4    0.60    0.40
  -6   1   4    1.00    0.80
   5  -1  -4   -0.20    0.60
   5  -1  -4    0.20    0.60
  -5   1   4    1.30    0.30
  -5   1   4    0.70    0.30
  -5   1   4    0.90    0.40
  -5   1   4    0.10    0.40
   4  -1  -4   54.19    2.50
   4  -1  -4   56.69    2.30
  -4   1   4   54.59    2.20
  -4   1   4   52.79    2.00
  -4   1   4   51.39    1.60
  -4   1   4   52.69    1.60
   3  -1  -4   53.39    1.40
   3  -1  -4   51.69    2.20
   3  -1  -4   52.99    2.20
   3  -1  -4   54.19    1.50
   3  -1  -4   56.19    2.20
  -3   1   4   51.79    1.60
  -3   1   4   54.59    2.10
  -3   1   4   53.49    1.50
  -3   1   4   55.49    2.00
  -3   1   4   52.89    1.60
   2  -1  -4  484.85   11.90
   2  -1  -4  434.26   12.50
   2  -1  -4  467.55   11.90
   2  -1  -4  449.86   12.40
  -2   1   4  451.25   12.00
  -2   1   4  463.85   11.90
  -2   1   4  458.75   11.90
  -2   1   4  464.15   12.10
  -2   1   4  458.65   12.30
  -2   1   4  475.55   11.90
   1  -1  -4  632.24   16.30
   1  -1  -4  690.13   16.50
   1  -1  -4  648.34   16.30
   1  -1  -4  582.54   16.60
   1  -1  -4  635.24   16.30
   1  -1  -4  655.23   16.20
   1  -1  -4  640.94   16.30
   1  -1  -4  629.44   16.50
   1  -1  -4  619.74   16.50
  -1   1   4  621.54   16.50
  -1   1   4  619.04   16.30
  -1   1   4  606.64   16.30
  -1   1   4  613.24   16.30
  -1   1   4  611.74   16.30
  -1   1   4  633.84   16.40
  -1   1   4  648.94   16.30
  -1   1   4  602.14   16.40
   0  -1  -4  111.79    3.30
   0  -1  -4  111.09    3.30
   0  -1  -4  114.39    3.40
   0  -1  -4  119.49    3.30
   0  -1  -4  114.69    3.30
   0  -1  -4  113.29    3.00
   0  -1  -4  110.59    3.30
   0  -1  -4  114.79    3.30
   0  -1  -4  109.89    3.40
   0   1   4  111.39    3.40
   0   1   4  119.09    3.30
   0   1   4  108.09    3.30
   0   1   4  114.99    3.40
   0   1   4  119.19    3.40
   0   1   4  111.39    3.30
   0   1   4  109.89    3.30
  -1  -1  -4  360.06    9.50
  -1  -1  -4  357.86    9.30
  -1  -1  -4  333.97    9.20
  -1  -1  -4  350.06    9.40
  -1  -1  -4  341.37    9.30
   1   1   4  349.47    9.50
   1   1   4  343.37    9.40
   1   1   4  346.97    9.10
   1   1   4  327.57    9.30
   1   1   4  349.47    9.40
   1   1   4  339.37    9.30
   1   1   4  342.87    9.20
  -2  -1  -4  172.68    5.30
  -2  -1  -4  172.88    5.20
  -2  -1  -4  183.38    5.40
  -2  -1  -4  182.18    5.20
  -2  -1  -4  175.28    5.20
   2   1   4  177.98    5.20
   2   1   4  187.08    4.90
   2   1   4  178.18    5.30
   2   1   4  177.18    5.30
   2   1   4  173.78    5.00
  -3  -1  -4   89.29    3.10
  -3  -1  -4   88.49    3.30
  -3  -1  -4   94.59    3.30
  -3  -1  -4   89.49    3.10
   3   1   4   91.29    2.60
   3   1   4   90.29    3.20
   3   1   4   91.39    3.10
   3   1   4   92.09    2.40
   3   1   4   88.99    2.90
  -4  -1  -4   24.00    1.50
  -4  -1  -4   26.40    1.80
  -4  -1  -4   20.80    1.40
  -4  -1  -4   23.80    1.50
   4   1   4   22.70    1.40
   4   1   4   23.50    1.10
   4   1   4   22.70    0.90
   4   1   4   24.10    0.80
   4   1   4   26.40    1.50
  -5  -1  -4   58.19    3.00
  -5  -1  -4   57.69    2.70
  -5  -1  -4   55.09    2.50
   5   1   4   60.09    2.00
   5   1   4   61.19    2.50
  -6  -1  -4    5.30    1.20
  -6  -1  -4    6.20    1.00
  -6  -1  -4    7.00    1.00
  -6  -1  -4    6.10    1.10
   6   1   4    4.90    0.90
   6   1   4    5.30    0.90
   6   1   4    6.40    1.40
  -7  -1  -4    2.00    1.20
  -7  -1  -4    3.90    1.10
  -7  -1  -4    2.80    0.80
  -7  -1  -4    2.40    0.90
   7   1   4    2.10    0.80
   7   1   4    2.60    0.80
   7   1   4    3.10    1.20
  -8  -1  -4    0.90    0.90
  -8  -1  -4    0.00    1.20
   8   1   4   -0.80    1.00
   8  -2  -4    3.10    1.30
   8  -2  -4    3.70    1.20
  -8   2   4    3.20    1.30
  -8   2   4    2.00    0.60
   7  -2  -4   23.10    2.00
   7  -2  -4   16.50    2.00
  -7   2   4   18.80    1.20
  -7   2   4   18.00    2.30
  -7   2   4   16.60    1.60
   6  -2  -4   28.80    2.10
   6  -2  -4   29.40    2.00
  -6   2   4   32.50    1.90
  -6   2   4   30.90    1.50
  -6   2   4   26.90    1.30
  -6   2   4   29.70    1.30
   5  -2  -4   -0.10    0.60
   5  -2  -4   -1.20    0.50
  -5   2   4    0.20    0.30
  -5   2   4    0.40    0.50
  -5   2   4    0.50    0.40
  -5   2   4    0.00    0.30
   4  -2  -4  169.18    5.60
   4  -2  -4  174.68    5.60
   4  -2  -4  172.48    4.60
   4  -2  -4  179.68    4.60
   4  -2  -4  173.38    4.60
   4  -2  -4  173.08    4.60
  -4   2   4  173.48    4.60
  -4   2   4  170.88    5.40
  -4   2   4  174.58    4.60
  -4   2   4  173.18    4.60
  -4   2   4  172.88    4.60
  -4   2   4  171.68    5.10
  -4   2   4  169.08    4.80
  -4   2   4  168.28    4.80
   3  -2  -4   17.70    0.70
   3  -2  -4   18.30    1.20
   3  -2  -4   15.30    1.20
   3  -2  -4   16.10    0.70
   3  -2  -4   16.70    1.20
   3  -2  -4   18.00    0.70
  -3   2   4   16.30    0.70
  -3   2   4   17.50    0.80
  -3   2   4   16.40    0.80
  -3   2   4   15.90    0.80
  -3   2   4   16.70    0.70
  -3   2   4   17.20    1.00
  -3   2   4   16.60    0.70
  -3   2   4   16.90    1.10
  -3   2   4   16.70    0.70
   2  -2  -4    3.90    0.40
   2  -2  -4    4.60    0.40
   2  -2  -4    4.30    0.40
   2  -2  -4    4.60    0.60
   2  -2  -4    4.70    0.70
   2  -2  -4    4.10    0.30
  -2   2   4    4.70    0.50
  -2   2   4    2.80    0.50
  -2   2   4    4.40    0.40
  -2   2   4    3.40    0.40
  -2   2   4    3.80    0.40
  -2   2   4    3.90    0.40
  -2   2   4    4.20    0.40
  -2   2   4    4.50    0.40
   1  -2  -4  140.19    3.90
   1  -2  -4  145.39    4.20
   1  -2  -4  142.99    4.00
   1  -2  -4  147.99    4.00
   1  -2  -4  149.79    3.90
   1  -2  -4  133.89    4.20
   1  -2  -4  140.89    4.00
  -1   2   4  141.09    3.70
  -1   2   4  137.39    4.00
  -1   2   4  140.09    4.00
  -1   2   4  138.39    4.00
  -1   2   4  142.69    4.20
  -1   2   4  142.59    4.00
  -1   2   4  137.09    3.90
  -1   2   4  131.69    4.10
  -1   2   4  140.29    4.10
   0  -2  -4   32.60    1.30
   0  -2  -4   30.10    1.30
   0  -2  -4   33.80    1.60
   0  -2  -4   29.80    1.20
   0  -2  -4   32.10    1.20
   0  -2  -4   28.40    1.30
   0  -2  -4   33.00    0.90
   0  -2  -4   30.30    1.20
   0  -2  -4   31.70    1.20
   0   2   4   31.20    1.40
   0   2   4   29.20    1.20
   0   2   4   32.00    1.30
   0   2   4   32.30    1.30
   0   2   4   29.30    1.20
   0   2   4   30.20    1.20
   0   2   4   30.60    1.30
   0   2   4   29.10    1.20
  -1  -2  -4 1433.66   37.20
  -1  -2  -4 1457.95   37.40
  -1  -2  -4 1454.15   37.20
  -1  -2  -4 1439.06   37.20
  -1  -2  -4 1407.76   37.20
   1   2   4 1418.26   37.20
   1   2   4 1507.25   37.30
   1   2   4 1403.76   37.20
   1   2   4 1474.85   36.90
   1   2   4 1422.36   37.40
   1   2   4 1405.26   37.20
   1   2   4 1437.56   37.20
  -2  -2  -4  404.46   11.40
  -2  -2  -4  409.76   11.40
  -2  -2  -4  413.06   11.40
  -2  -2  -4  431.16   11.50
  -2  -2  -4  443.06   11.60
   2   2   4  410.66   10.70
   2   2   4  408.76   11.50
   2   2   4  420.86   11.40
   2   2   4  413.36   11.20
   2   2   4  417.46   11.50
   2   2   4  404.86   11.30
  -3  -2  -4   55.79    2.30
  -3  -2  -4   48.40    2.10
  -3  -2  -4   51.39    2.20
  -3  -2  -4   50.89    2.20
  -3  -2  -4   50.79    2.30
   3   2   4   52.19    1.50
   3   2   4   50.89    2.10
   3   2   4   53.79    1.60
   3   2   4   49.10    2.10
   3   2   4   50.99    2.00
   3   2   4   50.89    2.20
  -4  -2  -4  566.04   16.00
  -4  -2  -4  570.54   15.50
  -4  -2  -4  555.94   15.60
  -4  -2  -4  570.54   15.70
   4   2   4  575.94   15.50
   4   2   4  582.54   14.80
   4   2   4  553.34   15.20
   4   2   4  571.14   15.50
  -5  -2  -4   13.20    1.60
  -5  -2  -4   13.30    1.30
  -5  -2  -4   14.50    1.30
  -5  -2  -4   15.50    1.40
   5   2   4   13.00    1.30
   5   2   4   12.60    1.20
  -6  -2  -4   13.90    1.50
  -6  -2  -4   14.20    1.90
  -6  -2  -4   13.70    1.50
  -6  -2  -4   15.50    1.50
   6   2   4   12.90    1.80
   6   2   4   15.50    1.50
   6   2   4   14.60    1.40
  -7  -2  -4    0.50    0.70
  -7  -2  -4    0.70    0.70
  -7  -2  -4   -0.40    1.00
  -7  -2  -4    0.00    0.70
   7   2   4    0.50    0.70
   7   2   4    0.00    0.90
   7   2   4    0.40    0.70
   8  -3  -4    0.20    0.80
   8  -3  -4   -0.10    1.00
  -8   3   4    1.60    1.00
  -8   3   4    2.10    0.70
   7  -3  -4    0.70    0.90
   7  -3  -4    0.80    0.90
  -7   3   4    0.80    0.50
  -7   3   4    1.00    0.80
   6  -3  -4    5.60    1.20
   6  -3  -4    3.00    1.00
  -6   3   4    5.50    0.80
  -6   3   4    2.80    0.50
  -6   3   4    3.80    0.60
  -6   3   4    5.00    1.00
   5  -3  -4    0.20    0.70
   5  -3  -4    1.50    0.30
   5  -3  -4    1.00    0.30
   5  -3  -4    1.70    0.80
  -5   3   4    1.70    0.50
  -5   3   4    2.10    0.30
  -5   3   4    1.30    0.30
  -5   3   4    0.20    0.40
  -5   3   4    0.50    0.40
  -5   3   4    0.40    0.60
   4  -3  -4   31.00    1.10
   4  -3  -4   28.10    1.70
   4  -3  -4   28.20    1.70
   4  -3  -4   32.50    1.10
   4  -3  -4   28.90    1.10
  -4   3   4   30.80    1.10
  -4   3   4   29.90    1.20
  -4   3   4   29.80    1.70
  -4   3   4   27.70    1.40
  -4   3   4   29.10    1.10
  -4   3   4   31.80    1.10
  -4   3   4   29.80    1.20
  -4   3   4   27.80    1.20
   3  -3  -4  126.89    3.50
   3  -3  -4  121.19    4.10
   3  -3  -4  119.29    3.50
   3  -3  -4  122.69    3.50
   3  -3  -4  115.79    4.20
   3  -3  -4  129.69    3.50
  -3   3   4  123.19    3.50
  -3   3   4  123.89    3.50
  -3   3   4  117.99    3.60
  -3   3   4  125.09    3.50
  -3   3   4  121.19    3.50
  -3   3   4  117.99    4.00
  -3   3   4  121.39    3.50
  -3   3   4  123.59    3.80
  -3   3   4  125.39    3.60
   2  -3  -4   75.49    2.40
   2  -3  -4   79.59    2.30
   2  -3  -4   73.49    2.80
   2  -3  -4   79.49    2.40
   2  -3  -4   72.59    2.70
   2  -3  -4   81.29    2.40
  -2   3   4   81.49    2.40
  -2   3   4   73.59    2.40
  -2   3   4   80.59    2.40
  -2   3   4   74.79    2.60
  -2   3   4   73.69    2.20
  -2   3   4   77.09    2.70
  -2   3   4   75.39    2.50
  -2   3   4   79.29    2.40
  -2   3   4   77.79    2.40
   1  -3  -4   17.30    1.00
   1  -3  -4   18.80    1.00
   1  -3  -4   18.40    0.90
   1  -3  -4   19.50    0.90
  -1   3   4   19.80    1.10
  -1   3   4   18.50    0.90
  -1   3   4   18.90    0.70
  -1   3   4   18.30    1.00
  -1   3   4   18.80    0.90
  -1   3   4   19.50    0.80
  -1   3   4   18.30    1.00
   0  -3  -4  773.92   20.60
   0  -3  -4  801.12   20.30
   0  -3  -4  781.32   20.40
   0  -3  -4  791.22   20.30
   0  -3  -4  764.32   20.40
   0  -3  -4  752.22   20.50
   0  -3  -4  784.52   20.50
   0  -3  -4  759.92   20.40
   0   3   4  782.92   20.60
   0   3   4  783.62   20.40
   0   3   4  779.02   20.50
   0   3   4  808.32   20.50
   0   3   4  761.22   20.50
   0   3   4  816.82   20.40
   0   3   4  770.02   20.40
   0   3   4  768.72   20.40
  -1  -3  -4  145.39    4.30
  -1  -3  -4  135.79    4.30
  -1  -3  -4  145.09    4.80
  -1  -3  -4  131.59    4.30
  -1  -3  -4  145.09    4.40
  -1  -3  -4  139.59    4.10
  -1  -3  -4  143.49    4.00
   1   3   4  134.49    4.30
   1   3   4  138.39    4.30
   1   3   4  146.59    4.50
   1   3   4  139.49    4.30
   1   3   4  141.89    4.30
   1   3   4  139.39    4.10
   1   3   4  145.99    4.40
  -2  -3  -4  129.19    4.10
  -2  -3  -4  123.39    4.00
  -2  -3  -4  129.69    4.10
  -2  -3  -4  132.09    4.30
  -2  -3  -4  128.09    4.20
   2   3   4  130.09    4.20
   2   3   4  131.09    3.60
   2   3   4  122.79    4.00
   2   3   4  127.69    4.10
   2   3   4  128.59    4.00
  -3  -3  -4   42.60    2.10
  -3  -3  -4   41.40    2.00
  -3  -3  -4   39.50    1.90
  -3  -3  -4   40.10    1.90
  -3  -3  -4   43.70    2.10
   3   3   4   44.20    1.20
   3   3   4   38.50    1.80
   3   3   4   40.00    1.90
   3   3   4   44.10    1.20
   3   3   4   45.90    2.00
   3   3   4   41.80    1.90
  -4  -3  -4   52.69    2.70
  -4  -3  -4   59.09    2.40
  -4  -3  -4   50.49    2.40
  -4  -3  -4   52.29    2.40
   4   3   4   54.59    1.80
   4   3   4   54.09    2.30
   4   3   4   51.69    2.30
   4   3   4   50.99    2.20
  -5  -3  -4   15.00    1.40
  -5  -3  -4   16.90    1.50
  -5  -3  -4   14.40    1.70
  -5  -3  -4   15.80    1.40
   5   3   4   16.40    1.30
   5   3   4   14.90    1.40
  -6  -3  -4    8.90    1.30
  -6  -3  -4   10.70    1.70
  -6  -3  -4    9.70    1.30
  -6  -3  -4    9.90    1.30
   6   3   4    9.60    1.70
   6   3   4    9.30    1.30
   6   3   4    9.70    1.30
  -7  -3  -4   16.30    2.30
  -7  -3  -4   23.40    2.00
  -7  -3  -4   16.60    1.70
  -7  -3  -4   18.90    1.80
[truncated: 656,055 more chars]
