# Supplementary material for: Crystal structure of 2-amino-3-cyano-4-(4-meth­oxy­phen­yl)-4H-1-benzo­thieno[3,2-b]pyran
Source: Acta Crystallogr E Crystallogr Commun. 2015 Dec 12;71(Pt 12):o1043–4. doi: 10.1107/S2056989015023464 (PMC4719970; doi:10.1107/S2056989015023464)
Supplement: Supplementary file 2 [file e-71-o1043-Isup2.hkl]

data_I                                                                          
_shelx_title ' EL15_D578_DRX5_BM46_a.res in P-1'                                
_shelx_refln_list_code          4                                               
_shelx_F_calc_maximum      131.64                                               
_exptl_crystal_F_000       348.00                                               
_reflns_d_resolution_high  0.7200                                               
                                                                                
loop_                                                                           
 _space_group_symop_operation_xyz                                               
 'x, y, z'                                                                      
 '-x, -y, -z'                                                                   
                                                                                
_cell_length_a     6.0469                                                       
_cell_length_b    10.8135                                                       
_cell_length_c    13.3260                                                       
_cell_angle_alpha 109.943                                                       
_cell_angle_beta   93.226                                                       
_cell_angle_gamma  95.439                                                       
                                                                                
_shelx_F_squared_multiplier     1.000                                           
                                                                                
loop_                                                                           
 _refln_index_h                                                                 
 _refln_index_k                                                                 
 _refln_index_l                                                                 
 _refln_F_squared_calc                                                          
 _refln_F_squared_meas                                                          
 _refln_F_squared_sigma                                                         
 _refln_observed_status                                                         
   1   0   0       1662.32       1671.87        10.48 o                         
   2   0   0        489.92        484.04         3.20 o                         
   3   0   0        535.72        625.56         5.00 o                         
   4   0   0         55.49         64.21         0.76 o                         
   5   0   0        151.12        153.11         1.76 o                         
   6   0   0          0.27         -0.26         0.26 o                         
   7   0   0          7.74          7.62         0.81 o                         
   8   0   0          0.33          0.24         0.91 o                         
  -8   1   0          2.74          4.02         0.97 o                         
  -7   1   0          7.63          7.04         0.84 o                         
  -6   1   0        109.48        108.07         1.65 o                         
  -5   1   0         31.31         29.44         0.86 o                         
  -4   1   0        292.82        306.01         2.77 o                         
  -3   1   0        555.31        601.18         4.46 o                         
  -2   1   0        328.05        329.58         2.29 o                         
  -1   1   0       1048.23       1061.60         7.04 o                         
   1   1   0        461.23        511.50         3.33 o                         
   2   1   0        464.62        470.84         3.05 o                         
   3   1   0         40.64         39.03         0.67 o                         
   4   1   0         46.75         54.07         0.67 o                         
   5   1   0          2.63          2.53         0.22 o                         
   6   1   0         51.90         49.98         0.96 o                         
   7   1   0          0.29         -0.51         0.68 o                         
   8   1   0          0.34         -0.41         0.73 o                         
  -8   2   0          4.74          6.93         0.97 o                         
  -7   2   0          4.79          4.17         0.73 o                         
  -6   2   0         15.15         15.62         0.76 o                         
  -5   2   0         18.34         19.33         0.44 o                         
  -4   2   0         18.08         21.44         0.47 o                         
  -3   2   0        222.23        226.84         2.08 o                         
  -2   2   0         63.28         56.61         0.57 o                         
  -1   2   0          0.22         -0.05         0.05 o                         
   0   2   0          1.54          1.11         0.07 o                         
   1   2   0       1626.22       1694.19        10.91 o                         
   2   2   0        103.45        111.29         0.97 o                         
   3   2   0       1071.08       1144.55         9.48 o                         
   4   2   0         31.55         31.33         0.58 o                         
   5   2   0          0.01         -0.05         0.19 o                         
   6   2   0         30.70         32.15         0.74 o                         
   7   2   0          4.47          6.09         1.04 o                         
   8   2   0          2.78          2.49         0.97 o                         
  -8   3   0          0.61          1.01         0.97 o                         
  -7   3   0          2.30          3.67         0.64 o                         
  -6   3   0         52.84         56.36         1.20 o                         
  -5   3   0        433.49        429.30         3.87 o                         
  -4   3   0          2.63          3.66         0.21 o                         
  -3   3   0        174.37        187.09         1.48 o                         
  -2   3   0        183.60        216.02         1.53 o                         
  -1   3   0       3212.42       3231.27        19.69 o                         
   0   3   0        582.47        567.29         4.10 o                         
   1   3   0        248.13        232.22         1.73 o                         
   2   3   0          5.47          3.19         0.16 o                         
   3   3   0        355.30        380.14         3.26 o                         
   4   3   0          1.10          0.49         0.18 o                         
   5   3   0        126.83        122.82         1.66 o                         
   6   3   0          2.29          1.58         0.46 o                         
   7   3   0         31.24         34.36         3.91 o                         
  -8   4   0          0.17          0.45         0.69 o                         
  -7   4   0          6.15          5.63         0.90 o                         
  -6   4   0          0.03         -0.31         0.40 o                         
  -5   4   0         47.17         47.05         0.86 o                         
  -4   4   0        161.51        166.37         1.79 o                         
  -3   4   0        266.17        283.21         2.45 o                         
  -2   4   0        305.44        319.99         2.38 o                         
  -1   4   0          2.79          3.60         0.15 o                         
   0   4   0        364.68        390.78         2.87 o                         
   1   4   0        115.96        121.11         1.19 o                         
   2   4   0         45.35         46.40         0.62 o                         
   3   4   0         22.84         22.40         0.46 o                         
   4   4   0         13.04         13.63         0.59 o                         
   5   4   0          0.56          0.79         0.38 o                         
   6   4   0          0.16         -0.09         0.37 o                         
   7   4   0          4.07          3.74         0.93 o                         
  -8   5   0          0.15         -0.67         0.67 o                         
  -7   5   0          0.84         -0.39         0.53 o                         
  -6   5   0          0.61         -0.14         0.27 o                         
  -5   5   0        281.74        277.11         2.74 o                         
  -4   5   0          1.72          3.02         0.23 o                         
  -3   5   0        227.30        229.59         2.07 o                         
  -2   5   0        509.48        591.00         5.84 o                         
  -1   5   0          0.10          1.68         0.14 o                         
   0   5   0         12.55         20.51         0.39 o                         
   1   5   0        438.78        456.09         4.03 o                         
   2   5   0        131.74        135.21         1.44 o                         
   3   5   0         13.55         11.31         0.34 o                         
   4   5   0        177.11        173.34         2.37 o                         
   5   5   0         55.81         53.48         1.22 o                         
   6   5   0          0.75          0.23         0.45 o                         
   7   5   0          4.20          4.23         1.09 o                         
  -7   6   0          6.29          5.33         0.85 o                         
  -6   6   0         12.35         14.20         0.62 o                         
  -5   6   0         47.27         43.26         1.07 o                         
  -4   6   0        157.95        149.72         1.60 o                         
  -3   6   0         35.22         31.68         0.68 o                         
  -2   6   0         24.23         27.17         0.51 o                         
  -1   6   0        173.50        158.08         1.62 o                         
   0   6   0         21.84         22.23         0.47 o                         
   1   6   0        614.51        614.55         5.68 o                         
   2   6   0        219.51        242.80         2.40 o                         
   3   6   0          2.83          3.06         0.28 o                         
   4   6   0         41.84         39.53         1.03 o                         
   5   6   0        164.49        163.05         2.45 o                         
   6   6   0         27.28         28.08         1.16 o                         
   7   6   0          0.15         -0.39         1.09 o                         
  -7   7   0         23.90         26.64         1.79 o                         
  -6   7   0         28.89         27.74         0.85 o                         
  -5   7   0          0.68          0.60         0.33 o                         
  -4   7   0         31.71         31.42         0.89 o                         
  -3   7   0         28.92         23.84         0.76 o                         
  -2   7   0        137.10        136.12         1.45 o                         
  -1   7   0        300.95        286.85         2.47 o                         
   0   7   0        156.41        162.67         1.83 o                         
   1   7   0        288.24        280.16         3.08 o                         
   2   7   0        234.32        232.44         2.41 o                         
   3   7   0         18.75         16.59         0.66 o                         
   4   7   0        141.57        148.65         2.29 o                         
   5   7   0         18.82         19.44         0.93 o                         
   6   7   0         14.46         14.36         1.49 o                         
  -7   8   0          0.10         -0.30         0.80 o                         
  -6   8   0          0.04          0.32         0.47 o                         
  -5   8   0          6.15          6.44         0.64 o                         
  -4   8   0         35.36         26.64         0.88 o                         
  -3   8   0         22.37         14.12         0.56 o                         
  -2   8   0         10.55          7.16         0.32 o                         
  -1   8   0        149.40        149.70         1.57 o                         
   0   8   0        576.09        554.40         5.26 o                         
   1   8   0         31.91         31.17         0.76 o                         
   2   8   0         22.96         25.01         0.71 o                         
   3   8   0          2.17          1.49         0.45 o                         
   4   8   0         62.75         69.03         1.64 o                         
   5   8   0          2.51          2.40         0.56 o                         
   6   8   0          6.42          4.72         0.77 o                         
  -7   9   0          2.62          3.37         1.30 o                         
  -6   9   0         16.41         19.07         1.08 o                         
  -5   9   0         34.54         33.00         1.27 o                         
  -4   9   0          0.10         -0.36         0.36 o                         
  -3   9   0         20.88         18.78         0.70 o                         
  -2   9   0          3.00          1.84         0.34 o                         
  -1   9   0         12.28          9.48         0.40 o                         
   0   9   0        369.25        369.10         3.80 o                         
   1   9   0        211.03        204.39         2.41 o                         
   2   9   0         17.28         15.51         0.68 o                         
   3   9   0          4.35          5.07         0.60 o                         
   4   9   0          4.33          4.44         0.65 o                         
   5   9   0          3.34          2.58         0.62 o                         
  -6  10   0          0.56          1.05         1.10 o                         
  -5  10   0          0.01         -0.48         0.50 o                         
  -4  10   0         31.25         28.50         1.09 o                         
  -3  10   0          3.33          2.81         0.40 o                         
  -2  10   0         11.62         10.13         0.55 o                         
  -1  10   0         53.32         52.36         1.00 o                         
   0  10   0          0.02          0.05         0.33 o                         
   1  10   0        113.23        114.31         2.04 o                         
   2  10   0          0.87          0.55         0.47 o                         
   3  10   0          5.97          7.29         0.73 o                         
   4  10   0          1.00          0.82         0.60 o                         
   5  10   0          2.87          2.15         0.74 o                         
  -6  11   0          0.66          0.71         1.04 o                         
  -5  11   0         18.27         23.36         1.31 o                         
  -4  11   0          0.88          0.37         0.50 o                         
  -3  11   0          0.02         -0.21         0.34 o                         
  -2  11   0         26.23         23.76         0.83 o                         
  -1  11   0          0.05         -0.34         0.34 o                         
   0  11   0         17.79         16.54         0.71 o                         
   1  11   0          7.26          6.70         0.63 o                         
   2  11   0          5.27          4.48         0.70 o                         
   3  11   0         60.52         60.58         1.83 o                         
   4  11   0          7.94          6.44         1.01 o                         
  -5  12   0          8.14         11.30         1.09 o                         
  -4  12   0          2.80          1.88         0.68 o                         
  -3  12   0         23.79         26.37         0.97 o                         
  -2  12   0          4.32          5.68         0.56 o                         
  -1  12   0         32.22         29.21         0.98 o                         
   0  12   0         16.36         18.12         0.82 o                         
   1  12   0          0.20         -0.37         0.44 o                         
   2  12   0          0.62          0.24         0.81 o                         
   3  12   0         16.99         20.59         1.53 o                         
  -4  13   0          0.88          0.25         0.65 o                         
  -3  13   0          9.51         10.33         0.79 o                         
  -2  13   0          4.86          6.49         0.63 o                         
  -1  13   0          1.13          0.78         0.64 o                         
   0  13   0          0.53          0.16         0.51 o                         
   1  13   0          0.40          0.14         0.61 o                         
   2  13   0         17.16         20.12         1.22 o                         
  -2  14   0          5.79          7.98         0.81 o                         
  -1  14   0          0.00         -0.59         0.59 o                         
   0  14   0          2.16          0.52         0.67 o                         
   0 -14   1          0.30         -0.56         0.56 o                         
   1 -14   1          0.07          0.18         0.52 o                         
   2 -14   1         26.21         27.50         1.35 o                         
  -2 -13   1         11.03         10.05         0.93 o                         
  -1 -13   1          8.28          9.00         0.78 o                         
   0 -13   1          0.25          0.35         0.54 o                         
   1 -13   1         25.04         29.63         1.09 o                         
   2 -13   1          1.00          0.60         0.45 o                         
   3 -13   1         48.61         58.41         1.58 o                         
   4 -13   1          6.13          6.29         0.96 o                         
  -3 -12   1          4.61          4.71         0.77 o                         
  -2 -12   1          0.81          0.56         0.52 o                         
  -1 -12   1          0.06          0.00         0.45 o                         
   0 -12   1          7.39          7.99         0.62 o                         
   1 -12   1         15.17         15.13         0.80 o                         
   2 -12   1          0.02         -0.35         0.38 o                         
   3 -12   1         15.89         16.47         1.05 o                         
   4 -12   1          3.95          3.70         0.78 o                         
   5 -12   1         85.12        100.41         3.77 o                         
  -4 -11   1          7.48          7.38         1.20 o                         
  -3 -11   1         19.67         18.37         1.16 o                         
  -2 -11   1          5.48          5.44         0.62 o                         
  -1 -11   1         32.34         34.21         0.97 o                         
   0 -11   1          7.72          6.55         0.50 o                         
   1 -11   1          4.59          3.59         0.49 o                         
   2 -11   1         36.63         31.68         1.31 o                         
   3 -11   1          0.92          0.32         0.39 o                         
   4 -11   1         30.54         28.21         1.24 o                         
   5 -11   1         30.06         40.19         1.59 o                         
   6 -11   1          9.30          8.75         1.00 o                         
  -5 -10   1          9.02         10.15         0.86 o                         
  -4 -10   1          4.27          5.48         0.74 o                         
  -3 -10   1          0.18         -0.21         0.52 o                         
  -2 -10   1          3.92          3.26         0.47 o                         
  -1 -10   1          0.78         -0.11         0.31 o                         
   0 -10   1        102.48        102.58         1.47 o                         
   1 -10   1         10.44         10.11         0.49 o                         
   2 -10   1         55.00         56.66         1.17 o                         
   3 -10   1         64.90         57.87         1.31 o                         
   4 -10   1          0.06         -0.41         0.41 o                         
   5 -10   1          4.63          2.88         0.63 o                         
   6 -10   1         42.86         64.58         1.88 o                         
  -5  -9   1          3.71          3.76         0.64 o                         
  -4  -9   1          0.42         -0.47         0.47 o                         
  -3  -9   1          3.88          3.85         0.56 o                         
  -2  -9   1          5.06          5.05         0.58 o                         
  -1  -9   1        194.33        184.53         2.21 o                         
   0  -9   1        951.82        931.88         7.74 o                         
   1  -9   1         30.62         28.42         0.68 o                         
   2  -9   1         12.51          9.56         0.49 o                         
   3  -9   1         44.38         32.99         1.00 o                         
   4  -9   1         78.89         73.19         1.54 o                         
   5  -9   1         47.53         37.69         1.38 o                         
   6  -9   1          0.91          1.27         0.57 o                         
   7  -9   1          4.14          3.34         1.06 o                         
  -6  -8   1          0.96         -0.26         0.66 o                         
  -5  -8   1         28.73         34.37         1.19 o                         
  -4  -8   1         18.86         16.93         0.83 o                         
  -3  -8   1         14.64         12.51         0.74 o                         
  -2  -8   1        131.69        130.73         1.69 o                         
  -1  -8   1        121.78        114.59         1.51 o                         
   0  -8   1          1.72          1.66         0.22 o                         
   1  -8   1         19.24         20.45         0.84 o                         
   2  -8   1          5.70          4.73         0.33 o                         
   3  -8   1         43.22         37.08         0.89 o                         
   4  -8   1          8.79          4.83         0.46 o                         
   5  -8   1         45.33         46.47         1.23 o                         
   6  -8   1         18.64         17.77         0.84 o                         
   7  -8   1          0.16         -0.22         0.76 o                         
  -6  -7   1          0.06         -0.51         0.51 o                         
  -5  -7   1        145.38        154.46         2.41 o                         
  -4  -7   1          0.00          0.44         0.38 o                         
  -3  -7   1         67.58         67.69         1.41 o                         
  -2  -7   1          6.07          6.10         0.36 o                         
  -1  -7   1         33.55         30.80         0.63 o                         
   0  -7   1        159.44        155.17         1.56 o                         
   1  -7   1         32.06         27.09         0.52 o                         
   2  -7   1        202.10        184.75         1.80 o                         
   3  -7   1         32.93         26.90         0.93 o                         
   4  -7   1         12.66         15.28         0.59 o                         
   5  -7   1         44.33         44.77         1.14 o                         
   6  -7   1          3.91          4.28         0.44 o                         
   7  -7   1          0.01          0.58         0.77 o                         
  -7  -6   1          1.11          0.58         0.86 o                         
  -6  -6   1          3.07          1.10         0.46 o                         
  -5  -6   1          0.02          0.59         0.43 o                         
  -4  -6   1        115.00        108.73         1.75 o                         
  -3  -6   1         20.12         20.85         0.49 o                         
  -2  -6   1         16.97         25.28         0.50 o                         
  -1  -6   1         39.62         31.97         0.60 o                         
   0  -6   1         54.51         55.84         0.77 o                         
   1  -6   1          3.30          2.05         0.18 o                         
   2  -6   1         68.37         76.32         0.89 o                         
   3  -6   1        119.90        119.24         1.50 o                         
   4  -6   1         65.19         62.30         0.82 o                         
   5  -6   1        159.73        156.41         2.39 o                         
   6  -6   1         17.08         19.54         0.73 o                         
   7  -6   1         19.43         19.92         1.31 o                         
  -7  -5   1          0.54          0.30         0.78 o                         
  -6  -5   1         10.32          9.95         0.67 o                         
  -5  -5   1         27.25         26.14         0.87 o                         
  -4  -5   1        106.22        105.81         1.55 o                         
  -3  -5   1         51.82         57.22         0.77 o                         
  -2  -5   1       1355.17       1444.06        12.63 o                         
  -1  -5   1          8.18         13.74         0.35 o                         
   0  -5   1        598.95        629.18         4.89 o                         
   1  -5   1        796.81        833.48         6.68 o                         
   2  -5   1          1.90          3.75         0.19 o                         
   3  -5   1         82.85         74.75         0.87 o                         
   4  -5   1          0.08         -0.15         0.15 o                         
   5  -5   1         23.45         22.59         0.70 o                         
   6  -5   1          2.66          3.95         0.39 o                         
   7  -5   1         13.73         13.78         1.06 o                         
   8  -5   1          1.31          1.96         0.80 o                         
  -7  -4   1          0.07          0.66         1.23 o                         
  -6  -4   1        105.88        103.66         1.78 o                         
  -5  -4   1        109.80        109.27         1.73 o                         
  -4  -4   1         92.01         96.80         1.29 o                         
  -3  -4   1        249.07        254.74         2.19 o                         
  -2  -4   1         13.61         12.03         0.27 o                         
  -1  -4   1        123.51        144.81         1.30 o                         
   0  -4   1         21.02         33.27         0.37 o                         
   1  -4   1         87.63         97.72         0.78 o                         
   2  -4   1       1060.14       1127.68         8.87 o                         
   3  -4   1        268.39        301.73         2.71 o                         
   4  -4   1         70.58         71.42         0.89 o                         
   5  -4   1          8.25          7.35         0.41 o                         
   6  -4   1        101.68        100.07         1.79 o                         
   7  -4   1          3.83          3.65         0.68 o                         
   8  -4   1          1.75          3.67         0.86 o                         
  -7  -3   1          2.23          2.15         0.84 o                         
  -6  -3   1          0.01          0.06         0.34 o                         
  -5  -3   1          0.11          0.09         0.24 o                         
  -4  -3   1         85.56         89.84         1.36 o                         
  -3  -3   1         57.13         49.90         0.79 o                         
  -2  -3   1          4.57          3.82         0.18 o                         
  -1  -3   1        615.74        628.15         4.17 o                         
   0  -3   1         14.82         16.85         0.23 o                         
   1  -3   1          6.41          4.64         0.14 o                         
   2  -3   1          3.48          5.89         0.15 o                         
   3  -3   1          4.84          6.23         0.29 o                         
   4  -3   1        191.05        187.50         1.89 o                         
   5  -3   1        685.65        668.90         6.20 o                         
   6  -3   1         11.17         12.98         0.65 o                         
   7  -3   1          7.20          5.37         0.83 o                         
   8  -3   1         15.15         18.81         1.97 o                         
  -8  -2   1          2.03          1.58         0.99 o                         
  -7  -2   1         33.25         35.92         2.51 o                         
  -6  -2   1         73.76         75.74         1.32 o                         
  -5  -2   1         54.89         56.17         0.76 o                         
  -4  -2   1        338.38        351.36         3.03 o                         
  -3  -2   1         23.80         33.76         0.39 o                         
  -2  -2   1          6.85          6.27         0.16 o                         
  -1  -2   1       2049.54       2037.27        12.73 o                         
   0  -2   1       3210.54       3182.70        18.56 o                         
   1  -2   1       2204.90       2168.68        13.18 o                         
   2  -2   1         77.87         88.75         0.73 o                         
   3  -2   1        425.55        470.25         3.32 o                         
   4  -2   1         14.53         15.59         0.40 o                         
   5  -2   1         78.75         76.22         1.21 o                         
   6  -2   1        248.89        241.62         3.06 o                         
   7  -2   1         17.45         14.19         1.18 o                         
   8  -2   1          1.59          1.69         0.84 o                         
  -8  -1   1          4.91          4.40         1.93 o                         
  -7  -1   1          0.00         -0.53         0.53 o                         
  -6  -1   1          3.83          3.91         0.36 o                         
  -5  -1   1         16.99         16.88         0.41 o                         
  -4  -1   1         11.12         11.27         0.25 o                         
  -3  -1   1         63.23         68.72         0.60 o                         
  -2  -1   1          2.38          3.02         0.11 o                         
  -1  -1   1         89.63         98.59         0.63 o                         
   0  -1   1       1961.54        960.98        54.19 o                         
   1  -1   1         81.34         94.34         0.81 o                         
   2  -1   1          2.76          2.97         0.11 o                         
   3  -1   1          9.55         14.61         0.36 o                         
   4  -1   1          0.01          0.04         0.11 o                         
   5  -1   1          3.24          3.06         0.27 o                         
   6  -1   1        106.01        112.43         1.74 o                         
   7  -1   1         23.58         22.45         1.31 o                         
   8  -1   1          2.94          3.76         2.01 o                         
  -8   0   1          1.55          0.63         0.80 o                         
  -7   0   1         42.36         42.32         1.56 o                         
  -6   0   1          0.72          0.14         0.24 o                         
  -5   0   1          0.10         -0.15         0.18 o                         
  -4   0   1        469.81        518.34         4.30 o                         
  -3   0   1        399.43        431.94         3.87 o                         
  -2   0   1        391.11        392.22         2.84 o                         
  -1   0   1       3702.81       3582.35        32.86 o                         
   1   0   1        266.13        271.13         1.76 o                         
   2   0   1        693.95        778.10         4.80 o                         
   3   0   1          5.71          7.05         0.21 o                         
   4   0   1         84.61         82.36         0.93 o                         
   5   0   1          4.18          4.17         0.33 o                         
   6   0   1         56.96         51.17         1.09 o                         
   7   0   1          0.02         -0.19         0.62 o                         
   8   0   1          3.95          5.88         1.13 o                         
  -8   1   1          0.19         -0.01         0.74 o                         
  -7   1   1          0.54         -0.51         0.51 o                         
  -6   1   1         13.37         12.94         0.53 o                         
  -5   1   1        203.53        206.49         2.86 o                         
  -4   1   1        180.07        175.31         1.90 o                         
  -3   1   1        221.35        212.08         1.91 o                         
  -2   1   1        209.67        202.38         1.42 o                         
  -1   1   1       1290.27       1311.26         8.82 o                         
   0   1   1       2371.26       2300.46        13.69 o                         
   1   1   1        905.06        935.44         7.00 o                         
   2   1   1        227.24        223.63         1.71 o                         
   3   1   1         64.78         76.75         0.83 o                         
   4   1   1         39.64         34.58         0.52 o                         
   5   1   1         22.12         21.40         0.45 o                         
   6   1   1         11.76         12.99         0.56 o                         
   7   1   1          2.88          3.74         0.92 o                         
   8   1   1          4.77          4.74         1.52 o                         
  -8   2   1          0.81          1.66         0.72 o                         
  -7   2   1          0.01         -0.50         0.50 o                         
  -6   2   1          2.40          1.69         0.32 o                         
  -5   2   1        146.35        146.67         1.75 o                         
  -4   2   1        273.28        264.01         2.03 o                         
  -3   2   1        141.06        162.98         1.33 o                         
  -2   2   1          5.11          9.42         0.16 o                         
  -1   2   1       1345.46       1360.70         8.05 o                         
   0   2   1        135.49        138.30         0.85 o                         
   1   2   1          0.33          0.11         0.07 o                         
   2   2   1         71.79         75.81         0.81 o                         
   3   2   1        373.07        390.91         3.46 o                         
   4   2   1         12.58         11.70         0.36 o                         
   5   2   1         31.09         26.93         0.63 o                         
   6   2   1         61.67         61.60         1.18 o                         
   7   2   1          3.07          1.36         0.92 o                         
   8   2   1          0.04         -0.05         1.07 o                         
  -8   3   1          2.35          3.37         0.79 o                         
  -7   3   1         11.20         11.36         0.86 o                         
  -6   3   1        340.18        339.57         4.49 o                         
  -5   3   1        307.97        297.68         2.80 o                         
  -4   3   1        418.42        403.39         3.02 o                         
  -3   3   1          5.99          6.77         0.20 o                         
  -2   3   1       1624.09       1757.33        15.27 o                         
  -1   3   1       2576.09       2654.73        15.68 o                         
   0   3   1       1510.49       1588.56         9.41 o                         
   1   3   1        301.33        328.08         2.66 o                         
   2   3   1         91.40        101.71         1.15 o                         
   3   3   1        311.52        315.14         2.92 o                         
   4   3   1         27.71         26.95         0.58 o                         
   5   3   1        185.02        182.35         2.25 o                         
   6   3   1         28.80         25.84         0.86 o                         
   7   3   1         11.38         12.72         1.38 o                         
  -8   4   1          0.04          0.38         0.85 o                         
  -7   4   1          1.16          1.34         0.60 o                         
  -6   4   1          0.05         -0.30         0.30 o                         
  -5   4   1         11.54         11.54         0.40 o                         
  -4   4   1         55.05         50.78         0.82 o                         
  -3   4   1        225.85        213.48         1.91 o                         
  -2   4   1        864.41        902.58         6.88 o                         
  -1   4   1         10.54          7.75         0.21 o                         
   0   4   1          9.41         17.22         0.33 o                         
   1   4   1          8.05          8.92         0.27 o                         
   2   4   1        986.72       1065.47         8.90 o                         
   3   4   1          7.03          4.46         0.30 o                         
   4   4   1         36.89         37.37         0.72 o                         
   5   4   1        199.43        194.61         2.61 o                         
   6   4   1          3.65          3.56         0.57 o                         
   7   4   1         20.86         24.58         1.70 o                         
  -8   5   1         15.15         15.59         1.95 o                         
  -7   5   1          5.84          5.91         0.85 o                         
  -6   5   1          1.01          0.89         0.29 o                         
  -5   5   1          0.01         -0.22         0.22 o                         
  -4   5   1          9.27          8.80         0.35 o                         
  -3   5   1          4.55          2.58         0.23 o                         
  -2   5   1         41.43         42.07         0.70 o                         
  -1   5   1        252.18        282.97         2.58 o                         
   0   5   1        151.31        141.06         1.28 o                         
   1   5   1       1029.57       1113.71         8.88 o                         
   2   5   1         14.56         12.32         0.31 o                         
   3   5   1        120.90        121.66         1.80 o                         
   4   5   1         73.31         74.26         1.37 o                         
   5   5   1        135.97        131.98         2.07 o                         
   6   5   1         32.55         31.88         1.21 o                         
   7   5   1          0.33          0.34         0.78 o                         
  -7   6   1         63.89         76.16         2.70 o                         
  -6   6   1          2.94          2.41         0.43 o                         
  -5   6   1          9.40          7.96         0.66 o                         
  -4   6   1         22.46         18.98         0.59 o                         
  -3   6   1          3.21          3.97         0.41 o                         
  -2   6   1         81.76         70.20         0.84 o                         
  -1   6   1        176.07        180.96         2.41 o                         
   0   6   1          7.61          6.77         0.33 o                         
   1   6   1        122.04        159.53         1.85 o                         
   2   6   1          5.89          4.63         0.32 o                         
   3   6   1         80.65         70.27         1.33 o                         
   4   6   1         17.97         17.61         0.78 o                         
   5   6   1          3.97          5.18         0.59 o                         
   6   6   1          1.83          1.26         0.56 o                         
  -7   7   1          6.84          7.39         1.08 o                         
  -6   7   1          0.16         -0.39         0.53 o                         
  -5   7   1          0.07         -0.03         0.30 o                         
  -4   7   1          6.05          5.97         0.47 o                         
  -3   7   1         30.03         23.80         0.57 o                         
  -2   7   1         62.70         56.40         0.83 o                         
  -1   7   1         13.43         12.45         0.42 o                         
   0   7   1        100.39         98.70         1.41 o                         
   1   7   1        137.88        134.83         1.77 o                         
   2   7   1         23.11         24.44         0.60 o                         
   3   7   1         69.46         63.47         1.13 o                         
   4   7   1        124.17        121.44         2.20 o                         
   5   7   1         40.99         44.66         1.26 o                         
   6   7   1         11.02         10.58         0.91 o                         
  -7   8   1          9.23         14.73         1.47 o                         
  -6   8   1         14.28         15.39         1.40 o                         
  -5   8   1         28.45         28.53         1.27 o                         
  -4   8   1          7.80          7.22         0.54 o                         
  -3   8   1         33.40         28.12         0.76 o                         
  -2   8   1         15.69         12.58         0.52 o                         
  -1   8   1          1.91          1.73         0.27 o                         
   0   8   1        428.52        405.14         3.81 o                         
   1   8   1         65.51         62.45         1.05 o                         
   2   8   1         15.82         15.02         0.59 o                         
   3   8   1         28.39         21.87         0.90 o                         
   4   8   1          3.86          2.19         0.55 o                         
   5   8   1          1.36          1.02         0.62 o                         
   6   8   1          8.39          8.58         0.91 o                         
  -6   9   1          0.01         -1.20         1.56 o                         
  -5   9   1         15.81         14.16         1.10 o                         
  -4   9   1         83.31         67.58         1.50 o                         
  -3   9   1        261.82        237.38         2.88 o                         
  -2   9   1          3.38          3.58         0.42 o                         
  -1   9   1        338.17        333.59         3.33 o                         
   0   9   1        407.55        405.18         4.14 o                         
   1   9   1          0.32          0.51         0.31 o                         
   2   9   1         39.33         34.09         0.92 o                         
   3   9   1          1.56         -0.05         0.41 o                         
   4   9   1         32.68         32.98         1.26 o                         
   5   9   1          0.08         -0.16         0.72 o                         
  -6  10   1          8.33          9.11         1.35 o                         
  -5  10   1          1.06          0.27         0.54 o                         
  -4  10   1          5.40          7.53         0.70 o                         
  -3  10   1         13.53         13.78         0.66 o                         
  -2  10   1         46.19         45.66         1.00 o                         
  -1  10   1         56.80         57.88         1.11 o                         
   0  10   1         49.08         47.73         1.03 o                         
   1  10   1          6.54          5.82         0.48 o                         
   2  10   1          0.87          0.46         0.39 o                         
   3  10   1         17.79         16.53         0.99 o                         
   4  10   1          0.28         -0.18         0.59 o                         
  -5  11   1          6.48         11.24         1.01 o                         
  -4  11   1         11.94         16.09         0.95 o                         
  -3  11   1          0.00         -0.11         0.35 o                         
  -2  11   1          0.37          0.39         0.35 o                         
  -1  11   1         13.45         13.78         0.68 o                         
   0  11   1        152.47        156.96         2.03 o                         
   1  11   1          3.32          3.09         0.57 o                         
   2  11   1          6.36          4.99         0.71 o                         
   3  11   1         12.80         11.24         1.00 o                         
   4  11   1          0.95          0.17         0.74 o                         
  -4  12   1         13.56         13.67         1.11 o                         
  -3  12   1         10.04          9.68         0.73 o                         
  -2  12   1         32.53         36.30         1.05 o                         
  -1  12   1         11.13         13.60         0.73 o                         
   0  12   1         21.10         20.59         0.93 o                         
   1  12   1          0.00         -0.49         0.49 o                         
   2  12   1         33.44         38.58         1.71 o                         
   3  12   1          4.74          5.68         1.23 o                         
  -3  13   1          0.54          1.41         0.53 o                         
  -2  13   1          1.01          0.72         0.51 o                         
  -1  13   1          7.61          7.53         0.75 o                         
   0  13   1          7.91          7.92         0.85 o                         
   1  13   1         23.51         23.70         1.42 o                         
  -1 -14   2          2.16          1.72         0.69 o                         
   0 -14   2          1.25          1.09         0.66 o                         
   1 -14   2         25.71         25.69         1.51 o                         
   2 -14   2          0.00          1.69         0.76 o                         
   3 -14   2          0.02         -0.55         0.55 o                         
  -2 -13   2          3.20          2.99         0.71 o                         
  -1 -13   2          5.43          4.92         0.63 o                         
   0 -13   2          2.53          3.12         0.62 o                         
   1 -13   2          1.18          0.08         0.51 o                         
   2 -13   2         40.62         47.09         1.53 o                         
   3 -13   2          0.04         -0.53         0.53 o                         
   4 -13   2          0.02         -0.69         0.69 o                         
  -4 -12   2          0.15         -0.54         0.54 o                         
  -3 -12   2          1.66          2.26         0.60 o                         
  -2 -12   2          8.28          7.95         0.71 o                         
  -1 -12   2         18.08         18.70         0.86 o                         
   0 -12   2         16.73         17.66         0.90 o                         
   1 -12   2          9.81          9.69         0.72 o                         
   2 -12   2         48.33         53.74         1.37 o                         
   3 -12   2          2.56          4.01         0.69 o                         
   4 -12   2          0.02         -0.55         0.55 o                         
   5 -12   2          3.71          5.88         1.10 o                         
  -4 -11   2         11.83          9.23         0.91 o                         
  -3 -11   2          1.30          0.49         0.50 o                         
  -2 -11   2         29.36         27.08         0.96 o                         
  -1 -11   2          1.18          1.11         0.43 o                         
   0 -11   2        125.54        127.84         1.85 o                         
   1 -11   2         73.47         69.86         1.37 o                         
   2 -11   2         15.82         14.10         0.73 o                         
   3 -11   2         38.26         37.09         1.59 o                         
   4 -11   2          1.44          1.32         0.58 o                         
   5 -11   2         21.87         24.43         1.69 o                         
   6 -11   2          0.31         -0.33         0.62 o                         
  -5 -10   2          2.91          2.02         0.62 o                         
  -4 -10   2          0.00         -0.48         0.48 o                         
  -3 -10   2          9.00          8.61         0.74 o                         
  -2 -10   2         11.38         10.49         0.60 o                         
  -1 -10   2        237.47        239.02         2.72 o                         
   0 -10   2          6.45          6.00         0.46 o                         
   1 -10   2        274.36        267.54         2.79 o                         
   2 -10   2        139.58        137.71         1.98 o                         
   3 -10   2          0.14          0.02         0.39 o                         
   4 -10   2         18.82         18.74         1.05 o                         
   5 -10   2          0.10          0.47         0.53 o                         
   6 -10   2          2.76          3.63         0.73 o                         
  -6  -9   2          6.08          4.53         1.03 o                         
  -5  -9   2          6.20          4.43         0.62 o                         
  -4  -9   2         38.30         36.99         1.16 o                         
  -3  -9   2          0.90          0.11         0.41 o                         
  -2  -9   2        131.72        131.93         1.99 o                         
  -1  -9   2         50.43         48.43         0.96 o                         
   0  -9   2         42.71         40.67         0.91 o                         
   1  -9   2        780.68        751.72         6.65 o                         
   2  -9   2        104.70         94.95         1.24 o                         
   3  -9   2         49.51         52.46         1.24 o                         
   4  -9   2         81.58         70.01         1.86 o                         
   5  -9   2          2.21          3.42         0.62 o                         
   6  -9   2          2.43          2.95         0.64 o                         
   7  -9   2          0.35         -0.22         0.80 o                         
  -6  -8   2          0.94          1.43         0.78 o                         
  -5  -8   2         58.82         60.18         1.76 o                         
  -4  -8   2          1.43          1.26         0.47 o                         
  -3  -8   2          0.48         -0.37         0.37 o                         
  -2  -8   2          0.17          0.81         0.28 o                         
  -1  -8   2        145.95        143.45         1.65 o                         
   0  -8   2         12.01         11.90         0.40 o                         
   1  -8   2        100.62         99.59         1.25 o                         
   2  -8   2         60.85         60.63         0.89 o                         
   3  -8   2         89.89         68.84         1.37 o                         
   4  -8   2         77.59         78.92         1.91 o                         
   5  -8   2          1.10          0.68         0.40 o                         
   6  -8   2         19.83         20.67         0.91 o                         
   7  -8   2          0.96          1.04         0.79 o                         
  -6  -7   2         23.37         25.97         1.41 o                         
  -5  -7   2         64.46         67.72         1.61 o                         
  -4  -7   2         32.24         30.06         0.94 o                         
  -3  -7   2          3.16          3.38         0.66 o                         
  -2  -7   2         75.13         85.18         1.26 o                         
  -1  -7   2         30.82         24.95         0.57 o                         
   0  -7   2         28.43         39.54         0.59 o                         
   1  -7   2        103.12         95.85         1.10 o                         
   2  -7   2          8.77          7.13         0.31 o                         
   3  -7   2          0.26          0.08         0.16 o                         
   4  -7   2        109.45         92.04         1.75 o                         
   5  -7   2         21.29         20.07         0.85 o                         
   6  -7   2         77.07         86.77         1.49 o                         
   7  -7   2          6.27          8.58         1.13 o                         
  -7  -6   2          5.25          5.63         1.23 o                         
  -6  -6   2         70.38         67.74         1.92 o                         
  -5  -6   2          5.57          6.12         0.61 o                         
  -4  -6   2        173.14        178.07         2.43 o                         
  -3  -6   2        156.20        158.12         1.83 o                         
  -2  -6   2        604.22        594.93         5.50 o                         
  -1  -6   2        375.70        419.04         3.97 o                         
   0  -6   2          2.04          0.90         0.15 o                         
   1  -6   2        466.14        471.20         3.97 o                         
   2  -6   2        226.30        207.11         2.27 o                         
   3  -6   2        130.80        125.60         1.27 o                         
   4  -6   2         96.13         89.07         1.23 o                         
   5  -6   2         93.32         89.87         1.42 o                         
   6  -6   2          2.40          1.83         0.36 o                         
   7  -6   2          0.64         -0.07         0.57 o                         
  -7  -5   2          4.00          2.40         0.85 o                         
  -6  -5   2         86.99         86.61         1.92 o                         
  -5  -5   2          8.77          8.77         0.56 o                         
  -4  -5   2         86.63         88.29         1.22 o                         
  -3  -5   2         87.15         86.22         1.00 o                         
  -2  -5   2        724.19        768.61         6.55 o                         
  -1  -5   2          9.47          6.58         0.30 o                         
   0  -5   2        522.89        589.38         4.43 o                         
   1  -5   2        104.13        114.26         1.06 o                         
   2  -5   2        344.84        378.29         3.05 o                         
   3  -5   2         62.52         50.25         0.67 o                         
   4  -5   2        136.72        131.68         1.80 o                         
   5  -5   2        182.45        169.25         2.14 o                         
   6  -5   2          0.00         -0.20         0.29 o                         
   7  -5   2          0.03         -0.01         0.54 o                         
   8  -5   2         44.88         54.08         2.14 o                         
  -7  -4   2         19.74         21.12         1.42 o                         
  -6  -4   2          2.23          2.20         0.52 o                         
  -5  -4   2         45.54         43.03         0.93 o                         
  -4  -4   2          0.20         -0.12         0.12 o                         
  -3  -4   2          0.84          0.14         0.14 o                         
  -2  -4   2          4.91          3.17         0.34 o                         
  -1  -4   2        868.63        915.39         6.70 o                         
   0  -4   2       1817.16       1868.77        11.39 o                         
   1  -4   2       1411.82       1544.38        10.35 o                         
   2  -4   2       1280.24       1419.81        11.68 o                         
   3  -4   2        380.24        412.11         3.81 o                         
   4  -4   2          1.85          2.43         0.25 o                         
   5  -4   2        253.53        235.35         2.57 o                         
   6  -4   2          5.58          5.74         0.52 o                         
   7  -4   2         10.98         12.55         1.08 o                         
   8  -4   2         10.68         11.08         1.53 o                         
  -8  -3   2          2.77          3.57         1.10 o                         
  -7  -3   2          0.00         -0.71         0.71 o                         
  -6  -3   2         32.26         32.33         1.20 o                         
  -5  -3   2         23.35         24.94         0.60 o                         
  -4  -3   2        187.89        190.91         1.99 o                         
  -3  -3   2        277.90        278.65         2.89 o                         
  -2  -3   2          0.02          0.71         0.09 o                         
  -1  -3   2         38.91         30.10         0.32 o                         
   0  -3   2         68.66         86.53         0.74 o                         
   1  -3   2        499.03        510.23         3.30 o                         
   2  -3   2       1417.75       1497.37        11.83 o                         
   3  -3   2        346.55        404.19         3.42 o                         
   4  -3   2        144.47        138.53         1.52 o                         
   5  -3   2         15.97         17.95         0.91 o                         
   6  -3   2         49.83         55.33         1.56 o                         
   7  -3   2         24.22         24.43         1.39 o                         
   8  -3   2          3.52          3.43         1.01 o                         
  -8  -2   2          0.11          0.24         1.06 o                         
  -7  -2   2          3.15          1.87         0.83 o                         
  -6  -2   2         12.03         13.02         0.79 o                         
  -5  -2   2          0.95          0.57         0.21 o                         
  -4  -2   2          3.57          4.17         0.29 o                         
  -3  -2   2         74.82         75.52         0.85 o                         
  -2  -2   2        100.37         95.62         0.92 o                         
  -1  -2   2       1293.73       1364.84         7.87 o                         
   0  -2   2        447.93        431.72         2.92 o                         
   1  -2   2        739.60        749.80         5.25 o                         
   2  -2   2        358.21        373.88         2.76 o                         
   3  -2   2       1346.42       1403.46        11.06 o                         
   4  -2   2         39.71         43.66         0.72 o                         
   5  -2   2        378.40        378.59         4.04 o                         
   6  -2   2          1.58          2.00         0.38 o                         
   7  -2   2          4.32          4.46         0.79 o                         
   8  -2   2          0.56         -0.97         1.04 o                         
  -8  -1   2          0.71          0.79         0.77 o                         
  -7  -1   2         17.26         17.71         1.10 o                         
  -6  -1   2          6.80          6.43         0.52 o                         
  -5  -1   2         71.42         74.10         0.84 o                         
  -4  -1   2          0.36          0.42         0.13 o                         
  -3  -1   2        391.20        425.98         2.96 o                         
  -2  -1   2        129.91        150.60         1.18 o                         
  -1  -1   2        511.92        538.07         3.40 o                         
   0  -1   2       1486.54       1437.68        10.27 o                         
   1  -1   2        189.61        193.54         1.31 o                         
   2  -1   2       1396.41       1564.33         9.52 o                         
   3  -1   2        177.13        234.99         2.16 o                         
   4  -1   2         52.73         49.88         0.63 o                         
   5  -1   2        186.47        191.83         2.31 o                         
   6  -1   2        132.21        130.83         2.17 o                         
   7  -1   2          2.58          4.14         0.75 o                         
   8  -1   2          7.44          8.31         1.23 o                         
  -8   0   2          4.07          3.58         1.54 o                         
  -7   0   2          7.42          8.17         0.85 o                         
  -6   0   2         15.81         15.90         0.86 o                         
  -5   0   2          0.91          0.40         0.13 o                         
  -4   0   2        246.15        261.99         2.17 o                         
  -3   0   2        488.45        477.94         4.04 o                         
  -2   0   2        281.96        292.67         2.23 o                         
  -1   0   2       8146.02       7757.32        70.98 o                         
   0   0   2        259.58        284.09         1.83 o                         
   1   0   2       3901.11       3869.62        25.86 o                         
   2   0   2       1177.60       1243.10         7.83 o                         
   3   0   2        418.31        473.36         4.09 o                         
   4   0   2        501.20        535.66         4.47 o                         
   5   0   2        121.84        116.12         1.57 o                         
   6   0   2          0.23          0.04         0.35 o                         
   7   0   2          1.75          0.08         0.58 o                         
   8   0   2          4.25          3.82         1.27 o                         
  -8   1   2          3.46          5.82         0.86 o                         
  -7   1   2         26.58         25.23         1.28 o                         
  -6   1   2        202.93        206.70         2.68 o                         
  -5   1   2         88.21         84.10         0.96 o                         
  -4   1   2         22.30         21.46         0.33 o                         
  -3   1   2        133.86        133.97         1.05 o                         
  -2   1   2        452.28        442.44         3.29 o                         
  -1   1   2          0.05          0.12         0.05 o                         
   0   1   2       2739.78       2687.78        15.93 o                         
   1   1   2       3449.22       3432.63        23.84 o                         
   2   1   2        667.56        730.22         5.73 o                         
   3   1   2         19.95         18.41         0.37 o                         
   4   1   2         67.66         71.43         0.93 o                         
   5   1   2        170.49        163.92         2.06 o                         
   6   1   2         51.14         51.84         1.09 o                         
   7   1   2          0.44         -0.32         0.85 o                         
   8   1   2          3.75          2.30         1.78 o                         
  -8   2   2          5.06          5.41         0.86 o                         
  -7   2   2          3.53          1.71         0.67 o                         
  -6   2   2         21.65         22.02         0.92 o                         
  -5   2   2          6.10          6.45         0.33 o                         
  -4   2   2        196.46        207.95         1.62 o                         
  -3   2   2        108.35        115.80         1.15 o                         
  -2   2   2         29.73         34.27         0.35 o                         
  -1   2   2          0.78         -0.01         0.06 o                         
   0   2   2       3832.23       3772.77        28.53 o                         
   1   2   2          1.50          0.45         0.08 o                         
   2   2   2          2.83          6.34         0.19 o                         
   3   2   2        133.15        129.71         1.40 o                         
   4   2   2        283.88        299.55         2.72 o                         
   5   2   2        382.92        374.97         3.74 o                         
   6   2   2          1.70          1.22         0.44 o                         
   7   2   2          0.01         -0.35         0.67 o                         
  -8   3   2          2.50          1.01         0.68 o                         
  -7   3   2         12.95         13.87         1.03 o                         
  -6   3   2          2.76          2.89         0.49 o                         
  -5   3   2         44.18         43.23         0.69 o                         
  -4   3   2         60.50         53.72         0.68 o                         
  -3   3   2        308.08        294.96         2.65 o                         
  -2   3   2       1349.19       1385.12         9.13 o                         
  -1   3   2         17.97         22.61         0.30 o                         
   0   3   2         40.59         43.38         0.39 o                         
   1   3   2       1313.77       1479.10        10.28 o                         
   2   3   2        728.97        776.14         6.59 o                         
   3   3   2         38.66         30.17         0.66 o                         
   4   3   2         33.74         31.37         0.65 o                         
   5   3   2          9.72          9.08         0.51 o                         
   6   3   2          6.61          5.17         0.52 o                         
   7   3   2         15.17         16.19         1.55 o                         
  -8   4   2          0.03          0.41         0.65 o                         
  -7   4   2          4.36          4.01         0.70 o                         
  -6   4   2         69.14         64.29         1.82 o                         
  -5   4   2         75.86         71.91         0.96 o                         
  -4   4   2          2.73          2.51         0.23 o                         
  -3   4   2        164.66        161.80         1.51 o                         
  -2   4   2          9.88          9.31         0.28 o                         
  -1   4   2        449.83        466.98         3.84 o                         
   0   4   2         99.59        124.28         1.04 o                         
   1   4   2        781.65        903.87         6.94 o                         
   2   4   2         41.68         37.37         0.69 o                         
   3   4   2          0.33          1.02         0.22 o                         
   4   4   2          0.93          0.54         0.30 o                         
   5   4   2          3.68          3.61         0.40 o                         
   6   4   2          9.16         10.06         0.73 o                         
   7   4   2          0.85          0.46         0.85 o                         
  -8   5   2          0.86          0.76         0.80 o                         
  -7   5   2          1.18          0.58         0.61 o                         
  -6   5   2         62.75         68.70         1.90 o                         
  -5   5   2          7.79          7.33         0.41 o                         
  -4   5   2         67.22         65.07         0.83 o                         
  -3   5   2          1.19          0.72         0.17 o                         
  -2   5   2          3.74          4.68         0.30 o                         
  -1   5   2        769.69        760.69         5.68 o                         
   0   5   2         12.88         11.16         0.29 o                         
   1   5   2         50.83         44.53         0.65 o                         
   2   5   2         63.24         60.42         0.84 o                         
   3   5   2        345.45        335.33         3.66 o                         
   4   5   2        131.91        130.03         1.85 o                         
   5   5   2          4.18          3.63         0.50 o                         
   6   5   2         13.37         14.80         0.95 o                         
   7   5   2          0.76          1.98         0.90 o                         
  -7   6   2          1.66          0.95         0.77 o                         
  -6   6   2          6.40          6.49         0.78 o                         
  -5   6   2          0.23         -0.27         0.27 o                         
  -4   6   2        114.88        104.56         1.55 o                         
  -3   6   2          5.30          5.06         0.30 o                         
  -2   6   2         32.36         27.87         0.52 o                         
  -1   6   2         17.62         19.97         0.43 o                         
   0   6   2          0.58          0.53         0.16 o                         
   1   6   2        219.09        205.03         2.06 o                         
   2   6   2          7.31          7.61         0.27 o                         
   3   6   2        181.66        171.67         1.93 o                         
   4   6   2          9.08          9.23         0.65 o                         
   5   6   2         27.25         29.03         1.17 o                         
   6   6   2          5.37          7.19         0.80 o                         
  -7   7   2          1.89          1.98         0.82 o                         
  -6   7   2          2.63          1.36         1.08 o                         
  -5   7   2         20.48         22.52         0.83 o                         
  -4   7   2         13.06          9.91         0.58 o                         
  -3   7   2          3.84          2.36         0.30 o                         
  -2   7   2        216.31        208.98         2.00 o                         
  -1   7   2        313.55        315.01         2.87 o                         
   0   7   2        453.51        426.94         4.17 o                         
   1   7   2         56.62         54.58         0.93 o                         
   2   7   2          5.46          5.70         0.35 o                         
   3   7   2          4.00          4.11         0.56 o                         
   4   7   2          7.80          7.42         0.70 o                         
   5   7   2         43.40         46.65         1.45 o                         
   6   7   2         39.21         40.48         1.70 o                         
  -7   8   2          2.88          3.16         1.43 o                         
  -6   8   2          1.74          2.00         0.82 o                         
  -5   8   2          0.12          0.09         0.40 o                         
  -4   8   2         15.26         12.00         0.69 o                         
  -3   8   2         55.03         54.54         1.05 o                         
  -2   8   2          8.54          6.75         0.44 o                         
  -1   8   2        591.83        569.66         5.79 o                         
   0   8   2         19.66         18.74         0.64 o                         
   1   8   2         21.84         26.01         0.73 o                         
   2   8   2          3.71          2.50         0.40 o                         
   3   8   2          0.35         -0.07         0.41 o                         
   4   8   2         35.84         34.67         1.27 o                         
   5   8   2         39.70         45.40         1.53 o                         
  -6   9   2          4.02          5.18         1.26 o                         
  -5   9   2         24.57         19.48         1.06 o                         
  -4   9   2         33.95         29.50         1.05 o                         
  -3   9   2          6.48          4.96         0.52 o                         
  -2   9   2         16.16         14.59         0.61 o                         
  -1   9   2         22.88         21.54         0.80 o                         
   0   9   2          3.61          3.38         0.39 o                         
   1   9   2         10.85          9.16         0.51 o                         
   2   9   2         52.37         49.26         1.19 o                         
   3   9   2          4.60          5.63         0.60 o                         
   4   9   2          0.19         -0.45         0.55 o                         
   5   9   2          0.33         -0.10         0.65 o                         
  -6  10   2          5.18          4.31         1.13 o                         
  -5  10   2          3.16          3.83         0.66 o                         
  -4  10   2         11.87         10.76         0.75 o                         
  -3  10   2          0.39         -0.04         0.35 o                         
  -2  10   2          0.19          0.23         0.32 o                         
  -1  10   2          0.33          0.91         0.35 o                         
   0  10   2         68.06         70.49         1.35 o                         
   1  10   2          5.23          4.48         0.55 o                         
   2  10   2          0.01         -0.33         0.44 o                         
   3  10   2         19.97         18.25         0.99 o                         
   4  10   2          0.37         -0.59         0.59 o                         
  -5  11   2          0.48          0.57         0.60 o                         
  -4  11   2          5.70          7.14         0.78 o                         
  -3  11   2          2.28          2.00         0.48 o                         
  -2  11   2         44.39         48.97         1.37 o                         
  -1  11   2         10.77         12.34         0.68 o                         
   0  11   2         55.35         60.87         1.36 o                         
   1  11   2          0.24         -0.33         0.55 o                         
   2  11   2         12.77         14.88         1.14 o                         
   3  11   2          0.31         -0.71         0.71 o                         
  -4  12   2         11.54         12.74         0.98 o                         
  -3  12   2         21.24         23.35         1.09 o                         
  -2  12   2          1.55          1.63         0.49 o                         
  -1  12   2          0.11         -0.44         0.44 o                         
   0  12   2          0.04         -0.34         0.49 o                         
   1  12   2          4.34          1.98         0.81 o                         
   2  12   2         32.78         35.18         1.91 o                         
  -3  13   2          1.31          0.65         0.68 o                         
  -2  13   2          2.31          2.27         0.59 o                         
  -1  13   2          9.71          9.58         0.92 o                         
   0  13   2          0.66         -0.58         0.58 o                         
   1  13   2         17.21         17.69         1.15 o                         
  -1 -14   3         14.47         16.62         1.06 o                         
   0 -14   3          3.92          2.49         0.69 o                         
   1 -14   3         12.74         15.11         1.12 o                         
   2 -14   3          1.14          1.78         1.26 o                         
   3 -14   3          8.07          8.83         1.01 o                         
  -3 -13   3          0.09          0.16         0.54 o                         
  -2 -13   3          0.36         -0.24         0.53 o                         
  -1 -13   3          0.11         -0.47         0.47 o                         
   0 -13   3         33.14         36.99         1.82 o                         
   1 -13   3          0.06         -0.31         0.47 o                         
   2 -13   3         13.85         14.99         1.35 o                         
   3 -13   3          2.58          3.71         0.77 o                         
   4 -13   3         25.06         30.53         2.02 o                         
  -4 -12   3          2.76          1.53         0.56 o                         
  -3 -12   3         10.85          9.96         0.79 o                         
  -2 -12   3          0.93          0.75         0.46 o                         
  -1 -12   3          3.94          2.81         0.51 o                         
   0 -12   3          0.45         -0.09         0.32 o                         
   1 -12   3          3.83          3.65         0.63 o                         
   2 -12   3         14.68         13.76         0.95 o                         
   3 -12   3          0.26         -0.05         0.52 o                         
   4 -12   3          5.55          5.76         0.90 o                         
   5 -12   3          0.98          1.35         0.71 o                         
  -4 -11   3          0.07         -0.40         0.40 o                         
  -3 -11   3         34.53         33.54         1.18 o                         
  -2 -11   3          1.11          0.49         0.41 o                         
  -1 -11   3         74.67         77.38         1.48 o                         
   0 -11   3         24.34         21.90         0.74 o                         
   1 -11   3         18.37         16.26         0.65 o                         
   2 -11   3         41.23         37.97         1.32 o                         
   3 -11   3         55.07         52.45         1.57 o                         
   4 -11   3         16.81         16.79         1.17 o                         
   5 -11   3          0.13          0.32         0.57 o                         
   6 -11   3          3.25          3.14         0.81 o                         
  -5 -10   3          0.26         -0.40         0.40 o                         
  -4 -10   3          0.04         -0.21         0.38 o                         
  -3 -10   3          9.74          9.48         0.63 o                         
  -2 -10   3         28.20         27.55         0.80 o                         
  -1 -10   3        115.06        113.01         1.60 o                         
   0 -10   3          6.63          6.43         0.44 o                         
   1 -10   3          1.08          0.54         0.30 o                         
   2 -10   3         45.73         37.92         0.94 o                         
   3 -10   3         10.24          4.78         0.62 o                         
   4 -10   3          0.05          0.53         0.51 o                         
   5 -10   3         11.94         15.17         1.03 o                         
   6 -10   3          5.82          7.55         0.86 o                         
  -6  -9   3          9.53          9.89         1.09 o                         
  -5  -9   3          4.44          3.53         0.60 o                         
  -4  -9   3          7.24          7.94         0.67 o                         
  -3  -9   3          3.66          3.37         0.53 o                         
  -2  -9   3        136.02        137.19         1.77 o                         
  -1  -9   3        218.78        214.48         2.56 o                         
   0  -9   3        552.41        559.11         4.83 o                         
   1  -9   3          0.01         -0.27         0.27 o                         
   2  -9   3          0.68         -0.23         0.23 o                         
   3  -9   3         39.60         31.34         1.03 o                         
   4  -9   3         34.10         34.37         1.32 o                         
   5  -9   3         37.92         39.63         1.38 o                         
   6  -9   3         13.85         13.35         0.82 o                         
   7  -9   3          0.58         -0.22         0.82 o                         
  -6  -8   3         44.63         45.48         1.98 o                         
  -5  -8   3         31.37         33.29         1.58 o                         
  -4  -8   3         26.30         27.48         1.09 o                         
  -3  -8   3         73.28         73.52         1.51 o                         
  -2  -8   3          0.82          0.10         0.20 o                         
  -1  -8   3          4.57          5.45         0.33 o                         
   0  -8   3         91.70         81.66         1.19 o                         
   1  -8   3          5.89          3.74         0.31 o                         
   2  -8   3        167.40        149.11         2.00 o                         
   3  -8   3         30.87         27.74         0.75 o                         
   4  -8   3          0.21          0.13         0.30 o                         
   5  -8   3         15.66         11.76         0.72 o                         
   6  -8   3         13.83         16.81         0.86 o                         
   7  -8   3          6.07          5.40         1.07 o                         
  -6  -7   3          3.72          4.06         0.81 o                         
  -5  -7   3          4.30          5.08         0.55 o                         
  -4  -7   3         61.36         59.21         1.26 o                         
  -3  -7   3        254.84        256.56         3.22 o                         
  -2  -7   3         25.02         28.85         0.78 o                         
  -1  -7   3         66.02         62.16         0.77 o                         
   0  -7   3         56.36         65.43         0.93 o                         
   1  -7   3         10.63          6.30         0.44 o                         
   2  -7   3         29.01         27.65         0.63 o                         
   3  -7   3         48.35         42.54         0.76 o                         
   4  -7   3        332.76        320.24         4.45 o                         
   5  -7   3         50.49         48.09         1.13 o                         
   6  -7   3          0.34          0.18         0.34 o                         
   7  -7   3          1.09          1.94         1.16 o                         
  -7  -6   3          0.04         -0.78         1.01 o                         
  -6  -6   3         13.58         12.52         1.25 o                         
  -5  -6   3        141.43        142.67         2.16 o                         
  -4  -6   3          6.83          7.45         0.59 o                         
  -3  -6   3          9.68         11.66         0.43 o                         
  -2  -6   3        105.32         97.42         1.24 o                         
  -1  -6   3        456.69        496.10         3.98 o                         
   0  -6   3         69.63         56.59         0.75 o                         
   1  -6   3       1111.66       1209.88        10.66 o                         
   2  -6   3         67.70         61.83         0.75 o                         
   3  -6   3        229.33        231.81         2.25 o                         
   4  -6   3        151.97        157.93         2.29 o                         
   5  -6   3          0.61          0.52         0.29 o                         
   6  -6   3          3.79          3.02         0.41 o                         
   7  -6   3          1.82          0.42         0.51 o                         
  -7  -5   3          0.00         -0.68         0.68 o                         
  -6  -5   3         51.97         51.99         1.62 o                         
  -5  -5   3         64.06         61.73         1.22 o                         
  -4  -5   3         20.05         20.27         0.63 o                         
  -3  -5   3         89.69         99.40         1.17 o                         
  -2  -5   3          6.88          4.75         0.23 o                         
  -1  -5   3        231.80        263.59         2.20 o                         
   0  -5   3       1053.51       1084.87         7.63 o                         
   1  -5   3         21.68         30.25         0.52 o                         
   2  -5   3         70.65         70.31         0.80 o                         
   3  -5   3          3.17          3.39         0.21 o                         
   4  -5   3         95.28         88.30         1.45 o                         
   5  -5   3         28.17         28.82         0.77 o                         
   6  -5   3          1.52          2.10         0.36 o                         
   7  -5   3          0.06         -0.16         0.40 o                         
   8  -5   3          5.83          8.87         1.12 o                         
  -7  -4   3         35.72         35.91         2.40 o                         
  -6  -4   3         43.30         44.93         1.46 o                         
  -5  -4   3         30.50         35.40         0.81 o                         
  -4  -4   3          0.08         -0.17         0.17 o                         
  -3  -4   3          3.11          3.33         0.21 o                         
  -2  -4   3         41.21         48.77         0.57 o                         
  -1  -4   3          3.40          9.64         0.24 o                         
   0  -4   3          7.72          8.30         0.18 o                         
   1  -4   3          0.30          0.90         0.13 o                         
   2  -4   3        249.06        262.39         2.40 o                         
   3  -4   3         26.86         30.42         1.02 o                         
   4  -4   3        244.71        242.39         2.55 o                         
   5  -4   3          7.14          5.99         0.42 o                         
   6  -4   3         15.98         15.64         0.75 o                         
   7  -4   3         16.34         18.39         0.97 o                         
   8  -4   3          8.67          9.89         1.17 o                         
  -8  -3   3          0.02         -0.89         1.02 o                         
  -7  -3   3         11.94          9.58         0.88 o                         
  -6  -3   3         26.40         26.73         1.19 o                         
  -5  -3   3         26.74         25.88         0.59 o                         
  -4  -3   3        265.83        264.38         2.62 o                         
  -3  -3   3         27.55         23.56         0.45 o                         
  -2  -3   3        166.36        172.84         1.41 o                         
  -1  -3   3        367.20        423.54         2.69 o                         
   0  -3   3         28.37         30.65         0.36 o                         
   1  -3   3       2120.45       2144.17        14.76 o                         
   2  -3   3          4.14          4.15         0.21 o                         
   3  -3   3        312.42        330.83         3.19 o                         
   4  -3   3        125.17        113.71         1.32 o                         
   5  -3   3         15.42         12.15         0.61 o                         
   6  -3   3          4.92          5.08         0.48 o                         
   7  -3   3          4.13          4.67         0.60 o                         
   8  -3   3          2.24          4.10         1.06 o                         
  -8  -2   3          0.01         -0.46         0.75 o                         
  -7  -2   3          0.03          0.25         0.54 o                         
  -6  -2   3         63.85         61.60         1.37 o                         
  -5  -2   3         16.64         16.15         0.44 o                         
  -4  -2   3         10.37         12.48         0.27 o                         
  -3  -2   3         90.48        108.93         1.18 o                         
  -2  -2   3        942.90       1024.15         6.45 o                         
  -1  -2   3      17330.02      15260.99       299.83 o                         
   0  -2   3         43.44         31.34         0.39 o                         
   1  -2   3        410.74        415.55         3.12 o                         
   2  -2   3       1137.62       1302.83         9.41 o                         
   3  -2   3          2.56          7.65         0.29 o                         
   4  -2   3         39.57         44.05         0.75 o                         
   5  -2   3         93.59         92.41         1.42 o                         
   6  -2   3          0.10         -0.30         0.30 o                         
   7  -2   3          6.96          6.56         0.63 o                         
   8  -2   3          0.62          0.32         0.84 o                         
  -8  -1   3          0.01          0.47         0.73 o                         
  -7  -1   3         20.34         21.72         1.19 o                         
  -6  -1   3          9.63          8.53         0.51 o                         
  -5  -1   3         24.25         23.34         0.59 o                         
  -4  -1   3         83.85         79.52         0.92 o                         
  -3  -1   3        200.42        258.17         2.08 o                         
  -2  -1   3        974.38       1039.69         9.00 o                         
  -1  -1   3      13858.33      12456.29       214.49 o                         
   0  -1   3        119.19        139.66         1.06 o                         
   1  -1   3        496.26        505.70         3.08 o                         
   2  -1   3        737.99        850.98         5.29 o                         
   3  -1   3         15.45         15.92         0.33 o                         
   4  -1   3        338.09        342.81         3.13 o                         
   5  -1   3        143.61        132.13         1.88 o                         
   6  -1   3         21.56         21.69         0.89 o                         
   7  -1   3          0.00         -0.45         0.45 o                         
   8  -1   3          0.00          0.24         1.22 o                         
  -8   0   3          1.60          1.73         0.68 o                         
  -7   0   3          6.33          7.30         0.80 o                         
  -6   0   3         11.23         12.85         0.76 o                         
  -5   0   3        117.11        116.06         1.11 o                         
  -4   0   3         78.55         86.19         0.76 o                         
  -3   0   3         16.01         27.97         0.48 o                         
  -2   0   3        112.85        120.51         2.01 o                         
  -1   0   3        319.13        333.57         2.23 o                         
   0   0   3       5768.88       5488.39        37.14 o                         
   1   0   3       3564.57       3629.69        24.17 o                         
   2   0   3        555.84        580.77         4.72 o                         
   3   0   3         21.50         26.29         0.49 o                         
   4   0   3         30.29         27.41         0.50 o                         
   5   0   3          0.02         -0.19         0.31 o                         
   6   0   3          0.01         -0.15         0.36 o                         
   7   0   3          6.38          6.70         0.71 o                         
   8   0   3          2.38          1.42         1.29 o                         
  -8   1   3          5.91          8.46         0.96 o                         
  -7   1   3          3.93          4.29         0.74 o                         
  -6   1   3         75.26         74.32         1.32 o                         
  -5   1   3          1.08          0.57         0.20 o                         
  -4   1   3        152.93        156.77         1.48 o                         
  -3   1   3         14.53          8.91         0.15 o                         
  -2   1   3        318.48        332.15         2.38 o                         
  -1   1   3         25.72         11.45         0.17 o                         
   0   1   3       1119.69       1127.58         7.32 o                         
   1   1   3       4027.34       4072.19        27.11 o                         
   2   1   3         14.51         22.24         0.43 o                         
   3   1   3         89.69         88.44         0.96 o                         
   4   1   3         56.00         52.48         0.85 o                         
   5   1   3         61.03         58.04         1.24 o                         
   6   1   3        116.95        117.84         1.91 o                         
   7   1   3          0.38         -0.40         0.40 o                         
  -8   2   3          7.69          7.31         0.90 o                         
  -7   2   3         10.16         10.66         0.82 o                         
  -6   2   3         36.82         40.40         1.09 o                         
  -5   2   3         46.32         47.82         0.76 o                         
  -4   2   3         19.71         17.83         0.38 o                         
  -3   2   3        622.76        643.72         5.19 o                         
  -2   2   3        705.32        740.62         5.74 o                         
  -1   2   3          9.67         10.97         0.17 o                         
   0   2   3        110.76        138.36         0.94 o                         
   1   2   3        676.63        741.46         6.10 o                         
   2   2   3        241.69        254.50         2.55 o                         
   3   2   3        276.93        289.37         2.87 o                         
   4   2   3         51.22         51.76         0.73 o                         
   5   2   3         13.49         12.59         0.65 o                         
   6   2   3         11.24         10.54         0.65 o                         
   7   2   3          4.40          4.26         0.56 o                         
  -8   3   3          0.31         -0.30         0.58 o                         
  -7   3   3          0.63          0.14         0.78 o                         
  -6   3   3        212.86        211.55         3.27 o                         
  -5   3   3        407.70        412.26         3.70 o                         
  -4   3   3        239.06        221.80         2.10 o                         
  -3   3   3        254.54        291.85         2.39 o                         
  -2   3   3         29.36         34.54         0.46 o                         
  -1   3   3          5.59          3.88         0.19 o                         
   0   3   3        733.20        717.46         4.78 o                         
   1   3   3        297.68        340.48         2.68 o                         
   2   3   3        587.59        578.92         5.04 o                         
   3   3   3        156.87        149.99         2.15 o                         
   4   3   3        316.99        311.56         3.19 o                         
   5   3   3          0.09         -0.03         0.36 o                         
   6   3   3          0.03         -0.21         0.38 o                         
   7   3   3          3.06          3.64         0.57 o                         
  -8   4   3          0.14         -0.05         0.71 o                         
  -7   4   3          4.93          5.38         0.89 o                         
  -6   4   3         27.61         31.10         2.09 o                         
  -5   4   3        321.50        311.73         3.11 o                         
  -4   4   3        211.76        198.63         1.95 o                         
  -3   4   3          0.30          0.69         0.15 o                         
  -2   4   3         43.31         55.80         0.67 o                         
  -1   4   3         34.90         49.66         0.58 o                         
   0   4   3        757.86        757.82         5.62 o                         
   1   4   3        523.99        605.68         4.60 o                         
   2   4   3         40.36         38.85         0.70 o                         
   3   4   3         21.81         20.72         0.67 o                         
   4   4   3        132.68        119.46         1.65 o                         
   5   4   3         10.95         10.02         0.63 o                         
   6   4   3         10.54          9.82         0.70 o                         
   7   4   3          4.04          4.12         1.22 o                         
  -7   5   3          5.79          4.61         0.75 o                         
  -6   5   3          0.44          0.45         0.51 o                         
  -5   5   3          9.98          8.26         0.44 o                         
  -4   5   3        137.29        126.13         1.41 o                         
  -3   5   3         72.37         67.19         0.88 o                         
  -2   5   3         17.17         21.13         0.48 o                         
  -1   5   3        290.29        318.57         2.66 o                         
   0   5   3          4.19          3.92         0.29 o                         
   1   5   3        112.19         99.96         1.15 o                         
   2   5   3          0.94          0.82         0.21 o                         
   3   5   3        198.97        182.70         1.97 o                         
   4   5   3        332.80        333.16         3.49 o                         
   5   5   3         30.38         30.90         1.35 o                         
   6   5   3         16.77         17.93         1.06 o                         
  -7   6   3          0.73          0.18         0.65 o                         
  -6   6   3         13.00         14.68         1.26 o                         
  -5   6   3         51.57         49.78         1.12 o                         
  -4   6   3          2.26          3.53         0.37 o                         
  -3   6   3         40.32         39.03         0.70 o                         
  -2   6   3        553.88        565.41         5.31 o                         
  -1   6   3        149.94        136.28         1.43 o                         
   0   6   3        116.18        102.64         1.19 o                         
   1   6   3         21.09         25.39         0.69 o                         
   2   6   3        129.29        124.04         1.54 o                         
   3   6   3          2.29          1.96         0.30 o                         
   4   6   3          1.30          1.81         0.48 o                         
   5   6   3          7.14          7.19         0.75 o                         
   6   6   3          0.82          0.01         0.57 o                         
  -7   7   3          1.44          1.68         0.82 o                         
  -6   7   3         27.83         25.84         2.56 o                         
  -5   7   3          0.80          1.40         0.39 o                         
  -4   7   3         22.76         22.04         0.81 o                         
  -3   7   3         24.19         21.94         0.69 o                         
  -2   7   3         37.55         36.18         0.95 o                         
  -1   7   3          4.78          5.51         0.37 o                         
   0   7   3         69.42         63.71         0.96 o                         
   1   7   3         10.03          8.04         0.38 o                         
   2   7   3        160.25        155.11         2.06 o                         
   3   7   3         44.95         40.20         1.28 o                         
   4   7   3         16.98         22.08         0.98 o                         
   5   7   3         21.87         23.92         1.22 o                         
   6   7   3         16.62         17.96         1.18 o                         
  -7   8   3          1.66          2.67         0.92 o                         
  -6   8   3          2.65          2.56         0.89 o                         
  -5   8   3         14.02         13.60         0.75 o                         
  -4   8   3          0.38          0.55         0.36 o                         
  -3   8   3          1.08          0.79         0.32 o                         
  -2   8   3          2.10          1.54         0.32 o                         
  -1   8   3        505.40        484.65         5.05 o                         
   0   8   3          0.03         -0.25         0.25 o                         
   1   8   3         14.45         14.29         0.59 o                         
   2   8   3          6.95          7.56         0.53 o                         
   3   8   3          4.05          4.42         0.60 o                         
   4   8   3         25.31         24.31         1.08 o                         
   5   8   3          0.15          1.08         0.66 o                         
  -6   9   3          7.87         10.68         1.35 o                         
  -5   9   3          1.64          0.95         0.51 o                         
  -4   9   3         43.02         42.41         1.48 o                         
  -3   9   3          3.99          3.16         0.46 o                         
  -2   9   3         15.44         12.50         0.59 o                         
  -1   9   3          3.80          3.26         0.42 o                         
   0   9   3          0.55         -0.05         0.31 o                         
   1   9   3        138.43        135.35         1.99 o                         
   2   9   3          7.62          6.43         0.60 o                         
   3   9   3         15.81         16.64         0.99 o                         
   4   9   3          3.80          1.65         0.61 o                         
   5   9   3         23.15         22.66         1.29 o                         
  -6  10   3          5.38          9.23         1.33 o                         
  -5  10   3          0.30         -0.50         0.50 o                         
  -4  10   3         42.69         46.24         1.33 o                         
  -3  10   3         27.88         22.89         0.89 o                         
  -2  10   3         11.97         11.59         0.64 o                         
  -1  10   3          1.75          3.07         0.48 o                         
   0  10   3         13.07         11.69         0.67 o                         
   1  10   3         85.50         87.62         1.84 o                         
   2  10   3         43.68         40.14         1.49 o                         
   3  10   3          8.43          7.21         0.82 o                         
   4  10   3          0.13         -0.21         0.66 o                         
  -5  11   3          7.46         11.17         1.82 o                         
  -4  11   3          0.32          1.07         0.51 o                         
  -3  11   3         12.50         11.89         0.74 o                         
  -2  11   3          0.49          0.57         0.43 o                         
  -1  11   3         25.45         27.92         1.02 o                         
   0  11   3         16.86         16.12         1.12 o                         
   1  11   3         57.62         59.65         1.70 o                         
   2  11   3         92.49         98.36         2.78 o                         
   3  11   3          1.96          0.43         0.85 o                         
  -4  12   3         17.81         21.46         1.19 o                         
  -3  12   3          0.54          0.55         0.50 o                         
  -2  12   3          1.21          1.35         0.49 o                         
  -1  12   3         21.80         18.93         1.03 o                         
   0  12   3          0.71          1.02         0.96 o                         
   1  12   3         14.72         16.09         1.37 o                         
   2  12   3          2.14          4.10         0.96 o                         
  -2  13   3          1.53          1.04         0.57 o                         
  -1  13   3          2.21          1.21         0.66 o                         
  -2 -14   4          0.67          0.42         0.63 o                         
  -1 -14   4         12.17         15.13         0.97 o                         
   0 -14   4         42.50         54.03         1.63 o                         
   1 -14   4          0.00          0.16         0.68 o                         
   2 -14   4          0.27          0.10         0.71 o                         
   3 -14   4          0.20         -0.36         0.74 o                         
  -3 -13   4          0.26         -0.52         0.52 o                         
  -2 -13   4          6.04          5.91         0.71 o                         
  -1 -13   4          0.51          0.36         0.39 o                         
   0 -13   4          1.33          2.52         0.59 o                         
   1 -13   4          5.67          4.76         0.66 o                         
   2 -13   4          1.40          1.92         1.12 o                         
   3 -13   4         73.34         78.13         2.31 o                         
   4 -13   4         19.21         22.60         1.53 o                         
  -4 -12   4          1.21          0.78         0.54 o                         
  -3 -12   4          6.73          7.86         0.76 o                         
  -2 -12   4          0.00         -0.40         0.40 o                         
  -1 -12   4          6.86          7.55         0.59 o                         
   0 -12   4          0.38         -0.02         0.35 o                         
   1 -12   4          6.77          5.38         0.66 o                         
   2 -12   4          7.12          7.63         0.80 o                         
   3 -12   4          3.70          6.73         0.82 o                         
   4 -12   4         60.64         73.08         2.54 o                         
   5 -12   4         22.67         28.27         1.52 o                         
  -5 -11   4          0.39         -0.25         0.50 o                         
  -4 -11   4          0.86         -0.10         0.41 o                         
  -3 -11   4          1.95          2.07         0.53 o                         
  -2 -11   4          3.08          3.04         0.61 o                         
  -1 -11   4        305.10        319.65         3.75 o                         
   0 -11   4         19.55         18.39         0.71 o                         
   1 -11   4         30.15         26.30         0.86 o                         
   2 -11   4         43.33         38.30         1.32 o                         
   3 -11   4         12.44         11.21         0.91 o                         
   4 -11   4         32.13         32.45         1.58 o                         
   5 -11   4          1.69          1.78         0.73 o                         
   6 -11   4         64.78         72.16         2.12 o                         
  -5 -10   4          8.27          7.31         0.63 o                         
  -4 -10   4         12.17         13.37         0.71 o                         
  -3 -10   4         18.31         16.80         0.76 o                         
  -2 -10   4        277.72        278.70         3.08 o                         
  -1 -10   4        180.87        178.17         2.17 o                         
   0 -10   4         51.53         48.70         0.92 o                         
   1 -10   4         40.85         37.52         0.86 o                         
   2 -10   4        206.51        190.55         2.59 o                         
   3 -10   4         85.67         84.75         1.92 o                         
   4 -10   4          0.42          0.54         0.55 o                         
   5 -10   4         25.03         23.59         1.73 o                         
   6 -10   4          9.73         12.08         0.87 o                         
  -6  -9   4          2.35          3.11         1.29 o                         
  -5  -9   4          2.91          3.28         0.48 o                         
  -4  -9   4          6.20          6.44         0.52 o                         
  -3  -9   4          6.43          6.41         0.52 o                         
  -2  -9   4         24.39         22.23         0.91 o                         
  -1  -9   4          0.25         -0.13         0.16 o                         
   0  -9   4        231.59        220.63         2.35 o                         
   1  -9   4         78.57         75.52         1.20 o                         
   2  -9   4         55.66         56.80         1.36 o                         
   3  -9   4        109.44        105.54         1.80 o                         
   4  -9   4          2.01          1.02         0.51 o                         
   5  -9   4          8.09          7.75         0.85 o                         
   6  -9   4          0.03         -0.02         0.43 o                         
   7  -9   4          5.13          5.02         0.88 o                         
  -6  -8   4         19.94         22.21         1.41 o                         
  -5  -8   4         33.93         33.03         1.02 o                         
  -4  -8   4          1.66          1.20         0.35 o                         
  -3  -8   4          1.74          1.18         0.43 o                         
  -2  -8   4          0.06         -0.22         0.22 o                         
  -1  -8   4         39.76         38.37         0.65 o                         
   0  -8   4         68.86         69.95         1.01 o                         
   1  -8   4        579.79        550.94         6.93 o                         
   2  -8   4         20.76         18.27         0.74 o                         
   3  -8   4          4.96          3.40         0.25 o                         
   4  -8   4         32.48         37.49         0.94 o                         
   5  -8   4         72.63         65.64         1.59 o                         
   6  -8   4         82.25         81.58         1.68 o                         
   7  -8   4          0.78          0.25         0.45 o                         
  -7  -7   4          0.64         -0.41         0.79 o                         
  -6  -7   4          2.53          0.81         0.74 o                         
  -5  -7   4          2.74          2.82         0.50 o                         
  -4  -7   4          5.07          4.86         0.45 o                         
  -3  -7   4        407.30        422.56         3.95 o                         
  -2  -7   4         82.43         73.80         0.88 o                         
  -1  -7   4        115.44        110.38         1.24 o                         
   0  -7   4        121.86        143.68         1.50 o                         
   1  -7   4        217.63        208.08         2.75 o                         
   2  -7   4          1.57          2.25         0.28 o                         
   3  -7   4        187.54        177.43         1.89 o                         
   4  -7   4         26.26         21.86         0.77 o                         
   5  -7   4          7.69          6.03         0.52 o                         
   6  -7   4         16.18         17.56         0.79 o                         
   7  -7   4          0.50         -0.08         0.44 o                         
  -7  -6   4         19.61         17.09         1.76 o                         
  -6  -6   4         33.42         35.25         2.04 o                         
  -5  -6   4          0.22          0.02         0.36 o                         
  -4  -6   4         80.41         79.96         1.31 o                         
  -3  -6   4         31.76         31.56         0.71 o                         
  -2  -6   4          9.56          9.71         0.32 o                         
  -1  -6   4          3.98          3.35         0.22 o                         
   0  -6   4        715.47        796.26         6.19 o                         
   1  -6   4        354.46        358.42         3.81 o                         
   2  -6   4         13.99         19.27         0.58 o                         
   3  -6   4        205.70        199.68         2.04 o                         
   4  -6   4        185.65        172.25         2.27 o                         
   5  -6   4         48.60         52.36         1.14 o                         
   6  -6   4          9.45          9.51         0.60 o                         
   7  -6   4          0.13         -0.03         0.44 o                         
  -7  -5   4         10.66         10.62         0.96 o                         
  -6  -5   4         12.15         13.20         0.93 o                         
  -5  -5   4         44.59         45.20         1.02 o                         
  -4  -5   4          0.06         -0.18         0.23 o                         
  -3  -5   4         29.61         28.60         0.54 o                         
  -2  -5   4         99.11         94.94         1.07 o                         
  -1  -5   4         88.45        102.42         1.19 o                         
   0  -5   4        922.11        983.09         9.68 o                         
   1  -5   4        572.38        626.16         4.90 o                         
   2  -5   4        353.05        358.27         3.24 o                         
   3  -5   4          8.90          9.86         0.39 o                         
   4  -5   4        327.94        298.75         2.93 o                         
   5  -5   4         14.82         15.27         0.67 o                         
   6  -5   4         11.32          9.56         0.73 o                         
   7  -5   4         61.25         75.91         1.80 o                         
  -7  -4   4         10.02          9.59         0.91 o                         
  -6  -4   4          0.14         -0.44         0.44 o                         
  -5  -4   4         14.40         12.95         0.48 o                         
  -4  -4   4          1.97          1.96         0.22 o                         
  -3  -4   4        156.68        160.03         1.43 o                         
  -2  -4   4         29.55         31.16         0.40 o                         
  -1  -4   4        230.38        296.35         2.57 o                         
   0  -4   4        315.81        344.14         2.56 o                         
   1  -4   4        195.59        207.54         1.96 o                         
   2  -4   4        463.12        458.15         4.03 o                         
   3  -4   4         21.51         18.81         0.50 o                         
   4  -4   4       1238.94       1223.51        10.36 o                         
   5  -4   4         44.90         36.45         0.90 o                         
   6  -4   4         49.68         48.20         1.56 o                         
   7  -4   4          2.05          0.78         0.48 o                         
   8  -4   4         14.80         19.66         1.75 o                         
  -8  -3   4          1.74          2.26         0.75 o                         
  -7  -3   4          6.56          6.35         0.75 o                         
  -6  -3   4          5.62          6.56         0.57 o                         
  -5  -3   4         34.41         33.46         0.64 o                         
  -4  -3   4          3.84          4.03         0.22 o                         
  -3  -3   4         48.45         56.42         0.55 o                         
  -2  -3   4        162.58        139.80         1.07 o                         
  -1  -3   4       2326.55       2507.88        19.35 o                         
   0  -3   4        180.04        167.27         1.79 o                         
   1  -3   4          0.10         -0.10         0.10 o                         
   2  -3   4        273.17        308.26         3.15 o                         
   3  -3   4         21.49         25.62         0.95 o                         
   4  -3   4        116.41        118.07         1.74 o                         
   5  -3   4          0.01         -0.28         0.28 o                         
   6  -3   4         45.63         48.89         1.17 o                         
   7  -3   4         22.33         21.50         1.04 o                         
   8  -3   4          0.28          1.08         0.97 o                         
  -8  -2   4          3.13          3.69         1.47 o                         
  -7  -2   4         12.22         11.89         0.94 o                         
  -6  -2   4          1.19          0.68         0.35 o                         
  -5  -2   4         36.00         33.99         0.50 o                         
  -4  -2   4         32.12         31.50         0.33 o                         
  -3  -2   4          0.00          0.05         0.13 o                         
  -2  -2   4        373.58        380.88         3.12 o                         
  -1  -2   4        385.49        394.20         2.98 o                         
   0  -2   4        133.74        144.27         1.19 o                         
   1  -2   4        424.56        450.52         3.07 o                         
   2  -2   4        457.54        462.87         3.54 o                         
   3  -2   4         32.28         39.55         0.53 o                         
   4  -2   4          1.21          0.60         0.20 o                         
   5  -2   4        210.65        191.36         2.54 o                         
   6  -2   4         29.89         35.93         1.12 o                         
   7  -2   4         52.61         55.86         1.65 o                         
   8  -2   4          7.88          5.41         1.16 o                         
  -8  -1   4          5.24          5.40         0.90 o                         
  -7  -1   4         24.76         23.35         1.21 o                         
  -6  -1   4          0.48          1.08         0.32 o                         
  -5  -1   4         58.61         63.22         1.09 o                         
  -4  -1   4         51.60         45.66         0.79 o                         
  -3  -1   4        371.65        376.32         5.53 o                         
  -2  -1   4          4.80          4.93         0.13 o                         
  -1  -1   4       3195.42       3310.79        21.44 o                         
   0  -1   4       1466.84       1463.51         9.46 o                         
   1  -1   4         38.83         50.12         0.47 o                         
   2  -1   4          2.00          0.16         0.09 o                         
   3  -1   4          0.67          0.44         0.13 o                         
   4  -1   4         37.82         40.18         0.69 o                         
   5  -1   4          8.96          6.53         0.45 o                         
   6  -1   4         48.21         48.66         1.26 o                         
   7  -1   4        120.82        126.29         2.61 o                         
   8  -1   4          3.43          0.84         1.01 o                         
  -8   0   4          0.00         -0.54         0.90 o                         
  -7   0   4          5.78          5.65         0.72 o                         
  -6   0   4         23.53         24.02         0.72 o                         
  -5   0   4         16.04         14.15         0.52 o                         
  -4   0   4          8.15         12.98         0.43 o                         
  -3   0   4         82.97         86.02         1.77 o                         
  -2   0   4         86.48         86.02         0.98 o                         
  -1   0   4         12.96         23.43         0.27 o                         
   0   0   4         73.99         83.39         0.74 o                         
   1   0   4       1188.22       1231.35         7.56 o                         
   2   0   4        260.35        288.97         2.63 o                         
   3   0   4          9.58         13.97         0.37 o                         
   4   0   4        152.60        147.98         1.57 o                         
   5   0   4          0.03         -0.31         0.31 o                         
   6   0   4          3.22          2.66         0.59 o                         
   7   0   4          2.42          3.18         0.54 o                         
  -8   1   4          0.12          0.60         0.59 o                         
  -7   1   4         15.72         12.76         0.85 o                         
  -6   1   4          1.33          1.51         0.34 o                         
  -5   1   4          0.98          1.11         0.34 o                         
  -4   1   4         87.00         87.72         1.31 o                         
  -3   1   4         75.30         88.15         0.91 o                         
  -2   1   4        727.04        759.52         6.28 o                         
  -1   1   4       1020.06       1036.30         7.47 o                         
   0   1   4        152.37        186.69         1.36 o                         
   1   1   4        536.86        568.19         4.43 o                         
   2   1   4        285.05        293.28         2.70 o                         
   3   1   4        158.98        149.35         1.62 o                         
   4   1   4         40.28         38.98         0.73 o                         
   5   1   4        104.07         96.66         1.82 o                         
   6   1   4         11.08          9.71         0.65 o                         
   7   1   4          4.04          4.44         0.58 o                         
  -8   2   4          3.66          4.54         0.76 o                         
  -7   2   4         28.80         30.85         1.57 o                         
  -6   2   4         48.73         48.61         1.07 o                         
  -5   2   4          0.36          0.02         0.29 o                         
  -4   2   4        292.37        284.30         2.12 o                         
  -3   2   4         27.84         27.73         0.34 o                         
  -2   2   4          3.10          6.84         0.19 o                         
  -1   2   4        207.11        231.95         1.65 o                         
   0   2   4         50.51         51.02         0.55 o                         
   1   2   4       2222.46       2367.86        17.68 o                         
   2   2   4        651.60        684.85         5.63 o                         
   3   2   4         79.85         84.90         0.99 o                         
   4   2   4        959.98        935.43         9.00 o                         
   5   2   4         26.17         22.55         0.90 o                         
   6   2   4         23.78         23.79         0.97 o                         
   7   2   4          0.30          0.46         0.47 o                         
  -8   3   4          1.01          1.67         0.85 o                         
  -7   3   4          1.28          1.36         0.58 o                         
  -6   3   4          5.69          6.80         0.80 o                         
  -5   3   4          2.02          2.13         0.33 o                         
  -4   3   4         54.74         49.32         0.61 o                         
  -3   3   4        191.37        201.85         1.54 o                         
  -2   3   4        126.99        127.17         1.19 o                         
  -1   3   4         31.25         30.92         0.45 o                         
   0   3   4       1197.14       1283.98         8.41 o                         
   1   3   4        205.71        231.83         1.89 o                         
   2   3   4        238.01        211.14         2.11 o                         
   3   3   4         73.71         69.92         1.03 o                         
   4   3   4         97.72         87.91         1.32 o                         
   5   3   4         25.81         25.78         0.96 o                         
   6   3   4         14.43         15.87         0.86 o                         
   7   3   4         29.99         30.42         1.20 o                         
  -8   4   4         13.36         13.23         1.23 o                         
  -7   4   4          0.84         -0.31         0.59 o                         
  -6   4   4         41.09         40.49         1.43 o                         
  -5   4   4         15.26         13.89         0.63 o                         
  -4   4   4          7.30          6.72         0.32 o                         
  -3   4   4        126.10        114.34         1.20 o                         
  -2   4   4         27.65         29.98         0.48 o                         
  -1   4   4         89.40         75.08         0.75 o                         
   0   4   4        390.21        461.18         3.72 o                         
   1   4   4        210.98        210.03         1.88 o                         
   2   4   4         11.57          9.79         0.41 o                         
   3   4   4          8.37          7.73         0.27 o                         
   4   4   4        129.82        130.06         1.79 o                         
   5   4   4         48.33         48.75         1.30 o                         
   6   4   4          3.91          4.20         0.58 o                         
   7   4   4          0.08          0.13         0.59 o                         
  -7   5   4          3.85          4.95         0.83 o                         
  -6   5   4          0.10         -0.49         0.49 o                         
  -5   5   4         49.32         46.79         1.88 o                         
  -4   5   4          0.01         -0.19         0.19 o                         
  -3   5   4         31.00         29.74         0.72 o                         
  -2   5   4         61.89         58.78         0.84 o                         
  -1   5   4        104.34        100.36         1.06 o                         
   0   5   4        114.34        119.80         1.30 o                         
   1   5   4        182.65        182.61         1.88 o                         
   2   5   4          3.31          2.13         0.24 o                         
   3   5   4        377.18        373.52         3.58 o                         
   4   5   4         86.92         91.96         1.55 o                         
   5   5   4          0.51          0.54         0.55 o                         
   6   5   4          9.95         11.43         1.14 o                         
  -7   6   4         26.63         28.16         1.69 o                         
  -6   6   4          1.16         -0.47         0.60 o                         
  -5   6   4          4.29          4.16         0.41 o                         
  -4   6   4          7.44          6.55         0.43 o                         
  -3   6   4          8.46          8.89         0.43 o                         
  -2   6   4         64.35         58.88         0.98 o                         
  -1   6   4        229.78        223.33         1.96 o                         
   0   6   4        333.46        326.67         2.97 o                         
   1   6   4          0.55          0.19         0.19 o                         
   2   6   4        153.67        133.17         1.67 o                         
   3   6   4         54.77         46.40         1.21 o                         
   4   6   4          8.01          8.72         0.71 o                         
   5   6   4         51.84         53.48         1.73 o                         
   6   6   4          0.02         -0.29         0.57 o                         
  -7   7   4          4.02          2.97         0.97 o                         
  -6   7   4         45.62         52.95         3.44 o                         
  -5   7   4          8.98          5.82         0.57 o                         
  -4   7   4         22.25         19.70         0.69 o                         
  -3   7   4          2.32          2.15         0.38 o                         
  -2   7   4         64.43         64.64         1.90 o                         
  -1   7   4        542.84        520.79         4.52 o                         
   0   7   4         21.35         21.00         0.58 o                         
   1   7   4          0.64          1.40         0.26 o                         
   2   7   4          0.02         -0.23         0.29 o                         
   3   7   4         12.31          8.97         0.70 o                         
   4   7   4         18.30         18.44         1.00 o                         
   5   7   4          0.02          0.08         0.61 o                         
  -6   8   4         14.72         15.70         1.47 o                         
  -5   8   4         12.11          9.49         0.72 o                         
  -4   8   4         21.64         17.27         0.69 o                         
  -3   8   4         55.10         53.22         1.10 o                         
  -2   8   4         67.15         63.69         1.42 o                         
  -1   8   4         22.36         21.94         0.76 o                         
   0   8   4          0.22         -0.16         0.24 o                         
   1   8   4         44.12         39.34         0.87 o                         
   2   8   4         58.66         56.07         1.24 o                         
   3   8   4         53.49         56.26         1.47 o                         
   4   8   4         31.42         34.35         1.34 o                         
   5   8   4          7.49          9.29         0.92 o                         
  -6   9   4          2.17          0.82         1.01 o                         
  -5   9   4          4.68          5.16         1.04 o                         
  -4   9   4          0.04         -0.05         0.34 o                         
  -3   9   4          0.94         -0.31         0.31 o                         
  -2   9   4         36.78         37.46         0.89 o                         
  -1   9   4         25.68         24.51         0.87 o                         
   0   9   4          6.26          6.61         0.52 o                         
   1   9   4         33.22         30.05         1.39 o                         
   2   9   4          0.01         -0.18         0.48 o                         
   3   9   4         12.49         13.16         1.14 o                         
   4   9   4          3.71          3.09         0.68 o                         
  -5  10   4          2.73          4.18         1.03 o                         
  -4  10   4          0.21          0.36         0.41 o                         
  -3  10   4         18.54         16.54         0.80 o                         
  -2  10   4         49.73         55.21         1.25 o                         
  -1  10   4          1.80          1.67         0.51 o                         
   0  10   4          7.34          7.82         0.74 o                         
   1  10   4          4.33          7.28         1.06 o                         
   2  10   4         29.95         30.35         1.66 o                         
   3  10   4          0.63          0.27         0.72 o                         
  -4  11   4          0.00          0.76         0.47 o                         
  -3  11   4          8.74         12.77         0.78 o                         
  -2  11   4          0.40         -0.44         0.44 o                         
  -1  11   4         28.35         27.85         1.40 o                         
   0  11   4         47.62         49.54         1.67 o                         
   1  11   4         15.82         18.23         1.39 o                         
   2  11   4          5.71          4.65         1.14 o                         
  -3  12   4          4.20          3.37         0.58 o                         
  -2  12   4          2.94          1.11         0.52 o                         
  -1  12   4          0.37         -0.53         0.53 o                         
   0  12   4          0.13         -0.60         0.60 o                         
   1  12   4         23.93         22.84         1.59 o                         
  -2 -14   5         12.50         13.15         0.99 o                         
  -1 -14   5          0.03          1.45         0.54 o                         
   0 -14   5          0.34         -0.11         0.56 o                         
   1 -14   5          7.36          9.67         1.08 o                         
   2 -14   5          4.27          5.64         1.12 o                         
   3 -14   5          0.14          0.38         0.73 o                         
  -3 -13   5          0.08         -0.51         0.51 o                         
  -2 -13   5          0.02          0.03         0.47 o                         
  -1 -13   5          0.29         -0.11         0.39 o                         
   0 -13   5          3.31          3.28         0.61 o                         
   1 -13   5          0.10          0.09         0.63 o                         
   2 -13   5         28.97         26.15         2.97 o                         
   3 -13   5          0.00         -0.57         0.66 o                         
   4 -13   5         16.55         17.19         1.45 o                         
  -4 -12   5          7.00          7.97         0.72 o                         
  -3 -12   5          3.87          4.82         0.65 o                         
  -2 -12   5         39.73         37.94         1.13 o                         
  -1 -12   5         68.33         74.17         1.39 o                         
   0 -12   5          1.10          0.29         0.36 o                         
   1 -12   5         29.89         28.70         1.46 o                         
   2 -12   5          6.77          7.79         0.81 o                         
   3 -12   5          2.66          2.76         0.68 o                         
   4 -12   5          1.21          0.00         0.66 o                         
   5 -12   5          0.95          3.28         0.90 o                         
  -5 -11   5          9.96          8.99         1.05 o                         
  -4 -11   5          1.84          1.12         0.45 o                         
  -3 -11   5         18.40         19.97         0.92 o                         
  -2 -11   5         21.91         25.68         1.04 o                         
  -1 -11   5         67.86         65.92         1.26 o                         
   0 -11   5          9.07          8.54         0.57 o                         
   1 -11   5          8.66          9.49         0.60 o                         
   2 -11   5          1.70          1.46         0.42 o                         
   3 -11   5         42.75         40.78         1.45 o                         
   4 -11   5          4.82          4.55         0.79 o                         
   5 -11   5         22.94         28.00         2.12 o                         
   6 -11   5          3.40          3.67         0.70 o                         
  -5 -10   5          0.47         -0.17         0.61 o                         
  -4 -10   5          3.68          3.54         0.47 o                         
  -3 -10   5         38.84         37.97         1.01 o                         
  -2 -10   5          0.43          0.65         0.35 o                         
  -1 -10   5          6.41          4.49         0.44 o                         
   0 -10   5         88.01         83.62         1.25 o                         
   1 -10   5         34.44         36.06         0.96 o                         
   2 -10   5         35.44         42.80         1.07 o                         
   3 -10   5          0.09         -0.13         0.36 o                         
   4 -10   5          2.33          2.15         0.65 o                         
   5 -10   5          3.19          2.77         0.85 o                         
   6 -10   5          0.33         -0.20         0.51 o                         
  -6  -9   5          0.09         -0.35         0.86 o                         
  -5  -9   5          4.76          6.02         0.59 o                         
  -4  -9   5          7.15          6.54         0.50 o                         
  -3  -9   5         22.18         20.67         0.77 o                         
  -2  -9   5         25.59         20.33         0.67 o                         
  -1  -9   5          0.02         -0.03         0.21 o                         
   0  -9   5         11.45          9.99         0.47 o                         
   1  -9   5        157.13        153.78         2.15 o                         
   2  -9   5        469.40        440.52         5.01 o                         
   3  -9   5          0.07         -0.29         0.29 o                         
   4  -9   5         53.45         56.33         1.43 o                         
   5  -9   5         66.46         73.67         2.11 o                         
   6  -9   5          0.01          0.32         0.47 o                         
   7  -9   5          0.02          0.21         0.48 o                         
  -6  -8   5         14.15         15.84         1.18 o                         
  -5  -8   5         20.50         20.10         0.76 o                         
  -4  -8   5          0.18         -0.29         0.29 o                         
  -3  -8   5         68.79         63.95         1.09 o                         
  -2  -8   5         14.82         14.12         0.42 o                         
  -1  -8   5        107.26        105.94         1.27 o                         
   0  -8   5          2.12          2.00         0.26 o                         
   1  -8   5        271.25        252.56         3.07 o                         
   2  -8   5        370.20        344.91         4.01 o                         
   3  -8   5          5.07          4.53         0.37 o                         
   4  -8   5        106.56        106.29         1.80 o                         
   5  -8   5         54.56         55.70         1.47 o                         
   6  -8   5          8.28          8.96         0.72 o                         
   7  -8   5          0.28         -0.22         0.48 o                         
  -7  -7   5         32.50         30.97         1.56 o                         
  -6  -7   5         10.08         11.68         0.99 o                         
  -5  -7   5          6.82          5.36         0.42 o                         
  -4  -7   5        260.75        260.57         2.83 o                         
  -3  -7   5         30.37         27.07         0.64 o                         
  -2  -7   5         82.26         83.31         1.02 o                         
  -1  -7   5         30.28         32.33         0.62 o                         
   0  -7   5         53.25         48.88         0.96 o                         
   1  -7   5        183.35        195.14         2.35 o                         
   2  -7   5          4.26          3.62         0.36 o                         
   3  -7   5        285.99        282.15         2.79 o                         
   4  -7   5        218.00        211.65         2.94 o                         
   5  -7   5         16.91         17.85         0.80 o                         
   6  -7   5          2.98          3.57         0.54 o                         
   7  -7   5         17.09         19.12         1.14 o                         
  -7  -6   5          0.83          1.18         0.76 o                         
  -6  -6   5          0.29          0.36         0.57 o                         
  -5  -6   5          1.43          0.98         0.28 o                         
  -4  -6   5        196.35        195.30         2.08 o                         
  -3  -6   5        485.62        488.75         4.19 o                         
  -2  -6   5        171.63        171.51         1.67 o                         
  -1  -6   5         22.82         24.80         0.52 o                         
   0  -6   5        413.34        399.71         5.24 o                         
   1  -6   5        256.43        275.72         2.82 o                         
   2  -6   5        217.25        217.79         2.33 o                         
   3  -6   5          3.19          2.70         0.27 o                         
   4  -6   5        330.97        304.99         3.39 o                         
   5  -6   5         61.42         62.72         1.29 o                         
   6  -6   5          1.23          1.12         0.38 o                         
   7  -6   5         72.91         80.36         1.86 o                         
  -7  -5   5         19.16         21.37         1.25 o                         
  -6  -5   5          2.23          1.18         0.53 o                         
  -5  -5   5         19.82         21.53         0.83 o                         
  -4  -5   5        147.57        150.89         1.65 o                         
  -3  -5   5        148.30        141.22         1.45 o                         
  -2  -5   5         62.18         68.02         0.78 o                         
  -1  -5   5        686.10        723.28         5.87 o                         
   0  -5   5       1189.50       1319.92        13.10 o                         
   1  -5   5          2.01          1.54         0.21 o                         
   2  -5   5         11.51         14.18         0.42 o                         
   3  -5   5        152.02        148.97         1.69 o                         
   4  -5   5         92.56         88.55         1.28 o                         
   5  -5   5         14.02         14.89         0.68 o                         
   6  -5   5          9.79          8.48         0.62 o                         
   7  -5   5          0.09          0.23         0.50 o                         
  -7  -4   5          0.02         -0.64         0.64 o                         
  -6  -4   5          0.04         -0.44         0.44 o                         
  -5  -4   5          6.86          5.92         0.36 o                         
  -4  -4   5          0.86          0.49         0.14 o                         
  -3  -4   5         61.15         59.87         0.61 o                         
  -2  -4   5         87.31        111.05         1.03 o                         
  -1  -4   5        260.98        288.84         2.11 o                         
   0  -4   5          0.75         -0.11         0.11 o                         
   1  -4   5        163.39        160.75         1.90 o                         
   2  -4   5        154.98        143.17         1.78 o                         
   3  -4   5        623.28        645.32         5.32 o                         
   4  -4   5        163.56        139.37         1.84 o                         
   5  -4   5         47.83         44.60         1.07 o                         
   6  -4   5         28.53         31.45         1.02 o                         
   7  -4   5          2.68          2.58         0.61 o                         
  -7  -3   5          5.50          5.96         1.10 o                         
  -6  -3   5          0.46          1.51         0.39 o                         
  -5  -3   5          5.01          3.32         0.41 o                         
  -4  -3   5        159.63        150.21         1.44 o                         
  -3  -3   5          2.86          5.46         0.26 o                         
  -2  -3   5        198.18        202.05         1.79 o                         
  -1  -3   5       1645.54       1683.56        11.63 o                         
   0  -3   5       1038.58       1088.68         8.23 o                         
   1  -3   5        740.44        751.55         6.37 o                         
   2  -3   5        408.79        457.34         4.04 o                         
   3  -3   5         85.49         93.73         1.11 o                         
   4  -3   5         36.82         35.94         0.76 o                         
   5  -3   5         95.51         86.92         1.64 o                         
   6  -3   5         33.68         39.53         1.09 o                         
   7  -3   5          1.13          1.54         0.59 o                         
  -8  -2   5          0.50          0.26         1.14 o                         
  -7  -2   5          3.11          3.42         0.92 o                         
  -6  -2   5         15.19         14.14         0.64 o                         
  -5  -2   5         45.88         38.71         0.83 o                         
  -4  -2   5         58.03         52.52         0.87 o                         
  -3  -2   5         50.45         49.33         0.69 o                         
  -2  -2   5       2300.76       2326.92        16.64 o                         
  -1  -2   5         47.56         44.87         0.45 o                         
   0  -2   5         32.46         26.91         0.38 o                         
   1  -2   5          1.13          1.95         0.13 o                         
   2  -2   5        732.17        874.93         6.72 o                         
   3  -2   5       1225.13       1259.64        11.14 o                         
   4  -2   5         27.68         34.28         0.85 o                         
   5  -2   5          0.02         -0.30         0.30 o                         
   6  -2   5         45.22         48.55         1.32 o                         
   7  -2   5         10.35         11.56         1.14 o                         
  -8  -1   5          6.94          4.70         0.81 o                         
  -7  -1   5         42.57         39.61         1.47 o                         
  -6  -1   5          5.24          4.87         0.39 o                         
  -5  -1   5         69.43         71.26         1.16 o                         
  -4  -1   5          3.24          2.92         0.24 o                         
  -3  -1   5        407.72        406.31         5.96 o                         
  -2  -1   5       1424.11       1572.09        11.74 o                         
  -1  -1   5         13.11         18.72         0.28 o                         
   0  -1   5          5.33          7.60         0.20 o                         
   1  -1   5          0.34          0.04         0.10 o                         
   2  -1   5        375.78        437.82         3.86 o                         
   3  -1   5        116.03        139.08         1.49 o                         
   4  -1   5        458.02        411.66         4.24 o                         
   5  -1   5         43.08         41.37         1.16 o                         
   6  -1   5         14.71         15.62         0.91 o                         
   7  -1   5          0.26          0.54         0.55 o                         
  -8   0   5          1.98          0.29         0.95 o                         
  -7   0   5         30.62         31.76         1.06 o                         
  -6   0   5         15.04         14.61         0.88 o                         
  -5   0   5         23.67         22.97         0.99 o                         
  -4   0   5          1.66          1.05         0.35 o                         
  -3   0   5         63.84         78.89         1.68 o                         
  -2   0   5        828.45        907.50         5.92 o                         
  -1   0   5        205.25        199.95         1.39 o                         
   0   0   5        217.81        216.63         1.47 o                         
   1   0   5          1.64          3.34         0.16 o                         
   2   0   5       1411.40       1490.14        12.35 o                         
   3   0   5         91.23         91.14         1.10 o                         
   4   0   5        145.49        154.99         1.87 o                         
   5   0   5          0.25          0.53         0.34 o                         
   6   0   5         20.07         21.29         1.12 o                         
   7   0   5          4.18          3.17         0.57 o                         
  -8   1   5          1.80          1.15         1.16 o                         
  -7   1   5          0.06         -0.20         0.44 o                         
  -6   1   5         17.77         18.93         0.75 o                         
  -5   1   5          0.81          0.82         0.21 o                         
  -4   1   5        123.90        109.87         1.48 o                         
  -3   1   5        625.29        648.06         5.20 o                         
  -2   1   5        270.26        268.38         2.39 o                         
  -1   1   5         55.41         61.05         0.58 o                         
   0   1   5         11.75         10.28         0.23 o                         
   1   1   5        184.28        189.19         2.05 o                         
   2   1   5        685.57        719.28         6.16 o                         
   3   1   5        506.65        548.93         5.16 o                         
   4   1   5        151.65        138.32         1.79 o                         
   5   1   5        119.31        115.68         2.52 o                         
   6   1   5         28.67         28.88         1.08 o                         
   7   1   5          1.03          0.57         0.48 o                         
  -8   2   5          0.09         -0.45         0.74 o                         
  -7   2   5         19.67         19.26         1.03 o                         
  -6   2   5          9.42          8.43         0.53 o                         
  -5   2   5          7.00          7.83         0.44 o                         
  -4   2   5         82.42         83.35         0.83 o                         
  -3   2   5        279.40        284.05         2.24 o                         
  -2   2   5         26.07         24.29         0.37 o                         
  -1   2   5        208.78        211.36         2.09 o                         
   0   2   5       2901.04       3105.25        21.36 o                         
   1   2   5        925.86        970.14         7.80 o                         
   2   2   5         25.32         26.70         0.55 o                         
   3   2   5         11.31         13.12         0.44 o                         
   4   2   5          0.02         -0.26         0.26 o                         
   5   2   5         42.87         41.95         1.19 o                         
   6   2   5         24.38         24.14         1.00 o                         
   7   2   5          6.81          7.53         0.79 o                         
  -8   3   5          0.41          0.81         0.64 o                         
  -7   3   5         28.69         28.39         1.33 o                         
  -6   3   5         11.71         12.70         0.96 o                         
  -5   3   5          4.66          4.86         0.44 o                         
  -4   3   5         13.27         13.97         0.29 o                         
  -3   3   5        328.03        312.02         2.56 o                         
  -2   3   5         43.24         44.49         0.60 o                         
  -1   3   5          0.57         -0.10         0.23 o                         
   0   3   5          6.94          5.44         0.24 o                         
   1   3   5        216.60        226.09         1.93 o                         
   2   3   5        267.68        242.38         2.42 o                         
   3   3   5         60.56         57.16         0.85 o                         
   4   3   5         10.92          9.46         0.54 o                         
   5   3   5         32.09         31.07         0.96 o                         
   6   3   5         20.60         20.81         0.97 o                         
   7   3   5         20.76         22.96         1.10 o                         
  -7   4   5          0.87          0.00         0.83 o                         
  -6   4   5          6.77          5.30         0.69 o                         
  -5   4   5          6.55          6.33         0.47 o                         
  -4   4   5         42.85         39.00         0.73 o                         
  -3   4   5        229.74        207.28         1.95 o                         
  -2   4   5        115.91        113.67         1.13 o                         
  -1   4   5        366.80        360.61         2.98 o                         
   0   4   5         55.28         58.68         0.69 o                         
   1   4   5         32.64         30.92         0.59 o                         
   2   4   5          5.46          5.33         0.34 o                         
   3   4   5        133.36        128.94         1.55 o                         
   4   4   5         50.39         48.65         1.16 o                         
   5   4   5          1.61          1.24         0.43 o                         
   6   4   5          7.85          5.94         0.67 o                         
  -7   5   5          1.05          0.46         0.66 o                         
  -6   5   5          5.95          4.94         0.77 o                         
  -5   5   5         37.66         38.33         2.42 o                         
  -4   5   5          9.10          8.27         0.39 o                         
  -3   5   5         59.08         59.00         0.84 o                         
  -2   5   5         63.89         70.84         0.84 o                         
  -1   5   5        584.33        576.40         4.97 o                         
   0   5   5        552.42        541.34         4.60 o                         
   1   5   5         11.28          9.63         0.40 o                         
   2   5   5         65.90         56.27         0.98 o                         
   3   5   5         69.57         71.90         1.10 o                         
   4   5   5          0.23          0.90         0.38 o                         
   5   5   5         61.87         66.95         1.41 o                         
   6   5   5         12.90         12.63         0.98 o                         
  -7   6   5          0.19          0.72         0.73 o                         
  -6   6   5          6.62          5.18         1.07 o                         
  -5   6   5          6.62          6.19         0.74 o                         
  -4   6   5         30.25         31.62         0.76 o                         
  -3   6   5         81.05         73.11         1.15 o                         
  -2   6   5        384.61        382.22         3.60 o                         
  -1   6   5         67.74         64.84         0.91 o                         
   0   6   5        152.58        162.99         1.73 o                         
   1   6   5          0.82          1.09         0.23 o                         
   2   6   5         13.52         14.15         0.55 o                         
   3   6   5         85.02         77.56         1.78 o                         
   4   6   5         20.65         19.30         0.98 o                         
   5   6   5          5.41          7.21         0.76 o                         
   6   6   5          5.14          6.17         0.83 o                         
  -7   7   5          3.53          2.43         0.94 o                         
  -6   7   5          0.00         -0.99         0.99 o                         
  -5   7   5          7.94          7.17         0.79 o                         
  -4   7   5          0.07         -0.25         0.25 o                         
  -3   7   5         13.96         13.83         0.69 o                         
  -2   7   5          2.33          3.17         0.71 o                         
  -1   7   5          0.79          0.95         0.28 o                         
   0   7   5         24.60         19.52         0.58 o                         
   1   7   5          3.29          3.83         0.33 o                         
   2   7   5          1.21          1.94         0.38 o                         
   3   7   5          0.05          0.28         0.45 o                         
   4   7   5         66.86         66.91         1.71 o                         
   5   7   5         16.03         16.54         1.04 o                         
  -6   8   5          2.51          3.38         1.03 o                         
  -5   8   5          0.10         -0.27         0.60 o                         
  -4   8   5          4.39          4.65         0.46 o                         
  -3   8   5          0.07         -0.32         0.32 o                         
  -2   8   5         48.02         44.78         1.45 o                         
  -1   8   5         28.58         29.40         0.80 o                         
   0   8   5          3.47          3.62         0.36 o                         
   1   8   5         67.42         63.31         1.33 o                         
   2   8   5          0.56          0.05         0.38 o                         
   3   8   5          8.34         10.69         0.84 o                         
   4   8   5         62.82         63.62         1.73 o                         
  -6   9   5          0.12          0.05         0.94 o                         
  -5   9   5          0.10          1.15         0.72 o                         
  -4   9   5          4.01          3.86         0.49 o                         
  -3   9   5         15.94         17.53         0.78 o                         
  -2   9   5         53.61         58.20         1.47 o                         
  -1   9   5          1.31          1.68         0.50 o                         
   0   9   5          2.38          2.56         0.45 o                         
   1   9   5         13.00         13.61         0.85 o                         
   2   9   5          0.66          0.91         0.72 o                         
   3   9   5          8.54          7.95         1.07 o                         
   4   9   5         11.96         13.63         1.15 o                         
  -5  10   5          6.34          7.22         1.67 o                         
  -4  10   5          5.02          6.59         0.60 o                         
  -3  10   5          1.94          3.29         0.52 o                         
  -2  10   5          3.18          3.21         0.51 o                         
  -1  10   5         25.33         27.17         1.16 o                         
   0  10   5         38.58         38.98         1.44 o                         
   1  10   5          1.29          0.89         0.63 o                         
   2  10   5          0.30          0.07         0.72 o                         
   3  10   5         12.41         12.37         1.27 o                         
  -4  11   5          5.64          7.17         0.65 o                         
  -3  11   5          1.86          1.14         0.49 o                         
  -2  11   5          9.80          7.05         0.65 o                         
  -1  11   5          0.17         -0.62         0.62 o                         
   0  11   5         39.53         46.30         1.75 o                         
   1  11   5        130.16        147.86         4.93 o                         
   2  11   5          1.69          0.74         0.86 o                         
  -2  12   5          5.34          4.61         0.68 o                         
  -1  12   5          5.78          5.78         0.77 o                         
   0  12   5          1.85          1.26         1.58 o                         
   1 -15   6         28.63         33.19         2.26 o                         
  -2 -14   6          0.73          0.86         0.54 o                         
  -1 -14   6          7.08          8.19         0.77 o                         
   0 -14   6          0.22         -0.34         0.73 o                         
   1 -14   6          7.57          7.28         1.01 o                         
   2 -14   6          2.52          1.24         0.77 o                         
   3 -14   6         16.40         21.53         1.54 o                         
  -3 -13   6          0.01          0.35         0.79 o                         
  -2 -13   6         29.44         29.36         1.04 o                         
  -1 -13   6          0.09         -0.35         0.43 o                         
   0 -13   6          6.44          6.30         0.70 o                         
   1 -13   6          0.67          1.13         0.69 o                         
   2 -13   6         32.77         33.24         1.72 o                         
   3 -13   6          0.30         -0.66         0.67 o                         
   4 -13   6          1.36          1.25         1.40 o                         
  -4 -12   6          2.78          1.68         0.56 o                         
  -3 -12   6          3.06          2.09         0.58 o                         
  -2 -12   6          2.14          2.25         0.48 o                         
  -1 -12   6          9.53          9.19         0.61 o                         
   0 -12   6          0.44          0.44         0.43 o                         
   1 -12   6         81.24         79.92         1.92 o                         
   2 -12   6         18.94         17.77         1.23 o                         
   3 -12   6         33.42         30.57         1.46 o                         
   4 -12   6          3.20          1.63         0.71 o                         
   5 -12   6          0.18          0.09         0.75 o                         
  -5 -11   6          0.14         -0.73         0.76 o                         
  -4 -11   6          0.44          0.31         0.42 o                         
  -3 -11   6         15.11         14.53         0.81 o                         
  -2 -11   6        229.30        236.06         3.31 o                         
  -1 -11   6         53.98         53.91         1.13 o                         
   0 -11   6          2.23          1.65         0.45 o                         
   1 -11   6          0.51         -0.06         0.33 o                         
   2 -11   6         27.15         22.65         1.45 o                         
   3 -11   6        104.84        110.55         2.42 o                         
   4 -11   6          0.13          0.86         0.70 o                         
   5 -11   6          3.63          6.12         0.91 o                         
   6 -11   6          7.23          6.23         0.74 o                         
  -5 -10   6          2.59          2.94         0.83 o                         
  -4 -10   6          8.04          7.17         0.56 o                         
  -3 -10   6         10.72         11.91         0.62 o                         
  -2 -10   6          3.49          3.07         0.41 o                         
  -1 -10   6          2.43          3.98         0.43 o                         
   0 -10   6         23.44         20.58         0.78 o                         
   1 -10   6         55.61         47.65         1.64 o                         
   2 -10   6         17.86         15.99         0.73 o                         
   3 -10   6          4.67          3.29         0.52 o                         
   4 -10   6         58.18         56.19         1.88 o                         
   5 -10   6         27.11         31.05         1.60 o                         
   6 -10   6          4.94          4.44         0.69 o                         
  -6  -9   6          0.07          0.55         0.77 o                         
  -5  -9   6          3.36          2.56         0.74 o                         
  -4  -9   6          1.37          0.75         0.35 o                         
  -3  -9   6          2.03          1.53         0.35 o                         
  -2  -9   6          0.16         -0.29         0.29 o                         
  -1  -9   6         29.53         30.93         0.66 o                         
   0  -9   6         68.30         67.64         1.27 o                         
   1  -9   6          8.17          8.14         0.54 o                         
   2  -9   6        307.69        299.49         3.68 o                         
   3  -9   6          0.39          0.18         0.30 o                         
   4  -9   6         12.32         16.18         0.88 o                         
   5  -9   6          0.06          0.96         0.48 o                         
   6  -9   6          1.90          2.24         0.59 o                         
  -6  -8   6          8.86          9.21         1.27 o                         
  -5  -8   6          6.79          6.19         0.78 o                         
  -4  -8   6         13.91         13.59         0.60 o                         
  -3  -8   6        106.52        110.96         1.52 o                         
  -2  -8   6          3.09          2.40         0.28 o                         
  -1  -8   6         13.58         12.27         0.49 o                         
   0  -8   6        119.50        139.70         1.69 o                         
   1  -8   6         20.80         19.06         0.53 o                         
   2  -8   6        370.76        369.06         3.65 o                         
   3  -8   6        585.46        585.07         5.97 o                         
   4  -8   6          1.36          0.59         0.34 o                         
   5  -8   6         40.11         40.56         1.00 o                         
   6  -8   6          2.27          1.59         0.56 o                         
   7  -8   6         17.64         16.50         0.94 o                         
  -6  -7   6          0.15          0.02         0.89 o                         
  -5  -7   6          0.19          0.91         0.65 o                         
  -4  -7   6         18.75         19.15         0.66 o                         
  -3  -7   6         15.60         15.67         0.49 o                         
  -2  -7   6         20.32         17.13         0.44 o                         
  -1  -7   6        126.87        129.56         2.34 o                         
   0  -7   6        392.58        439.94         4.69 o                         
   1  -7   6          3.59          2.44         0.26 o                         
   2  -7   6          0.00          0.42         0.26 o                         
   3  -7   6          4.07          3.30         0.34 o                         
   4  -7   6         25.04         23.53         0.75 o                         
   5  -7   6         62.13         57.68         1.18 o                         
   6  -7   6         20.53         18.17         1.15 o                         
   7  -7   6          0.01          0.56         0.57 o                         
  -7  -6   6         27.48         32.09         1.49 o                         
  -6  -6   6          0.01         -0.53         0.53 o                         
  -5  -6   6         48.81         47.88         1.47 o                         
  -4  -6   6         90.87         88.92         1.17 o                         
  -3  -6   6         10.18          9.03         0.37 o                         
  -2  -6   6         23.71         21.88         0.48 o                         
  -1  -6   6          0.39          0.50         0.19 o                         
   0  -6   6         80.59         84.98         1.40 o                         
   1  -6   6         25.19         30.36         0.64 o                         
   2  -6   6        107.72        103.25         1.55 o                         
   3  -6   6        108.03        103.15         1.47 o                         
   4  -6   6          1.24          0.84         0.33 o                         
   5  -6   6         87.68         85.58         1.46 o                         
   6  -6   6          0.51         -0.22         0.36 o                         
   7  -6   6         21.96         29.46         1.89 o                         
  -7  -5   6          0.08          0.35         0.57 o                         
  -6  -5   6         17.37         19.21         1.08 o                         
  -5  -5   6         75.17         73.69         1.81 o                         
  -4  -5   6         29.71         31.68         0.58 o                         
  -3  -5   6         36.03         36.69         0.68 o                         
  -2  -5   6         11.54         15.11         0.40 o                         
  -1  -5   6        145.63        137.17         1.43 o                         
   0  -5   6        249.25        229.38         2.88 o                         
   1  -5   6         30.97         31.25         0.63 o                         
   2  -5   6        403.04        400.31         4.42 o                         
   3  -5   6          3.17          6.57         0.29 o                         
   4  -5   6          0.65          0.68         0.30 o                         
   5  -5   6          4.92          3.15         0.38 o                         
   6  -5   6         16.76         18.83         0.88 o                         
   7  -5   6          1.00          0.80         0.53 o                         
  -7  -4   6          0.10         -0.19         0.63 o                         
  -6  -4   6          8.12          9.08         0.76 o                         
  -5  -4   6          6.52          5.24         0.45 o                         
  -4  -4   6         31.20         31.89         0.65 o                         
  -3  -4   6         48.10         53.06         0.69 o                         
  -2  -4   6       1574.68       1663.96        12.51 o                         
  -1  -4   6         83.79         76.25         0.84 o                         
   0  -4   6         61.73         62.14         0.87 o                         
   1  -4   6        305.52        313.00         3.26 o                         
   2  -4   6          8.93         13.00         0.44 o                         
   3  -4   6         48.03         45.62         0.74 o                         
   4  -4   6        123.26        109.58         1.50 o                         
   5  -4   6         14.08         11.05         0.68 o                         
   6  -4   6         44.94         47.46         1.22 o                         
   7  -4   6          1.21          0.60         0.51 o                         
  -7  -3   6          0.04         -0.13         0.49 o                         
  -6  -3   6          0.37          0.04         0.28 o                         
  -5  -3   6          0.09          0.16         0.29 o                         
  -4  -3   6         19.07         19.28         0.57 o                         
  -3  -3   6         33.95         32.94         0.45 o                         
  -2  -3   6       3319.20       3302.70        22.68 o                         
  -1  -3   6          0.58         -0.02         0.15 o                         
   0  -3   6        188.40        180.10         1.85 o                         
   1  -3   6        101.87        115.87         1.19 o                         
   2  -3   6         80.56         75.82         0.86 o                         
   3  -3   6        488.46        499.64         4.28 o                         
   4  -3   6          0.50         -0.25         0.25 o                         
   5  -3   6         28.64         26.48         1.03 o                         
   6  -3   6          8.47          6.48         0.65 o                         
   7  -3   6          0.61          0.38         0.55 o                         
  -7  -2   6          4.57          7.40         0.61 o                         
  -6  -2   6         67.65         55.60         1.69 o                         
  -5  -2   6         94.98         85.18         1.83 o                         
  -4  -2   6         12.18         11.18         0.39 o                         
  -3  -2   6        189.23        186.42         2.22 o                         
  -2  -2   6          9.95          9.23         0.29 o                         
  -1  -2   6         70.05         63.48         0.60 o                         
   0  -2   6        116.37        121.73         1.19 o                         
   1  -2   6        755.64        785.22         5.82 o                         
   2  -2   6         69.08         59.47         0.75 o                         
   3  -2   6          8.98          8.75         0.42 o                         
   4  -2   6        280.72        261.65         2.96 o                         
   5  -2   6          4.27          1.28         0.49 o                         
   6  -2   6          5.83          7.21         0.64 o                         
   7  -2   6          0.72         -0.54         0.54 o                         
  -8  -1   6          0.05          0.46         0.66 o                         
  -7  -1   6          2.80          3.67         0.46 o                         
  -6  -1   6          4.43          2.28         0.38 o                         
  -5  -1   6         78.14         68.03         1.08 o                         
  -4  -1   6          0.58          0.50         0.61 o                         
  -3  -1   6          0.13          0.85         0.17 o                         
  -2  -1   6          5.11          4.47         0.19 o                         
  -1  -1   6        996.52       1038.96         8.74 o                         
   0  -1   6         52.95         46.05         0.50 o                         
   1  -1   6         90.51         89.80         0.94 o                         
   2  -1   6        104.22        101.76         1.32 o                         
   3  -1   6          1.72          2.48         0.25 o                         
   4  -1   6        258.35        238.77         2.91 o                         
   5  -1   6        147.84        127.22         2.29 o                         
   6  -1   6         69.23         72.30         1.88 o                         
   7  -1   6         10.16         10.84         1.30 o                         
  -8   0   6          0.15         -0.41         0.43 o                         
  -7   0   6         33.14         34.99         1.02 o                         
  -6   0   6          1.91          2.72         0.30 o                         
  -5   0   6          3.65          2.57         0.31 o                         
  -4   0   6          0.56          0.19         0.32 o                         
  -3   0   6         18.21         14.42         0.41 o                         
  -2   0   6         47.46         68.12         0.59 o                         
  -1   0   6        263.80        255.60         2.14 o                         
   0   0   6         39.31         32.83         0.56 o                         
   1   0   6        571.20        590.92         4.85 o                         
   2   0   6         53.49         63.69         0.87 o                         
   3   0   6        144.06        151.41         1.77 o                         
   4   0   6          0.11          0.14         0.27 o                         
   5   0   6        157.40        156.67         2.69 o                         
   6   0   6         33.84         34.01         1.38 o                         
   7   0   6          2.87          2.13         0.60 o                         
  -8   1   6          0.04          0.35         0.62 o                         
  -7   1   6         18.57         17.04         0.72 o                         
  -6   1   6          3.95          3.13         0.44 o                         
  -5   1   6         11.66         12.10         0.53 o                         
  -4   1   6        332.45        339.06         3.55 o                         
  -3   1   6        136.72        145.62         1.25 o                         
  -2   1   6          7.84          4.02         0.16 o                         
  -1   1   6        121.21        134.55         1.16 o                         
   0   1   6          4.74          3.44         0.27 o                         
   1   1   6        643.16        668.36         5.46 o                         
   2   1   6         37.80         43.71         0.71 o                         
   3   1   6        354.44        345.61         3.48 o                         
   4   1   6         35.71         33.55         0.77 o                         
   5   1   6          3.09          2.81         0.51 o                         
   6   1   6          2.61          2.36         0.52 o                         
   7   1   6          3.31          3.90         0.65 o                         
  -7   2   6         74.84         83.10         1.89 o                         
  -6   2   6          4.09          5.29         0.60 o                         
  -5   2   6         13.78         13.75         0.52 o                         
  -4   2   6         31.60         34.44         0.50 o                         
  -3   2   6          0.02          0.19         0.13 o                         
  -2   2   6        110.65         87.25         0.94 o                         
  -1   2   6         12.78         11.92         0.47 o                         
   0   2   6        647.39        670.65         5.27 o                         
   1   2   6         48.05         51.68         0.75 o                         
   2   2   6        306.71        299.66         2.89 o                         
   3   2   6        296.75        285.04         2.67 o                         
   4   2   6          5.07          5.38         0.48 o                         
   5   2   6         52.59         51.73         1.22 o                         
   6   2   6          4.76          3.99         0.59 o                         
   7   2   6         40.56         44.28         1.71 o                         
  -7   3   6          8.28          8.98         0.84 o                         
  -6   3   6         27.16         30.53         1.00 o                         
  -5   3   6         38.33         36.30         0.93 o                         
  -4   3   6        101.63        106.14         1.29 o                         
  -3   3   6         85.84         90.38         1.02 o                         
  -2   3   6          5.43          5.41         0.22 o                         
  -1   3   6        297.79        286.82         2.56 o                         
   0   3   6          0.01          2.16         0.26 o                         
   1   3   6         37.40         31.80         0.53 o                         
   2   3   6        191.60        170.92         2.02 o                         
   3   3   6        267.20        260.99         2.81 o                         
   4   3   6        114.27        114.71         1.88 o                         
   5   3   6         11.22         10.93         0.67 o                         
   6   3   6         41.81         41.23         1.32 o                         
  -7   4   6          1.17          0.87         0.65 o                         
  -6   4   6         27.36         27.97         1.23 o                         
  -5   4   6         11.00         10.82         0.66 o                         
  -4   4   6        393.71        372.23         3.28 o                         
  -3   4   6          1.08          2.00         0.24 o                         
  -2   4   6         62.56         66.00         0.79 o                         
  -1   4   6         25.39         23.19         0.53 o                         
   0   4   6          1.06          1.12         0.16 o                         
   1   4   6        172.85        161.38         1.68 o                         
   2   4   6          0.98         -0.24         0.24 o                         
   3   4   6        262.62        263.64         2.72 o                         
   4   4   6          1.71          1.08         0.41 o                         
   5   4   6         18.27         19.60         0.91 o                         
   6   4   6          3.43          1.97         0.62 o                         
  -7   5   6          2.17          2.12         0.77 o                         
  -6   5   6          0.55          0.34         0.78 o                         
  -5   5   6         18.17         18.12         1.00 o                         
  -4   5   6        142.91        136.19         1.68 o                         
  -3   5   6        109.09        109.13         1.41 o                         
  -2   5   6         36.94         34.96         0.58 o                         
  -1   5   6          5.78          7.08         0.38 o                         
   0   5   6         12.51         13.39         0.47 o                         
   1   5   6         44.42         47.01         0.79 o                         
   2   5   6        102.26         92.42         1.61 o                         
   3   5   6         63.86         66.30         1.18 o                         
   4   5   6          3.92          3.21         0.49 o                         
   5   5   6         50.14         53.02         1.30 o                         
   6   5   6          0.08         -0.66         0.66 o                         
  -7   6   6          2.69          3.43         0.89 o                         
  -6   6   6          8.37          6.78         1.40 o                         
  -5   6   6          3.72          5.64         0.73 o                         
  -4   6   6         10.65          8.13         0.47 o                         
  -3   6   6        131.14        129.71         2.10 o                         
  -2   6   6        275.99        263.60         3.28 o                         
  -1   6   6         99.31         96.13         1.59 o                         
   0   6   6          3.24          2.33         0.27 o                         
   1   6   6         17.91         13.87         0.49 o                         
   2   6   6          7.04         11.22         0.57 o                         
   3   6   6          9.32          7.84         0.95 o                         
   4   6   6         21.87         21.63         1.06 o                         
   5   6   6          1.50          0.96         0.69 o                         
  -6   7   6         11.77         11.67         1.30 o                         
  -5   7   6         46.76         49.65         1.99 o                         
  -4   7   6          1.37          1.58         0.35 o                         
  -3   7   6         11.98         12.36         0.60 o                         
  -2   7   6        157.87        144.29         2.17 o                         
  -1   7   6         48.47         48.63         1.11 o                         
   0   7   6          7.92          8.66         0.47 o                         
   1   7   6          4.30          2.68         0.36 o                         
   2   7   6         38.42         34.88         1.03 o                         
   3   7   6         30.64         31.73         1.53 o                         
   4   7   6         53.02         56.60         1.73 o                         
   5   7   6          0.71         -0.55         0.55 o                         
  -6   8   6          0.81          0.60         0.87 o                         
  -5   8   6         14.98         18.78         1.28 o                         
  -4   8   6         16.09         14.18         0.68 o                         
  -3   8   6          8.90          7.72         0.54 o                         
  -2   8   6          0.73          0.37         0.53 o                         
  -1   8   6         22.51         20.86         0.85 o                         
   0   8   6         14.20         12.60         0.65 o                         
   1   8   6         52.28         47.77         1.36 o                         
   2   8   6          2.02          0.63         0.63 o                         
   3   8   6         21.20         23.03         1.49 o                         
   4   8   6          0.34          1.37         1.02 o                         
  -5   9   6          0.31          1.59         0.79 o                         
  -4   9   6          8.21          9.77         0.63 o                         
  -3   9   6         10.30         10.91         0.67 o                         
  -2   9   6          1.35          2.02         0.53 o                         
  -1   9   6          2.98          3.28         0.54 o                         
   0   9   6         22.16         20.00         1.02 o                         
   1   9   6         24.94         28.38         1.29 o                         
   2   9   6         25.73         28.62         1.61 o                         
   3   9   6         30.53         28.08         1.71 o                         
  -4  10   6          2.14          2.49         0.51 o                         
  -3  10   6         29.05         28.70         1.06 o                         
  -2  10   6          0.48          0.19         0.49 o                         
  -1  10   6          8.07          8.69         0.78 o                         
   0  10   6         49.25         58.77         1.69 o                         
   1  10   6          5.83          4.21         0.90 o                         
   2  10   6          4.30          2.23         0.90 o                         
  -3  11   6          2.55          1.53         0.50 o                         
  -2  11   6         17.76         15.72         0.87 o                         
  -1  11   6          7.85          7.63         0.93 o                         
   0  11   6          8.49          9.76         1.00 o                         
   1  11   6          0.07         -0.34         0.83 o                         
   1 -15   7          0.08         -0.52         1.07 o                         
  -2 -14   7          0.69          1.24         0.63 o                         
  -1 -14   7          0.19         -0.53         0.53 o                         
   0 -14   7         43.13         54.43         2.68 o                         
   1 -14   7          7.79         10.66         1.19 o                         
   2 -14   7          4.00          2.28         1.52 o                         
   3 -14   7          6.96          6.71         1.05 o                         
  -3 -13   7          0.46          0.75         0.49 o                         
  -2 -13   7         52.85         60.03         1.52 o                         
  -1 -13   7          3.07          2.50         0.52 o                         
   0 -13   7         16.08         18.17         0.98 o                         
   1 -13   7         57.57         58.63         2.13 o                         
   2 -13   7          0.02         -0.60         0.70 o                         
   3 -13   7          0.68         -0.77         0.77 o                         
   4 -13   7         37.19         45.38         2.47 o                         
  -4 -12   7          1.51          1.20         0.55 o                         
  -3 -12   7         59.27         64.47         1.71 o                         
  -2 -12   7        108.90        115.36         1.93 o                         
  -1 -12   7         25.38         25.21         1.02 o                         
   0 -12   7          4.77          4.33         0.57 o                         
   1 -12   7          7.91          5.64         0.62 o                         
   2 -12   7          7.98          7.48         0.96 o                         
   3 -12   7          2.34          1.08         0.63 o                         
   4 -12   7         53.38         62.29         1.97 o                         
   5 -12   7         13.57         14.07         1.29 o                         
  -5 -11   7          1.48         -0.75         0.75 o                         
  -4 -11   7          2.05          1.67         0.46 o                         
  -3 -11   7         10.96         13.24         0.83 o                         
  -2 -11   7          0.10          0.54         0.44 o                         
  -1 -11   7         11.61         12.31         0.71 o                         
   0 -11   7          3.03          1.74         0.45 o                         
   1 -11   7         25.59         26.52         1.01 o                         
   2 -11   7          2.94          2.62         0.46 o                         
   3 -11   7          1.91          0.50         0.57 o                         
   4 -11   7          0.01         -0.31         0.71 o                         
   5 -11   7          5.69          4.60         0.85 o                         
   6 -11   7          1.23         -0.04         0.60 o                         
  -5 -10   7          2.10          1.36         0.76 o                         
  -4 -10   7          0.28          0.33         0.37 o                         
  -3 -10   7         11.55         12.15         0.62 o                         
  -2 -10   7         20.02         17.85         0.74 o                         
  -1 -10   7        148.61        133.92         1.86 o                         
   0 -10   7         12.30         12.32         0.72 o                         
   1 -10   7          4.12          3.61         0.45 o                         
   2 -10   7          3.94          4.14         0.48 o                         
   3 -10   7         48.42         46.61         1.24 o                         
   4 -10   7          1.01         -0.20         0.60 o                         
   5 -10   7         56.54         61.84         1.68 o                         
   6 -10   7          0.47         -0.53         0.53 o                         
  -6  -9   7          4.81          5.60         0.92 o                         
  -5  -9   7          4.69          3.31         0.73 o                         
  -4  -9   7         23.13         22.50         0.78 o                         
  -3  -9   7          4.40          4.57         0.43 o                         
  -2  -9   7         65.84         59.55         1.08 o                         
  -1  -9   7         84.30         65.36         1.25 o                         
   0  -9   7          0.01         -0.25         0.29 o                         
   1  -9   7         87.10         90.20         1.55 o                         
   2  -9   7          2.52          3.91         0.52 o                         
   3  -9   7         33.05         31.53         0.96 o                         
   4  -9   7         61.19         55.91         1.50 o                         
   5  -9   7          6.99          5.83         0.67 o                         
   6  -9   7          2.39          0.64         0.54 o                         
  -6  -8   7          0.53          1.21         0.74 o                         
  -5  -8   7          7.86          7.11         0.79 o                         
  -4  -8   7         74.29         74.74         1.23 o                         
  -3  -8   7          0.21         -0.11         0.25 o                         
  -2  -8   7          0.12          0.05         0.25 o                         
  -1  -8   7        235.42        235.09         2.56 o                         
   0  -8   7         19.25         18.87         0.57 o                         
   1  -8   7        266.70        256.63         2.90 o                         
   2  -8   7        290.11        278.95         3.68 o                         
   3  -8   7          1.22          0.95         0.36 o                         
   4  -8   7         43.65         43.68         1.01 o                         
   5  -8   7          2.94          1.98         0.40 o                         
   6  -8   7          7.41          5.57         0.74 o                         
   7  -8   7          3.05          4.03         0.65 o                         
  -6  -7   7          1.32          1.34         0.65 o                         
  -5  -7   7          6.55          5.05         0.70 o                         
  -4  -7   7          0.46          0.14         0.28 o                         
  -3  -7   7         33.56         32.92         0.75 o                         
  -2  -7   7         86.66         86.89         1.24 o                         
  -1  -7   7          1.18          1.23         0.27 o                         
   0  -7   7        319.91        309.85         3.36 o                         
   1  -7   7        481.08        476.10         4.85 o                         
   2  -7   7        616.46        595.20         6.47 o                         
   3  -7   7        491.78        470.49         5.34 o                         
   4  -7   7         45.06         47.22         1.12 o                         
   5  -7   7          7.92          6.46         0.52 o                         
   6  -7   7         81.30         94.03         1.74 o                         
   7  -7   7         40.84         42.19         1.68 o                         
  -7  -6   7          0.49         -0.04         0.65 o                         
  -6  -6   7          1.37          1.10         0.70 o                         
  -5  -6   7         11.12          9.90         0.78 o                         
  -4  -6   7          7.20          7.39         0.49 o                         
  -3  -6   7         64.78         65.02         1.01 o                         
  -2  -6   7        160.36        146.96         1.54 o                         
  -1  -6   7        137.62        137.37         1.50 o                         
   0  -6   7        122.40        121.19         1.45 o                         
   1  -6   7          1.37          0.20         0.19 o                         
   2  -6   7        113.64        111.45         1.80 o                         
   3  -6   7        867.44        831.04         8.10 o                         
   4  -6   7          0.07         -0.01         0.38 o                         
   5  -6   7         10.89         10.65         0.61 o                         
   6  -6   7         13.94         16.59         1.18 o                         
   7  -6   7         12.41         12.37         0.95 o                         
  -7  -5   7          0.04          0.70         0.59 o                         
  -6  -5   7         15.84         13.62         0.89 o                         
  -5  -5   7          6.92          7.11         0.54 o                         
  -4  -5   7         44.74         41.99         0.79 o                         
  -3  -5   7          2.62          3.11         0.29 o                         
  -2  -5   7        588.85        620.33         5.69 o                         
  -1  -5   7         13.25         10.94         0.33 o                         
   0  -5   7        223.72        237.39         2.54 o                         
   1  -5   7        960.61        994.21        11.00 o                         
   2  -5   7          4.98          3.77         0.31 o                         
   3  -5   7        146.96        153.85         1.82 o                         
   4  -5   7         18.46         14.03         0.58 o                         
   5  -5   7         25.19         23.53         0.84 o                         
   6  -5   7          5.28          4.07         0.58 o                         
   7  -5   7          0.62          0.49         0.54 o                         
  -7  -4   7          1.25          1.38         0.60 o                         
  -6  -4   7         12.49         10.33         0.62 o                         
  -5  -4   7          0.21          0.16         0.29 o                         
  -4  -4   7         42.25         41.53         0.76 o                         
  -3  -4   7          9.77         11.77         0.32 o                         
  -2  -4   7         35.03         42.93         0.55 o                         
  -1  -4   7         11.43         16.87         0.60 o                         
   0  -4   7        267.33        280.27         3.14 o                         
   1  -4   7        645.22        648.75         5.65 o                         
   2  -4   7         46.53         56.19         0.79 o                         
   3  -4   7        242.80        224.69         2.30 o                         
   4  -4   7        282.04        255.83         2.83 o                         
   5  -4   7         39.12         36.54         1.11 o                         
   6  -4   7          4.83          6.39         0.66 o                         
   7  -4   7          4.58          2.85         0.70 o                         
  -7  -3   7          0.84          1.59         0.65 o                         
  -6  -3   7         17.95         17.45         0.67 o                         
  -5  -3   7          6.93          7.45         0.42 o                         
  -4  -3   7         15.48         16.18         0.55 o                         
  -3  -3   7          9.51         10.48         0.27 o                         
  -2  -3   7       1502.76       1583.39        10.62 o                         
  -1  -3   7         69.32         68.49         0.70 o                         
   0  -3   7         31.79         27.24         0.52 o                         
   1  -3   7          0.01          0.00         0.14 o                         
   2  -3   7          3.12          3.72         0.23 o                         
   3  -3   7         49.33         46.76         0.72 o                         
   4  -3   7          4.80          2.24         0.27 o                         
   5  -3   7         39.92         50.20         1.42 o                         
   6  -3   7          7.00          6.67         0.69 o                         
   7  -3   7          1.13          1.02         0.63 o                         
  -7  -2   7          1.98          2.26         0.43 o                         
  -6  -2   7          5.33          4.01         0.34 o                         
  -5  -2   7         23.71         21.13         0.59 o                         
  -4  -2   7          3.27          2.25         0.33 o                         
  -3  -2   7         12.47         10.39         0.32 o                         
  -2  -2   7        255.71        273.19         2.37 o                         
  -1  -2   7        157.55        150.75         1.16 o                         
   0  -2   7        191.46        174.17         1.64 o                         
   1  -2   7        331.70        374.51         3.22 o                         
   2  -2   7         92.60         99.17         1.29 o                         
   3  -2   7         20.99         24.63         0.66 o                         
   4  -2   7          0.54          0.16         0.23 o                         
   5  -2   7         89.08         82.84         2.13 o                         
   6  -2   7         35.09         33.18         1.55 o                         
   7  -2   7          5.97          5.25         0.82 o                         
  -7  -1   7          2.30          3.17         0.64 o                         
  -6  -1   7         11.39         11.38         0.73 o                         
  -5  -1   7         25.30         25.78         0.90 o                         
  -4  -1   7          3.75          2.79         0.24 o                         
  -3  -1   7        129.18        127.86         1.85 o                         
  -2  -1   7         52.12         57.19         0.79 o                         
  -1  -1   7         35.81         39.02         0.43 o                         
   0  -1   7          6.98          7.07         0.38 o                         
   1  -1   7        439.36        457.74         3.67 o                         
   2  -1   7        259.12        260.17         3.12 o                         
   3  -1   7        116.53        114.47         1.68 o                         
   4  -1   7         50.85         43.14         0.98 o                         
   5  -1   7          0.28         -0.30         0.44 o                         
   6  -1   7          9.10         11.94         1.02 o                         
   7  -1   7         23.04         22.91         1.31 o                         
  -7   0   7          3.41          2.96         0.79 o                         
  -6   0   7         17.12         18.16         0.99 o                         
  -5   0   7          0.01         -0.24         0.36 o                         
  -4   0   7         16.27         18.16         0.90 o                         
  -3   0   7          1.85          3.32         0.14 o                         
  -2   0   7        101.36         92.35         0.77 o                         
  -1   0   7        559.56        584.33         4.77 o                         
   0   0   7          0.13         -0.01         0.11 o                         
   1   0   7        469.93        481.17         4.65 o                         
   2   0   7         77.65         74.11         1.10 o                         
   3   0   7        606.97        567.34         6.15 o                         
   4   0   7         16.70         13.04         0.63 o                         
   5   0   7          5.84          5.89         0.76 o                         
   6   0   7          2.14          3.13         0.73 o                         
   7   0   7         28.18         36.89         1.62 o                         
  -7   1   7          2.31          3.02         0.32 o                         
  -6   1   7          4.85          4.27         0.32 o                         
  -5   1   7         27.94         26.04         0.62 o                         
  -4   1   7         39.82         40.87         1.12 o                         
  -3   1   7          2.77          2.92         0.21 o                         
  -2   1   7          3.62          4.52         0.20 o                         
  -1   1   7        614.35        625.32         5.14 o                         
   0   1   7        828.82        840.68         7.51 o                         
   1   1   7        149.37        140.84         1.53 o                         
   2   1   7        438.62        456.00         4.34 o                         
   3   1   7        825.73        805.84         7.88 o                         
   4   1   7         44.30         45.32         1.25 o                         
   5   1   7         85.03         85.50         1.87 o                         
   6   1   7          6.42          5.04         0.69 o                         
   7   1   7         37.21         40.01         1.58 o                         
  -7   2   7          6.20          5.25         0.47 o                         
  -6   2   7          0.02          0.04         0.29 o                         
  -5   2   7         20.00         19.93         0.67 o                         
  -4   2   7          1.24          1.31         0.17 o                         
  -3   2   7         16.64         14.04         0.36 o                         
  -2   2   7          0.86          1.34         0.20 o                         
  -1   2   7        608.45        619.95         5.13 o                         
   0   2   7         65.19         57.38         0.89 o                         
   1   2   7         36.64         45.30         0.71 o                         
   2   2   7        865.65        854.00         7.03 o                         
   3   2   7          0.24         -0.29         0.29 o                         
   4   2   7        164.95        167.70         2.42 o                         
   5   2   7          0.03         -0.27         0.41 o                         
   6   2   7         10.67         12.81         0.91 o                         
  -7   3   7          8.11          7.88         1.04 o                         
  -6   3   7         11.59         12.11         0.86 o                         
  -5   3   7          1.01          0.95         0.32 o                         
  -4   3   7          3.62          3.31         0.22 o                         
  -3   3   7         36.64         33.50         0.61 o                         
  -2   3   7         34.57         32.52         0.65 o                         
  -1   3   7          0.75          1.74         0.22 o                         
   0   3   7          1.62          1.91         0.26 o                         
   1   3   7         17.33         11.23         0.50 o                         
   2   3   7        631.64        617.58         5.54 o                         
   3   3   7          3.09          2.24         0.31 o                         
   4   3   7          0.54          0.33         0.37 o                         
   5   3   7          9.33          9.55         0.69 o                         
   6   3   7          8.57          8.80         0.95 o                         
  -7   4   7          0.00         -0.46         0.55 o                         
  -6   4   7          1.23          1.54         0.55 o                         
  -5   4   7          1.98          2.12         0.54 o                         
  -4   4   7         42.53         45.08         0.71 o                         
  -3   4   7          0.66          0.89         0.27 o                         
  -2   4   7         27.04         27.88         0.61 o                         
  -1   4   7        149.20        142.14         1.61 o                         
   0   4   7         60.88         56.88         0.80 o                         
   1   4   7        129.51        114.67         1.29 o                         
   2   4   7        202.71        189.40         1.99 o                         
   3   4   7        157.45        154.04         1.85 o                         
   4   4   7         54.03         54.18         1.22 o                         
   5   4   7         47.37         47.89         1.24 o                         
   6   4   7          6.14          6.22         0.71 o                         
  -7   5   7          9.17         10.16         1.11 o                         
  -6   5   7          5.07          4.08         0.72 o                         
  -5   5   7          1.59          1.52         0.54 o                         
  -4   5   7          0.72          0.86         0.28 o                         
  -3   5   7          8.09          7.50         0.51 o                         
  -2   5   7        500.54        482.11         5.00 o                         
  -1   5   7         45.68         43.41         0.87 o                         
   0   5   7          0.89         -0.15         0.24 o                         
   1   5   7          1.04         -0.23         0.23 o                         
   2   5   7          0.72          1.97         0.33 o                         
   3   5   7         36.44         35.49         0.89 o                         
   4   5   7         13.98         16.94         0.81 o                         
   5   5   7         48.50         48.35         1.50 o                         
  -6   6   7          3.31          3.46         0.87 o                         
  -5   6   7         25.65         24.56         1.31 o                         
  -4   6   7          0.14         -0.26         0.26 o                         
  -3   6   7         52.15         50.29         1.19 o                         
  -2   6   7         53.86         52.69         1.07 o                         
  -1   6   7         47.34         48.60         1.12 o                         
   0   6   7         17.01         14.55         0.64 o                         
   1   6   7         34.49         29.02         0.76 o                         
   2   6   7        126.87        129.05         1.84 o                         
   3   6   7          0.32         -0.39         0.39 o                         
   4   6   7         17.49         18.06         1.04 o                         
   5   6   7          0.01         -0.65         0.65 o                         
  -6   7   7         10.52         11.13         1.30 o                         
  -5   7   7          0.07         -0.77         0.77 o                         
  -4   7   7         15.54         15.34         0.68 o                         
  -3   7   7          0.11         -0.39         0.39 o                         
  -2   7   7          6.23          6.59         0.63 o                         
  -1   7   7         29.56         30.39         1.10 o                         
   0   7   7          0.69          1.00         0.36 o                         
   1   7   7         27.18         28.29         0.99 o                         
   2   7   7          3.59          2.96         0.74 o                         
   3   7   7         32.57         36.87         1.69 o                         
   4   7   7          0.01          0.32         0.75 o                         
  -5   8   7          1.54          1.56         0.75 o                         
  -4   8   7          0.08         -0.26         0.35 o                         
  -3   8   7          1.33          2.03         0.42 o                         
  -2   8   7         12.25         11.86         0.74 o                         
  -1   8   7          0.35          0.23         0.39 o                         
   0   8   7         15.92         13.04         0.76 o                         
   1   8   7         36.12         37.12         1.28 o                         
   2   8   7          2.23          2.08         0.78 o                         
   3   8   7         90.15         93.93         2.68 o                         
   4   8   7          1.53          0.50         0.82 o                         
  -5   9   7          7.52          9.73         1.12 o                         
  -4   9   7          4.20          4.28         0.90 o                         
  -3   9   7         16.32         17.10         0.82 o                         
  -2   9   7         25.01         25.74         1.15 o                         
  -1   9   7         10.68          9.54         0.76 o                         
   0   9   7         28.88         35.57         1.34 o                         
   1   9   7          0.47         -0.62         0.62 o                         
   2   9   7          6.41          5.51         1.38 o                         
   3   9   7          0.20          0.47         0.86 o                         
  -4  10   7          1.53          1.77         0.89 o                         
  -3  10   7          1.34         -0.43         0.43 o                         
  -2  10   7          4.83          4.74         0.72 o                         
  -1  10   7         10.08         11.33         1.01 o                         
   0  10   7         11.10         12.37         1.41 o                         
   1  10   7          0.22         -0.36         0.75 o                         
   2  10   7         14.42         14.40         1.37 o                         
  -2  11   7          0.01         -0.51         0.51 o                         
  -1  11   7         11.37         11.29         1.09 o                         
  -2 -14   8         10.29          8.55         0.97 o                         
  -1 -14   8          0.49          0.74         0.58 o                         
   0 -14   8          9.88         10.04         1.45 o                         
   1 -14   8          3.20          4.42         0.90 o                         
   2 -14   8          1.43          2.40         1.21 o                         
   3 -14   8          1.13          1.73         0.86 o                         
  -3 -13   8         27.88         29.96         1.41 o                         
  -2 -13   8          0.06          0.22         0.56 o                         
  -1 -13   8          1.10          0.07         0.52 o                         
   0 -13   8          0.46          1.00         0.52 o                         
   1 -13   8          5.99          7.01         1.14 o                         
   2 -13   8          4.01          3.78         0.91 o                         
   3 -13   8          0.61          0.91         0.75 o                         
   4 -13   8         22.43         26.09         1.95 o                         
  -4 -12   8         13.77         14.80         1.12 o                         
  -3 -12   8          0.46          1.23         0.59 o                         
  -2 -12   8         40.80         46.92         1.43 o                         
  -1 -12   8         37.34         38.46         1.15 o                         
   0 -12   8          8.54         10.47         0.76 o                         
   1 -12   8          0.03          0.76         0.43 o                         
   2 -12   8          0.31         -0.26         0.45 o                         
   3 -12   8         19.33         19.80         1.39 o                         
   4 -12   8          0.71          1.41         0.76 o                         
   5 -12   8         12.32         12.48         2.78 o                         
  -5 -11   8          2.82          0.07         0.75 o                         
  -4 -11   8          7.39          8.70         0.74 o                         
  -3 -11   8         17.40         18.30         0.93 o                         
  -2 -11   8          4.12          5.16         0.60 o                         
  -1 -11   8          0.81          0.42         0.41 o                         
   0 -11   8          5.07          5.13         0.64 o                         
   1 -11   8         54.01         48.95         1.31 o                         
   2 -11   8          0.28         -0.37         0.37 o                         
   3 -11   8         22.69         22.16         1.01 o                         
   4 -11   8         34.60         39.93         1.76 o                         
   5 -11   8         17.03         15.84         1.08 o                         
  -5 -10   8          0.05         -0.27         0.67 o                         
  -4 -10   8          7.09          7.06         0.71 o                         
  -3 -10   8          1.77          1.70         0.44 o                         
  -2 -10   8          0.86          0.58         0.39 o                         
  -1 -10   8         15.73         13.13         0.65 o                         
   0 -10   8         18.98         17.88         0.85 o                         
   1 -10   8          2.13          2.23         0.43 o                         
   2 -10   8         23.74         25.56         0.95 o                         
   3 -10   8          0.00          0.66         0.50 o                         
   4 -10   8         42.52         47.02         1.65 o                         
   5 -10   8          7.96         10.60         0.88 o                         
   6 -10   8          0.03         -0.22         0.54 o                         
  -6  -9   8          4.39          3.62         0.88 o                         
  -5  -9   8          6.21          4.18         0.81 o                         
  -4  -9   8          1.53          1.51         0.45 o                         
  -3  -9   8          0.66          0.87         0.37 o                         
  -2  -9   8         87.30         82.32         1.36 o                         
  -1  -9   8         21.35         25.86         0.86 o                         
   0  -9   8         69.58         67.96         1.32 o                         
   1  -9   8         56.77         53.25         1.19 o                         
   2  -9   8        140.42        139.76         2.15 o                         
   3  -9   8        251.78        256.13         3.40 o                         
   4  -9   8         11.49         11.86         0.73 o                         
   5  -9   8          0.13          0.02         0.43 o                         
   6  -9   8          4.37          6.55         0.78 o                         
  -6  -8   8          8.00          8.27         0.97 o                         
  -5  -8   8          4.23          2.96         0.70 o                         
  -4  -8   8         48.29         49.81         1.16 o                         
  -3  -8   8         54.92         52.78         0.99 o                         
  -2  -8   8          2.62          0.49         0.35 o                         
  -1  -8   8        156.50        165.51         2.22 o                         
   0  -8   8          4.71          4.98         0.42 o                         
   1  -8   8         41.34         35.79         0.92 o                         
   2  -8   8          8.40          8.78         0.58 o                         
   3  -8   8        209.71        200.83         2.78 o                         
   4  -8   8         33.82         31.83         1.05 o                         
   5  -8   8          6.12          5.61         0.54 o                         
   6  -8   8         96.34        105.48         2.09 o                         
  -6  -7   8         23.87         23.68         1.66 o                         
  -5  -7   8          9.73          9.07         1.20 o                         
  -4  -7   8          0.56          1.14         0.30 o                         
  -3  -7   8         29.86         29.05         0.73 o                         
  -2  -7   8          3.73          3.98         0.32 o                         
  -1  -7   8        165.11        175.26         1.87 o                         
   0  -7   8        129.01        134.74         1.64 o                         
   1  -7   8          3.93          3.44         0.39 o                         
   2  -7   8          3.44          2.42         0.39 o                         
   3  -7   8        112.88        110.81         1.61 o                         
   4  -7   8         83.93         85.82         1.65 o                         
   5  -7   8         16.69         17.49         0.97 o                         
   6  -7   8          5.73          6.09         0.62 o                         
   7  -7   8          6.35          5.81         0.89 o                         
  -7  -6   8          1.79          1.76         0.91 o                         
  -6  -6   8          3.07          2.07         0.66 o                         
  -5  -6   8          8.27          9.55         0.77 o                         
  -4  -6   8         37.05         33.29         0.81 o                         
  -3  -6   8        186.77        179.93         1.96 o                         
  -2  -6   8         56.45         49.75         0.92 o                         
  -1  -6   8          2.91          2.59         0.22 o                         
   0  -6   8         29.53         24.58         0.59 o                         
   1  -6   8          0.08          0.19         0.30 o                         
   2  -6   8        508.46        496.18         4.84 o                         
   3  -6   8         86.86         75.99         1.19 o                         
   4  -6   8          4.03          3.16         0.43 o                         
   5  -6   8          0.56          1.12         0.37 o                         
   6  -6   8          4.83          6.00         0.70 o                         
   7  -6   8         30.97         32.16         1.44 o                         
  -7  -5   8          0.01         -0.31         0.51 o                         
  -6  -5   8          0.92          0.57         0.50 o                         
  -5  -5   8          8.84          9.35         0.57 o                         
  -4  -5   8         14.51         11.97         0.45 o                         
  -3  -5   8        605.49        592.98         5.27 o                         
  -2  -5   8          2.27          2.91         0.28 o                         
  -1  -5   8        332.12        328.30         3.19 o                         
   0  -5   8          9.01         13.87         0.37 o                         
   1  -5   8        227.32        226.53         2.43 o                         
   2  -5   8         16.26         17.08         0.62 o                         
   3  -5   8         85.46         76.85         1.10 o                         
   4  -5   8        230.20        213.69         2.93 o                         
   5  -5   8          0.12         -0.08         0.38 o                         
   6  -5   8          0.04         -0.34         0.42 o                         
   7  -5   8         14.47         13.92         1.13 o                         
  -7  -4   8          0.12         -0.41         0.41 o                         
  -6  -4   8          2.15          1.50         0.39 o                         
  -5  -4   8          0.17         -0.19         0.28 o                         
  -4  -4   8         15.97         14.79         0.41 o                         
  -3  -4   8        425.18        429.20         3.33 o                         
  -2  -4   8        481.66        468.78         3.95 o                         
  -1  -4   8          0.78          0.85         0.17 o                         
   0  -4   8        256.60        240.62         2.47 o                         
   1  -4   8        300.56        335.63         3.22 o                         
   2  -4   8         82.02         86.23         1.07 o                         
   3  -4   8         39.55         37.43         0.66 o                         
   4  -4   8          7.84          6.35         0.40 o                         
   5  -4   8        124.14        128.25         2.51 o                         
   6  -4   8         13.87         15.03         1.04 o                         
   7  -4   8          0.24         -0.60         0.60 o                         
  -7  -3   8          7.19          7.47         0.66 o                         
  -6  -3   8         11.52         10.77         0.52 o                         
  -5  -3   8          0.04         -0.10         0.22 o                         
  -4  -3   8         70.19         62.47         1.05 o                         
  -3  -3   8        469.30        456.11         3.81 o                         
  -2  -3   8         43.89         40.73         0.49 o                         
  -1  -3   8         22.79         20.39         0.50 o                         
   0  -3   8        205.75        211.57         2.20 o                         
   1  -3   8        150.08        157.95         1.51 o                         
   2  -3   8        518.31        536.55         4.79 o                         
   3  -3   8        236.58        208.10         2.63 o                         
   4  -3   8         12.17         13.92         0.61 o                         
   5  -3   8          1.44          2.52         0.53 o                         
   6  -3   8          0.01         -0.57         0.57 o                         
   7  -3   8          2.65          3.12         0.77 o                         
  -7  -2   8          1.50          0.38         0.71 o                         
  -6  -2   8         13.61         11.50         0.91 o                         
  -5  -2   8          8.53          4.86         0.30 o                         
  -4  -2   8          2.34          1.52         0.20 o                         
  -3  -2   8         16.31         14.59         0.45 o                         
  -2  -2   8        183.11        176.48         1.94 o                         
  -1  -2   8          9.33          9.22         0.28 o                         
   0  -2   8        304.99        302.13         2.79 o                         
   1  -2   8          4.63          3.67         0.25 o                         
   2  -2   8          9.62          5.21         0.33 o                         
   3  -2   8          0.81          2.85         0.50 o                         
   4  -2   8         33.45         35.37         0.90 o                         
   5  -2   8          3.69          3.47         0.57 o                         
   6  -2   8         16.05         15.95         1.16 o                         
   7  -2   8          5.81          3.29         0.78 o                         
  -7  -1   8          0.70          0.28         0.58 o                         
  -6  -1   8         24.97         20.94         1.05 o                         
  -5  -1   8          0.03          0.30         0.38 o                         
  -4  -1   8         41.69         33.42         0.70 o                         
  -3  -1   8          2.05          1.69         0.12 o                         
  -2  -1   8         49.62         50.75         0.70 o                         
  -1  -1   8          0.62          0.03         0.12 o                         
   0  -1   8         22.86         22.65         0.58 o                         
   1  -1   8        249.56        247.84         2.38 o                         
   2  -1   8         31.31         33.12         0.78 o                         
   3  -1   8        358.67        348.76         4.08 o                         
   4  -1   8        160.39        145.09         2.14 o                         
   5  -1   8          0.01          0.28         0.54 o                         
   6  -1   8          2.51          1.07         0.68 o                         
   7  -1   8         10.99         11.21         1.05 o                         
  -7   0   8          0.20          0.13         0.52 o                         
  -6   0   8          8.48          8.71         0.71 o                         
  -5   0   8         10.69          7.70         0.39 o                         
  -4   0   8        113.40        122.53         1.98 o                         
  -3   0   8          3.20          3.63         0.21 o                         
  -2   0   8        426.60        448.19         3.20 o                         
  -1   0   8        160.67        169.55         1.62 o                         
   0   0   8         23.55         19.38         0.42 o                         
   1   0   8        232.66        245.04         2.53 o                         
   2   0   8         42.18         43.78         0.82 o                         
   3   0   8         35.79         38.78         0.99 o                         
   4   0   8         16.06         16.72         0.80 o                         
   5   0   8         77.98         79.41         2.15 o                         
   6   0   8          2.72          2.49         0.75 o                         
   7   0   8          2.03          3.15         0.69 o                         
  -7   1   8         10.36         10.44         1.26 o                         
  -6   1   8          3.22          3.52         0.57 o                         
  -5   1   8         42.77         43.39         0.86 o                         
  -4   1   8          2.73          2.69         0.32 o                         
  -3   1   8         23.49         28.35         0.45 o                         
  -2   1   8         72.57         77.73         0.90 o                         
  -1   1   8        457.11        494.08         4.38 o                         
   0   1   8         50.70         46.68         0.85 o                         
   1   1   8         52.24         48.88         0.82 o                         
   2   1   8         36.33         33.29         0.85 o                         
   3   1   8          0.26          0.56         0.33 o                         
   4   1   8         16.21         16.00         0.83 o                         
   5   1   8         18.88         20.58         1.27 o                         
   6   1   8          4.43          4.34         0.68 o                         
  -7   2   8          0.78          0.99         0.50 o                         
  -6   2   8          0.02         -0.07         0.31 o                         
  -5   2   8          5.05          5.83         0.41 o                         
  -4   2   8          0.33         -0.26         0.26 o                         
  -3   2   8         71.90         66.79         0.90 o                         
  -2   2   8         92.14         92.84         1.29 o                         
  -1   2   8        192.61        193.21         1.89 o                         
   0   2   8          1.93          1.72         0.25 o                         
   1   2   8        455.82        448.87         3.77 o                         
   2   2   8         18.35         18.44         0.66 o                         
   3   2   8        198.25        195.57         2.38 o                         
   4   2   8         61.97         57.78         1.31 o                         
   5   2   8          0.66          0.86         0.45 o                         
   6   2   8         82.58         91.33         2.07 o                         
  -7   3   8          2.87          3.58         0.70 o                         
  -6   3   8          0.19         -0.40         0.46 o                         
  -5   3   8          1.96          1.80         0.38 o                         
  -4   3   8          0.90          0.88         0.25 o                         
  -3   3   8         34.69         36.04         0.70 o                         
  -2   3   8         21.09         19.04         0.57 o                         
  -1   3   8         60.65         60.53         0.87 o                         
   0   3   8          2.51          2.29         0.26 o                         
   1   3   8        197.67        192.40         1.94 o                         
   2   3   8          2.56          1.53         0.31 o                         
   3   3   8         16.82         18.61         0.66 o                         
   4   3   8        113.40        114.24         1.97 o                         
   5   3   8          0.85          0.00         0.44 o                         
   6   3   8          0.97          0.09         0.61 o                         
  -7   4   8          8.82         11.04         1.24 o                         
  -6   4   8         13.99         13.10         0.98 o                         
  -5   4   8          0.61          0.25         0.45 o                         
  -4   4   8          0.32          0.64         0.28 o                         
  -3   4   8        452.96        466.43         4.87 o                         
  -2   4   8        563.89        564.68         5.45 o                         
  -1   4   8          1.88          2.15         0.32 o                         
   0   4   8         48.99         46.63         0.80 o                         
   1   4   8          5.68          9.03         0.53 o                         
   2   4   8         22.14         23.26         0.62 o                         
   3   4   8         22.58         24.58         0.86 o                         
   4   4   8          2.17          2.71         0.63 o                         
   5   4   8         29.03         29.54         1.08 o                         
  -6   5   8          1.73          0.72         0.57 o                         
  -5   5   8         12.43         13.03         1.00 o                         
  -4   5   8         42.92         38.13         1.18 o                         
  -3   5   8          9.45         10.46         0.64 o                         
  -2   5   8         38.39         38.21         0.92 o                         
  -1   5   8         10.92         11.27         0.57 o                         
   0   5   8         90.75         85.70         1.36 o                         
   1   5   8         24.78         20.34         0.75 o                         
   2   5   8         54.80         58.00         1.06 o                         
   3   5   8         14.93         14.35         0.69 o                         
   4   5   8         64.66         71.90         2.04 o                         
   5   5   8          1.94          0.98         0.66 o                         
  -6   6   8          1.91          1.54         1.27 o                         
  -5   6   8          1.87          2.00         0.67 o                         
  -4   6   8         18.98         17.04         1.07 o                         
  -3   6   8          5.14          4.24         0.53 o                         
  -2   6   8         13.04         15.40         0.77 o                         
  -1   6   8         19.28         18.97         0.73 o                         
   0   6   8         98.26         93.16         1.54 o                         
   1   6   8         29.46         36.89         1.06 o                         
   2   6   8         27.19         26.16         0.95 o                         
   3   6   8          4.59          3.61         0.66 o                         
   4   6   8          0.01         -0.47         0.58 o                         
  -6   7   8          5.10          5.10         2.06 o                         
  -5   7   8          3.15          2.91         0.93 o                         
  -4   7   8          0.23         -0.19         0.63 o                         
  -3   7   8          0.00         -0.36         0.36 o                         
  -2   7   8          0.27         -0.07         0.40 o                         
  -1   7   8          0.41          0.36         0.41 o                         
   0   7   8          7.47          7.57         0.55 o                         
   1   7   8         56.05         53.96         1.45 o                         
   2   7   8          2.43          1.89         0.71 o                         
   3   7   8         66.51         77.61         2.41 o                         
   4   7   8         32.50         34.24         1.82 o                         
  -5   8   8          5.57          6.04         0.95 o                         
  -4   8   8          0.08         -0.35         0.62 o                         
  -3   8   8          4.67          4.87         0.66 o                         
  -2   8   8         28.43         28.27         1.09 o                         
  -1   8   8          7.66          7.09         0.63 o                         
   0   8   8          1.77          1.18         0.59 o                         
   1   8   8         23.46         18.28         1.02 o                         
   2   8   8          9.48          7.67         1.04 o                         
   3   8   8         10.90         10.86         1.25 o                         
  -4   9   8          0.04         -0.47         1.12 o                         
  -3   9   8          1.01         -0.28         0.41 o                         
  -2   9   8          0.71          1.70         0.58 o                         
  -1   9   8          4.27          3.34         0.72 o                         
   0   9   8         43.85         54.27         2.28 o                         
   1   9   8          0.02         -0.46         0.68 o                         
   2   9   8         23.54         24.95         1.65 o                         
  -3  10   8          2.32          1.58         0.54 o                         
  -2  10   8          8.95          8.27         1.12 o                         
  -1  10   8         56.27         64.97         2.02 o                         
   0  10   8          9.17          9.60         1.10 o                         
   1  10   8          1.08          1.33         0.83 o                         
  -2 -14   9          0.89          1.41         0.68 o                         
  -1 -14   9          1.22          0.29         0.64 o                         
   0 -14   9          1.78          1.49         0.81 o                         
   1 -14   9          0.66         -0.49         0.75 o                         
   2 -14   9         36.96         37.83         2.00 o                         
   3 -14   9          1.31          1.54         0.89 o                         
  -3 -13   9         48.54         51.25         2.13 o                         
  -2 -13   9          0.63         -0.14         0.58 o                         
  -1 -13   9          7.11          5.92         0.73 o                         
   0 -13   9         32.86         35.73         1.32 o                         
   1 -13   9         35.42         35.18         1.45 o                         
   2 -13   9         36.11         39.41         2.11 o                         
   3 -13   9          2.35          3.61         0.94 o                         
   4 -13   9          0.08          0.84         0.79 o                         
  -4 -12   9         17.53         20.21         1.54 o                         
  -3 -12   9         43.98         49.02         1.53 o                         
  -2 -12   9          5.07          6.21         0.83 o                         
  -1 -12   9          4.70          2.70         0.66 o                         
   0 -12   9          2.66          2.15         0.52 o                         
   1 -12   9         10.10          9.12         0.88 o                         
   2 -12   9         16.90         17.91         1.08 o                         
   3 -12   9         49.46         49.38         2.47 o                         
   4 -12   9          0.22         -0.75         0.75 o                         
   5 -12   9          4.11          2.97         0.84 o                         
  -4 -11   9          0.18         -0.63         0.66 o                         
  -3 -11   9          5.07          6.62         0.66 o                         
  -2 -11   9          9.47         10.44         0.72 o                         
  -1 -11   9          0.04         -0.45         0.46 o                         
   0 -11   9         33.39         30.98         1.11 o                         
   1 -11   9         24.51         22.00         0.99 o                         
   2 -11   9          1.13          1.12         0.53 o                         
   3 -11   9          6.10          6.09         0.69 o                         
   4 -11   9         34.40         36.23         2.06 o                         
   5 -11   9          6.35          7.54         0.86 o                         
  -5 -10   9          7.45          8.43         1.01 o                         
  -4 -10   9          7.31          6.60         0.78 o                         
  -3 -10   9          1.35          0.77         0.44 o                         
  -2 -10   9          1.76          2.61         0.48 o                         
  -1 -10   9          0.00          0.16         0.39 o                         
   0 -10   9         42.22         35.79         1.08 o                         
   1 -10   9          9.05          9.12         0.69 o                         
   2 -10   9        136.40        131.84         2.18 o                         
   3 -10   9         10.28         10.72         0.77 o                         
   4 -10   9         67.65         74.97         1.63 o                         
   5 -10   9          0.36          0.37         0.59 o                         
   6 -10   9          2.32          1.05         0.65 o                         
  -5  -9   9          9.13          7.76         0.92 o                         
  -4  -9   9         11.95         12.40         0.81 o                         
  -3  -9   9          0.13          0.32         0.38 o                         
  -2  -9   9          0.01         -0.34         0.34 o                         
  -1  -9   9         71.20         82.91         1.37 o                         
   0  -9   9         52.49         39.78         1.10 o                         
   1  -9   9        142.81        140.60         2.15 o                         
   2  -9   9         12.05         12.43         0.76 o                         
   3  -9   9         59.79         56.87         1.83 o                         
   4  -9   9          4.43          4.48         0.55 o                         
   5  -9   9         11.82         11.81         0.83 o                         
   6  -9   9         10.59         12.04         0.92 o                         
  -6  -8   9          2.58          1.82         0.76 o                         
  -5  -8   9         14.45         13.41         1.41 o                         
  -4  -8   9          4.60          5.03         0.86 o                         
  -3  -8   9          0.33         -0.02         0.31 o                         
  -2  -8   9         54.03         58.35         1.10 o                         
  -1  -8   9         37.90         35.15         0.91 o                         
   0  -8   9          0.43         -0.29         0.29 o                         
   1  -8   9         48.20         45.64         1.06 o                         
   2  -8   9        149.66        140.01         2.13 o                         
   3  -8   9        240.04        237.59         2.82 o                         
   4  -8   9         43.86         42.11         1.17 o                         
   5  -8   9          0.00          0.29         0.39 o                         
   6  -8   9         15.57         20.86         1.28 o                         
  -6  -7   9          0.09          0.28         0.81 o                         
  -5  -7   9          0.14         -0.04         0.60 o                         
  -4  -7   9          8.75          7.83         0.69 o                         
  -3  -7   9          5.50          5.14         0.43 o                         
  -2  -7   9         83.53         83.81         1.23 o                         
  -1  -7   9          3.78          4.45         0.32 o                         
   0  -7   9        117.53        119.01         1.61 o                         
   1  -7   9          6.73          7.93         0.43 o                         
   2  -7   9         37.72         36.16         0.87 o                         
   3  -7   9        298.19        283.60         3.36 o                         
   4  -7   9         95.79         92.14         1.72 o                         
   5  -7   9         34.38         40.61         1.11 o                         
   6  -7   9         69.74         76.07         1.90 o                         
  -6  -6   9          8.32          7.49         0.79 o                         
  -5  -6   9          4.32          3.30         0.54 o                         
  -4  -6   9          0.13         -0.03         0.33 o                         
  -3  -6   9         49.73         47.14         0.88 o                         
  -2  -6   9         17.94         16.31         0.55 o                         
  -1  -6   9          6.30          5.46         0.38 o                         
   0  -6   9         62.68         61.38         0.96 o                         
   1  -6   9        129.96        125.48         1.42 o                         
   2  -6   9         24.34         22.85         0.64 o                         
   3  -6   9         99.85         94.87         1.32 o                         
   4  -6   9         78.66         71.12         1.34 o                         
   5  -6   9         24.43         26.43         0.97 o                         
   6  -6   9         30.83         30.38         1.32 o                         
  -7  -5   9          1.35          0.59         0.61 o                         
  -6  -5   9          0.06         -0.47         0.47 o                         
  -5  -5   9          0.08         -0.30         0.30 o                         
  -4  -5   9         38.41         37.14         0.89 o                         
  -3  -5   9        766.72        735.70         6.39 o                         
  -2  -5   9        125.13        119.61         1.46 o                         
  -1  -5   9         11.81         10.91         0.40 o                         
   0  -5   9        109.54        103.05         1.34 o                         
   1  -5   9         18.66         15.76         0.39 o                         
   2  -5   9        100.16         97.45         1.20 o                         
   3  -5   9         74.71         68.67         1.31 o                         
   4  -5   9          6.70          6.67         0.51 o                         
   5  -5   9         23.02         24.49         1.20 o                         
   6  -5   9          7.79          6.28         0.88 o                         
   7  -5   9         16.87         19.44         1.42 o                         
  -7  -4   9          1.56          1.69         0.51 o                         
  -6  -4   9         15.33         15.79         0.66 o                         
  -5  -4   9          3.12          4.05         0.39 o                         
  -4  -4   9         34.81         36.84         0.89 o                         
  -3  -4   9         86.34         85.28         0.96 o                         
  -2  -4   9         25.27         26.98         0.55 o                         
  -1  -4   9          5.72          4.80         0.26 o                         
   0  -4   9          9.34         10.14         0.41 o                         
   1  -4   9         47.99         55.28         0.78 o                         
   2  -4   9         10.85         12.55         0.58 o                         
   3  -4   9        253.13        235.22         2.43 o                         
   4  -4   9         37.99         28.11         1.15 o                         
   5  -4   9          4.97          5.89         0.67 o                         
   6  -4   9         11.42         10.70         1.06 o                         
   7  -4   9          1.59          1.44         0.71 o                         
  -7  -3   9          5.08          3.85         0.86 o                         
  -6  -3   9          2.82          2.42         0.30 o                         
  -5  -3   9          5.10          5.03         0.37 o                         
  -4  -3   9          0.04         -0.25         0.25 o                         
  -3  -3   9        107.75        107.25         1.13 o                         
  -2  -3   9        114.50        112.22         1.34 o                         
  -1  -3   9          0.15          0.12         0.15 o                         
   0  -3   9        325.52        310.97         2.80 o                         
   1  -3   9          5.14          4.14         0.24 o                         
   2  -3   9         47.69         43.22         0.82 o                         
   3  -3   9         50.66         50.97         1.07 o                         
   4  -3   9         22.16         14.97         0.69 o                         
   5  -3   9          5.63          4.94         0.69 o                         
   6  -3   9          0.76         -0.50         0.57 o                         
   7  -3   9         36.41         37.47         1.78 o                         
  -7  -2   9         11.83         12.85         1.08 o                         
  -6  -2   9          2.09          2.10         0.56 o                         
  -5  -2   9          8.57          6.78         0.41 o                         
  -4  -2   9          0.16         -0.24         0.24 o                         
  -3  -2   9         11.20          8.82         0.30 o                         
  -2  -2   9         21.12         22.78         0.47 o                         
  -1  -2   9         31.74         24.28         0.45 o                         
   0  -2   9        139.53        150.74         1.62 o                         
   1  -2   9         22.48         23.86         0.55 o                         
   2  -2   9         91.56         93.70         1.46 o                         
   3  -2   9        106.43         99.69         1.61 o                         
   4  -2   9        521.19        500.64         6.11 o                         
   5  -2   9         19.61         20.63         1.31 o                         
   6  -2   9          0.02         -0.14         0.63 o                         
   7  -2   9         18.66         18.79         1.40 o                         
  -7  -1   9          2.41          2.67         0.65 o                         
  -6  -1   9          7.01          9.74         0.84 o                         
  -5  -1   9         55.62         54.99         1.39 o                         
  -4  -1   9         39.83         38.97         0.94 o                         
  -3  -1   9         17.68         16.86         0.29 o                         
  -2  -1   9         23.04         22.15         0.50 o                         
  -1  -1   9        108.62        116.92         1.17 o                         
   0  -1   9          0.26         -0.13         0.13 o                         
   1  -1   9        144.00        149.41         1.74 o                         
   2  -1   9         24.22         23.43         0.73 o                         
   3  -1   9         68.14         63.44         1.25 o                         
   4  -1   9          3.20          3.05         0.47 o                         
   5  -1   9         31.71         31.58         1.35 o                         
   6  -1   9         11.45         14.78         1.23 o                         
  -7   0   9          0.13          0.74         0.71 o                         
  -6   0   9          0.04          0.24         0.49 o                         
  -5   0   9          6.77          9.33         0.39 o                         
  -4   0   9         17.14         16.87         0.59 o                         
  -3   0   9          0.22          0.06         0.15 o                         
  -2   0   9          7.65          9.12         0.34 o                         
  -1   0   9        126.69        126.64         1.38 o                         
   0   0   9        287.40        280.49         2.55 o                         
   1   0   9        136.69        128.39         1.57 o                         
   2   0   9        381.18        366.83         3.90 o                         
   3   0   9          3.83          3.44         0.43 o                         
   4   0   9          6.40          5.57         0.56 o                         
   5   0   9         42.53         39.19         1.60 o                         
   6   0   9         38.81         43.58         1.99 o                         
  -7   1   9          0.71          0.73         1.33 o                         
  -6   1   9          1.17          1.57         0.37 o                         
  -5   1   9          0.17          0.61         0.31 o                         
  -4   1   9          0.27         -0.19         0.23 o                         
  -3   1   9         72.90         67.88         1.00 o                         
  -2   1   9         89.93         87.51         1.04 o                         
  -1   1   9        215.75        221.41         2.24 o                         
   0   1   9          9.05          8.09         0.41 o                         
   1   1   9          0.05          0.07         0.21 o                         
   2   1   9        247.07        240.26         3.05 o                         
   3   1   9        243.30        240.62         3.16 o                         
   4   1   9         56.72         60.56         1.44 o                         
   5   1   9         15.61         15.95         0.97 o                         
   6   1   9         32.24         35.65         1.74 o                         
  -7   2   9          1.48          1.25         1.22 o                         
  -6   2   9         12.83         13.62         0.65 o                         
  -5   2   9          2.25          1.92         0.33 o                         
  -4   2   9         16.22         17.68         0.72 o                         
  -3   2   9          0.09         -0.15         0.20 o                         
  -2   2   9          0.16         -0.19         0.19 o                         
  -1   2   9         37.32         31.93         0.65 o                         
   0   2   9         18.08         16.82         0.77 o                         
   1   2   9        170.16        162.98         1.65 o                         
   2   2   9        191.79        197.53         2.37 o                         
   3   2   9          6.58          8.98         0.56 o                         
   4   2   9        135.06        134.75         2.21 o                         
   5   2   9          6.89          6.38         0.83 o                         
   6   2   9         17.19         18.27         1.13 o                         
  -7   3   9          0.48         -0.32         0.55 o                         
  -6   3   9          2.19          3.39         0.62 o                         
  -5   3   9          1.91          2.48         0.48 o                         
  -4   3   9         31.87         32.38         0.93 o                         
  -3   3   9         11.14         10.82         0.62 o                         
  -2   3   9         16.95         16.93         0.63 o                         
  -1   3   9         50.46         48.17         0.89 o                         
   0   3   9          7.65          5.53         0.41 o                         
   1   3   9        160.26        156.05         1.73 o                         
   2   3   9         21.43         19.96         0.74 o                         
   3   3   9          4.49          4.70         0.43 o                         
   4   3   9         34.61         34.08         1.13 o                         
   5   3   9          1.67         -0.64         0.64 o                         
  -6   4   9         10.75          9.88         0.90 o                         
  -5   4   9         10.16         10.81         0.85 o                         
  -4   4   9         40.90         42.62         1.44 o                         
  -3   4   9          6.84          8.16         0.53 o                         
  -2   4   9         28.05         28.67         0.81 o                         
  -1   4   9          2.09          2.11         0.35 o                         
   0   4   9         77.89         75.29         1.17 o                         
   1   4   9          1.13          0.65         0.30 o                         
   2   4   9         23.39         25.56         0.78 o                         
   3   4   9         34.16         32.11         1.11 o                         
   4   4   9         46.02         51.11         1.59 o                         
   5   4   9          4.55          3.08         0.79 o                         
  -6   5   9          9.69          9.31         0.92 o                         
  -5   5   9          5.75          6.55         0.81 o                         
  -4   5   9          1.92          2.18         0.65 o                         
  -3   5   9        326.64        317.48         3.94 o                         
  -2   5   9          3.38          1.93         0.39 o                         
  -1   5   9          0.01         -0.30         0.30 o                         
   0   5   9          0.42          0.98         0.36 o                         
   1   5   9          0.43         -0.18         0.31 o                         
   2   5   9         97.65         98.36         1.58 o                         
   3   5   9         25.81         25.40         1.18 o                         
   4   5   9          7.87          8.39         0.83 o                         
   5   5   9          1.02         -0.49         0.71 o                         
  -6   6   9          0.07         -0.66         0.66 o                         
  -5   6   9          3.81          3.21         0.78 o                         
  -4   6   9          0.83         -0.31         0.54 o                         
  -3   6   9          2.06          2.23         0.48 o                         
  -2   6   9          4.51          4.14         0.52 o                         
  -1   6   9         13.14         12.50         0.65 o                         
   0   6   9         45.79         42.62         1.17 o                         
   1   6   9         26.88         27.57         1.07 o                         
   2   6   9          2.90          3.44         0.79 o                         
   3   6   9         24.78         22.46         1.17 o                         
   4   6   9         17.18         17.52         1.21 o                         
  -5   7   9          1.76          1.27         0.71 o                         
  -4   7   9          3.70          3.94         0.76 o                         
  -3   7   9          8.49         10.30         0.78 o                         
  -2   7   9         29.30         27.63         1.06 o                         
  -1   7   9         10.39         10.35         0.71 o                         
   0   7   9          2.33          1.35         0.49 o                         
   1   7   9         29.77         29.62         1.24 o                         
   2   7   9          0.34         -0.69         0.69 o                         
   3   7   9         36.58         45.45         2.00 o                         
  -4   8   9         12.89         12.69         1.22 o                         
  -3   8   9          0.01          0.05         0.49 o                         
  -2   8   9          1.66          1.79         0.56 o                         
  -1   8   9          4.79          7.45         0.71 o                         
   0   8   9         45.94         48.62         1.55 o                         
   1   8   9          0.24         -0.52         0.58 o                         
   2   8   9         35.48         36.38         1.89 o                         
  -3   9   9         10.48         10.52         0.75 o                         
  -2   9   9          5.96          6.96         0.72 o                         
  -1   9   9         19.31         20.98         1.30 o                         
   0   9   9          5.81          8.28         0.85 o                         
   1   9   9          0.46         -0.30         0.76 o                         
  -1 -14  10         10.57         14.55         1.14 o                         
   0 -14  10          1.09          0.27         0.60 o                         
   1 -14  10          3.01          4.46         1.06 o                         
   2 -14  10          3.13          2.17         1.16 o                         
  -3 -13  10          7.89          9.41         0.92 o                         
  -2 -13  10          2.30          3.37         0.70 o                         
  -1 -13  10          0.03         -0.16         0.59 o                         
   0 -13  10          3.73          4.27         0.68 o                         
   1 -13  10         13.94         18.89         1.17 o                         
   2 -13  10          3.94          6.07         1.05 o                         
   3 -13  10         19.59         21.57         1.57 o                         
   4 -13  10          0.01          0.28         1.06 o                         
  -3 -12  10          0.40         -0.49         0.57 o                         
  -2 -12  10         38.16         37.89         1.39 o                         
  -1 -12  10          8.19          8.46         0.85 o                         
   0 -12  10          0.31         -0.06         0.49 o                         
   1 -12  10         18.66         20.22         1.07 o                         
   2 -12  10          0.47          1.57         0.57 o                         
   3 -12  10          2.53          1.58         0.77 o                         
   4 -12  10         19.82         22.52         1.51 o                         
  -4 -11  10          7.56          8.41         1.15 o                         
  -3 -11  10          4.35          4.07         0.66 o                         
  -2 -11  10          0.06         -0.48         0.48 o                         
  -1 -11  10          1.18          1.04         0.49 o                         
   0 -11  10         22.46         23.63         1.09 o                         
   1 -11  10         12.38         12.12         0.82 o                         
   2 -11  10         25.09         24.32         1.11 o                         
   3 -11  10          0.30          0.09         0.52 o                         
   4 -11  10         28.69         29.88         1.48 o                         
   5 -11  10          1.15          0.05         0.67 o                         
  -5 -10  10         25.15         24.60         1.42 o                         
  -4 -10  10          5.47          8.19         1.06 o                         
  -3 -10  10          1.56          0.68         0.51 o                         
  -2 -10  10          5.63          6.45         0.60 o                         
  -1 -10  10         20.04         19.12         1.08 o                         
   0 -10  10          2.18          0.63         0.49 o                         
   1 -10  10         18.75         21.10         1.01 o                         
   2 -10  10         27.32         30.23         1.19 o                         
   3 -10  10          5.86          6.15         0.71 o                         
   4 -10  10          0.24         -0.09         0.50 o                         
   5 -10  10          0.00         -0.54         0.60 o                         
  -5  -9  10          0.38          0.52         0.68 o                         
  -4  -9  10          2.50          2.42         1.40 o                         
  -3  -9  10          4.79          4.06         0.50 o                         
  -2  -9  10          5.58          6.48         0.52 o                         
  -1  -9  10        253.29        233.17         3.08 o                         
   0  -9  10         21.85         17.39         0.88 o                         
   1  -9  10         47.68         50.92         1.31 o                         
   2  -9  10        150.35        155.89         2.41 o                         
   3  -9  10         12.36         13.17         0.73 o                         
   4  -9  10         35.45         35.64         1.21 o                         
   5  -9  10          1.92          2.69         0.58 o                         
   6  -9  10         43.26         45.77         2.42 o                         
  -6  -8  10          0.34          0.56         0.77 o                         
  -5  -8  10          0.31         -0.32         0.58 o                         
  -4  -8  10          4.29          6.09         0.71 o                         
  -3  -8  10          0.68          0.27         0.30 o                         
  -2  -8  10         15.02         17.23         0.67 o                         
  -1  -8  10         18.58         13.43         0.68 o                         
   0  -8  10        115.98        106.68         1.89 o                         
   1  -8  10          0.23          0.20         0.34 o                         
   2  -8  10        202.88        196.82         2.45 o                         
   3  -8  10         32.90         34.19         1.02 o                         
   4  -8  10         13.93         13.70         0.79 o                         
   5  -8  10         73.40         77.31         1.73 o                         
   6  -8  10          1.63          1.91         0.54 o                         
  -6  -7  10          3.32          2.92         0.74 o                         
  -5  -7  10          1.60          0.54         0.52 o                         
  -4  -7  10         12.65         10.77         0.74 o                         
  -3  -7  10         14.39         13.22         0.59 o                         
  -2  -7  10          0.41          0.35         0.27 o                         
  -1  -7  10         12.82         13.31         0.68 o                         
   0  -7  10        145.30        136.75         1.87 o                         
   1  -7  10          0.00         -0.26         0.26 o                         
   2  -7  10        682.91        676.28         6.18 o                         
   3  -7  10         40.85         43.83         0.85 o                         
   4  -7  10         32.30         33.49         1.02 o                         
   5  -7  10          2.21          1.90         0.45 o                         
   6  -7  10         12.42         14.51         0.94 o                         
  -6  -6  10          7.67          9.35         0.89 o                         
  -5  -6  10          0.52         -0.53         0.57 o                         
  -4  -6  10          0.22         -0.36         0.43 o                         
  -3  -6  10          9.89         12.47         0.69 o                         
  -2  -6  10         56.79         51.47         0.90 o                         
  -1  -6  10        175.12        170.55         1.90 o                         
   0  -6  10          0.43          0.32         0.22 o                         
   1  -6  10         91.21         96.85         1.12 o                         
   2  -6  10        149.10        139.16         1.69 o                         
   3  -6  10          4.99          4.11         0.37 o                         
   4  -6  10          3.39          3.49         0.50 o                         
   5  -6  10          0.67          1.01         0.52 o                         
   6  -6  10          9.85          8.32         0.92 o                         
  -6  -5  10          6.09          5.62         0.63 o                         
  -5  -5  10          2.14          2.07         0.40 o                         
  -4  -5  10         61.06         59.47         1.52 o                         
  -3  -5  10         13.10         13.58         0.48 o                         
  -2  -5  10        237.85        227.76         2.17 o                         
  -1  -5  10        199.60        193.53         1.95 o                         
   0  -5  10         57.92         54.53         0.89 o                         
   1  -5  10         54.61         53.59         0.85 o                         
   2  -5  10          5.91          5.81         0.34 o                         
   3  -5  10        185.22        168.21         1.94 o                         
   4  -5  10          0.82         -0.20         0.44 o                         
   5  -5  10          4.52          4.01         0.65 o                         
   6  -5  10          0.25         -0.52         0.52 o                         
  -7  -4  10          0.30          0.50         0.43 o                         
  -6  -4  10          0.15          0.03         0.51 o                         
  -5  -4  10          2.50          2.39         0.36 o                         
  -4  -4  10         32.04         30.18         0.92 o                         
  -3  -4  10        677.68        657.67         6.11 o                         
  -2  -4  10          5.08          6.07         0.30 o                         
  -1  -4  10         30.32         30.12         0.58 o                         
   0  -4  10        118.80        125.23         1.55 o                         
   1  -4  10        200.96        200.30         1.92 o                         
   2  -4  10        232.71        233.99         2.42 o                         
   3  -4  10         39.35         37.89         0.96 o                         
   4  -4  10          0.18          0.05         0.42 o                         
   5  -4  10         56.26         54.38         1.66 o                         
   6  -4  10          0.34         -0.23         0.71 o                         
  -7  -3  10         18.25         20.16         1.23 o                         
  -6  -3  10          0.60          1.45         0.62 o                         
  -5  -3  10          7.80          7.58         0.46 o                         
  -4  -3  10          0.75          0.36         0.27 o                         
  -3  -3  10          0.40         -0.47         0.52 o                         
  -2  -3  10          1.62          1.22         0.24 o                         
  -1  -3  10         20.46         21.05         0.54 o                         
   0  -3  10        231.69        233.23         2.50 o                         
   1  -3  10         77.61         71.93         0.99 o                         
   2  -3  10        205.15        201.17         2.38 o                         
   3  -3  10          1.57          0.43         0.31 o                         
   4  -3  10         27.13         32.11         1.03 o                         
   5  -3  10         10.44         12.60         0.95 o                         
   6  -3  10          0.18         -0.59         0.59 o                         
  -7  -2  10          4.03          4.09         0.96 o                         
  -6  -2  10          3.36          4.32         0.60 o                         
  -5  -2  10         21.59         20.82         0.85 o                         
  -4  -2  10         47.36         42.71         0.90 o                         
  -3  -2  10         19.26         19.47         0.80 o                         
  -2  -2  10         10.75         10.24         0.41 o                         
  -1  -2  10         20.52         19.30         0.43 o                         
   0  -2  10         11.33         11.08         0.45 o                         
   1  -2  10         37.80         34.60         0.70 o                         
   2  -2  10        252.93        244.07         3.03 o                         
   3  -2  10        110.08        101.71         1.94 o                         
   4  -2  10         11.68         10.00         0.67 o                         
   5  -2  10          1.16          2.12         0.60 o                         
   6  -2  10          8.33          5.30         0.91 o                         
  -7  -1  10          0.45         -0.58         0.58 o                         
  -6  -1  10          2.69          3.25         0.81 o                         
  -5  -1  10         21.16         15.43         0.66 o                         
  -4  -1  10         45.71         42.18         0.93 o                         
  -3  -1  10          9.34          7.61         0.29 o                         
  -2  -1  10          0.67          0.86         0.26 o                         
  -1  -1  10        137.59        136.95         1.44 o                         
   0  -1  10         90.62        101.33         1.17 o                         
   1  -1  10         28.73         26.25         0.69 o                         
   2  -1  10        404.35        385.94         4.45 o                         
   3  -1  10          8.27          7.58         0.53 o                         
   4  -1  10          6.46          6.52         0.80 o                         
   5  -1  10          0.01          0.02         0.53 o                         
   6  -1  10         88.59         97.34         2.75 o                         
  -7   0  10          1.48          1.08         0.91 o                         
  -6   0  10          0.00          0.49         0.61 o                         
  -5   0  10          7.16          8.41         0.47 o                         
  -4   0  10         10.52          9.57         0.53 o                         
  -3   0  10         12.45         11.81         0.51 o                         
  -2   0  10        318.53        313.53         2.95 o                         
  -1   0  10          1.61          2.71         0.33 o                         
   0   0  10        225.89        228.72         2.31 o                         
   1   0  10         17.08         17.41         0.56 o                         
   2   0  10         23.19         22.88         0.83 o                         
   3   0  10        168.33        174.90         2.52 o                         
   4   0  10         21.16         22.31         0.95 o                         
   5   0  10         29.66         30.95         2.93 o                         
   6   0  10          1.45          2.77         0.82 o                         
  -7   1  10          4.30          4.41         1.06 o                         
  -6   1  10          1.37          1.18         0.55 o                         
  -5   1  10          0.40          0.48         0.37 o                         
  -4   1  10          5.85          5.41         0.44 o                         
  -3   1  10          0.04         -0.09         0.21 o                         
  -2   1  10         34.88         35.36         0.73 o                         
  -1   1  10          2.72          4.84         0.62 o                         
   0   1  10        223.85        222.17         2.38 o                         
   1   1  10          2.03          2.64         0.40 o                         
   2   1  10         13.57         11.35         0.65 o                         
   3   1  10        102.41         95.10         1.72 o                         
   4   1  10          7.72          6.27         0.65 o                         
   5   1  10         12.82         13.42         0.95 o                         
   6   1  10         12.56         14.63         2.43 o                         
  -7   2  10          1.47          2.81         1.26 o                         
  -6   2  10          1.23          2.11         0.44 o                         
  -5   2  10          5.34          6.63         0.52 o                         
  -4   2  10          0.49         -0.03         0.33 o                         
  -3   2  10          3.08          2.55         0.31 o                         
  -2   2  10          4.81          3.99         0.36 o                         
  -1   2  10         15.92         15.45         0.68 o                         
   0   2  10         29.74         28.80         0.73 o                         
   1   2  10        343.52        335.62         3.40 o                         
   2   2  10        328.53        313.13         3.43 o                         
   3   2  10         50.81         47.53         1.10 o                         
   4   2  10          4.60          4.57         0.60 o                         
   5   2  10         13.04         17.16         1.66 o                         
  -6   3  10          0.59          0.40         0.57 o                         
  -5   3  10          7.50          8.33         0.99 o                         
  -4   3  10         17.44         17.51         0.90 o                         
  -3   3  10         95.18        100.78         2.02 o                         
  -2   3  10         27.24         28.77         1.04 o                         
  -1   3  10          0.02         -0.08         0.30 o                         
   0   3  10         60.82         53.75         1.03 o                         
   1   3  10          2.53          0.43         0.35 o                         
   2   3  10         23.68         22.83         0.83 o                         
   3   3  10        227.83        235.29         3.29 o                         
   4   3  10          4.11          2.25         0.60 o                         
   5   3  10          1.10          0.52         0.71 o                         
  -6   4  10         10.27         10.09         0.99 o                         
  -5   4  10          4.28          4.42         0.72 o                         
  -4   4  10         22.30         22.71         1.22 o                         
  -3   4  10        230.33        227.45         2.80 o                         
  -2   4  10          7.54          7.91         0.53 o                         
  -1   4  10         32.97         35.25         0.97 o                         
   0   4  10          0.71          0.84         0.32 o                         
   1   4  10         20.59         20.62         0.83 o                         
   2   4  10         18.38         18.29         0.72 o                         
   3   4  10         57.93         53.25         1.42 o                         
   4   4  10         46.70         42.20         1.54 o                         
   5   4  10          0.39         -0.75         0.75 o                         
  -6   5  10          0.76          0.40         0.68 o                         
  -5   5  10          3.25          3.84         0.74 o                         
  -4   5  10          0.02         -0.45         0.53 o                         
  -3   5  10         30.44         32.75         1.07 o                         
  -2   5  10         20.12         19.83         0.79 o                         
  -1   5  10          0.01          0.27         0.37 o                         
   0   5  10         22.56         24.10         0.87 o                         
   1   5  10          7.88          8.28         0.56 o                         
   2   5  10         41.98         46.19         1.11 o                         
   3   5  10          4.86          6.25         0.77 o                         
   4   5  10          4.60          3.56         0.74 o                         
  -5   6  10          0.03          0.54         0.68 o                         
  -4   6  10          0.00         -0.58         0.59 o                         
  -3   6  10         21.08         22.41         0.98 o                         
  -2   6  10         37.42         38.61         1.15 o                         
  -1   6  10         21.05         18.70         0.83 o                         
   0   6  10          0.06          0.45         0.39 o                         
   1   6  10          3.44          4.37         0.65 o                         
   2   6  10         41.78         44.73         1.83 o                         
   3   6  10         11.10         11.39         1.04 o                         
  -4   7  10         12.94         14.56         1.14 o                         
  -3   7  10          5.88          6.77         0.68 o                         
  -2   7  10          0.08         -0.45         0.45 o                         
  -1   7  10          8.62          9.79         0.74 o                         
   0   7  10         29.74         28.38         1.60 o                         
   1   7  10          0.30          0.98         0.61 o                         
   2   7  10          7.44          7.90         1.11 o                         
   3   7  10         19.21         24.93         1.68 o                         
  -3   8  10         14.76         15.59         1.06 o                         
  -2   8  10         13.23         12.61         0.87 o                         
  -1   8  10          0.01          0.95         0.60 o                         
   0   8  10         18.27         16.13         1.15 o                         
   1   8  10          1.04          0.78         0.78 o                         
  -2   9  10          1.79          1.12         0.75 o                         
  -1   9  10         13.40         14.80         1.15 o                         
  -1 -14  11         13.92         14.74         1.09 o                         
   0 -14  11          5.91          6.34         0.96 o                         
   1 -14  11          9.32         10.73         1.21 o                         
   2 -14  11          0.02          0.60         0.84 o                         
  -2 -13  11          3.19          5.30         0.82 o                         
  -1 -13  11          0.05         -0.23         0.53 o                         
   0 -13  11         20.86         18.70         1.19 o                         
   1 -13  11         11.66         15.15         1.12 o                         
   2 -13  11          8.08         11.08         1.20 o                         
   3 -13  11          7.43          7.36         1.10 o                         
  -3 -12  11          0.00         -0.14         0.56 o                         
  -2 -12  11          1.23          1.87         0.62 o                         
  -1 -12  11          0.00         -0.54         0.54 o                         
   0 -12  11         10.69         11.53         0.95 o                         
   1 -12  11         11.88         13.95         0.95 o                         
   2 -12  11         23.83         28.18         1.54 o                         
   3 -12  11         16.55         18.91         1.49 o                         
   4 -12  11          0.02         -0.75         0.75 o                         
  -4 -11  11          0.01         -0.73         0.73 o                         
  -3 -11  11          8.26          9.67         0.83 o                         
  -2 -11  11         25.01         27.15         1.21 o                         
  -1 -11  11          2.63          2.73         0.65 o                         
   0 -11  11         29.88         30.45         1.22 o                         
   1 -11  11          1.31          0.65         0.49 o                         
   2 -11  11         66.09         71.06         1.83 o                         
   3 -11  11          0.01         -0.25         0.45 o                         
   4 -11  11          0.88          2.01         0.74 o                         
   5 -11  11          6.07          6.31         0.92 o                         
  -5 -10  11          4.43          3.04         0.98 o                         
  -4 -10  11          6.05          4.69         1.00 o                         
  -3 -10  11          0.06          0.21         0.49 o                         
  -2 -10  11          9.55          9.21         0.67 o                         
  -1 -10  11          7.81          8.77         0.65 o                         
   0 -10  11          4.02          4.55         0.69 o                         
   1 -10  11         52.93         52.48         1.40 o                         
   2 -10  11        113.19        113.82         3.10 o                         
   3 -10  11          0.82          0.44         0.47 o                         
   4 -10  11          0.94          0.65         0.64 o                         
   5 -10  11         57.23         64.18         2.19 o                         
  -5  -9  11         10.36         10.29         1.11 o                         
  -4  -9  11          0.61          0.39         0.71 o                         
  -3  -9  11          1.64          1.93         0.44 o                         
  -2  -9  11        125.79        133.35         2.11 o                         
  -1  -9  11         12.82         11.57         0.71 o                         
   0  -9  11         23.56         22.27         0.97 o                         
   1  -9  11          1.93          1.87         0.48 o                         
   2  -9  11         53.73         51.22         1.22 o                         
   3  -9  11         72.41         76.64         1.64 o                         
   4  -9  11          9.37          9.01         0.81 o                         
   5  -9  11         42.70         47.20         1.54 o                         
  -5  -8  11          1.03          0.56         1.16 o                         
  -4  -8  11          0.26          0.68         0.50 o                         
  -3  -8  11          0.26          0.60         0.37 o                         
  -2  -8  11          3.61          3.88         0.46 o                         
  -1  -8  11          0.93          0.39         0.38 o                         
   0  -8  11         65.54         58.94         1.36 o                         
   1  -8  11         49.63         49.66         1.09 o                         
   2  -8  11          1.75          1.97         0.42 o                         
   3  -8  11         66.46         66.73         1.07 o                         
   4  -8  11          4.93          4.39         0.54 o                         
   5  -8  11         37.44         42.66         1.33 o                         
   6  -8  11          1.77          1.77         0.89 o                         
  -6  -7  11          1.76          0.86         0.72 o                         
  -5  -7  11         11.92         11.31         0.90 o                         
  -4  -7  11         13.10         11.60         0.88 o                         
  -3  -7  11          0.93          0.75         0.30 o                         
  -2  -7  11         10.95         10.26         0.62 o                         
  -1  -7  11          8.91          8.60         0.54 o                         
   0  -7  11         94.74         91.48         1.47 o                         
   1  -7  11         82.65         87.47         1.45 o                         
   2  -7  11        246.36        236.28         2.70 o                         
   3  -7  11          2.84          2.62         0.35 o                         
   4  -7  11          4.65          4.87         0.58 o                         
   5  -7  11          0.29          0.08         0.52 o                         
   6  -7  11         36.75         34.57         1.88 o                         
  -6  -6  11          0.03         -0.30         1.05 o                         
  -5  -6  11          3.01          2.54         0.91 o                         
  -4  -6  11          0.24          0.96         0.50 o                         
  -3  -6  11        126.96        127.19         1.65 o                         
  -2  -6  11         50.76         49.15         0.92 o                         
  -1  -6  11         17.20         15.92         0.60 o                         
   0  -6  11        126.94        122.89         1.74 o                         
   1  -6  11          0.16         -0.16         0.27 o                         
   2  -6  11         37.73         33.36         0.72 o                         
   3  -6  11        193.85        181.96         2.15 o                         
   4  -6  11         16.59         17.35         0.88 o                         
   5  -6  11          0.51          0.19         0.53 o                         
   6  -6  11          3.69          3.75         0.77 o                         
  -6  -5  11          0.08         -0.62         0.73 o                         
  -5  -5  11          6.73          6.65         0.74 o                         
  -4  -5  11        158.24        151.65         2.43 o                         
  -3  -5  11          2.35          2.57         0.28 o                         
  -2  -5  11         73.48         73.80         1.09 o                         
  -1  -5  11         14.83         14.82         0.55 o                         
   0  -5  11          9.19          8.68         0.54 o                         
   1  -5  11        186.88        185.46         2.08 o                         
   2  -5  11          3.75          2.41         0.31 o                         
   3  -5  11         47.35         47.37         1.08 o                         
   4  -5  11         12.87         13.81         0.97 o                         
   5  -5  11         14.82         16.35         1.13 o                         
   6  -5  11          1.70         -0.05         0.65 o                         
  -6  -4  11          0.00         -0.31         0.31 o                         
  -5  -4  11          1.16          0.72         0.47 o                         
  -4  -4  11          9.34          8.24         0.53 o                         
  -3  -4  11         16.49         16.37         0.60 o                         
  -2  -4  11         57.21         58.76         1.05 o                         
  -1  -4  11          3.57          3.62         0.32 o                         
   0  -4  11         36.74         35.83         0.69 o                         
   1  -4  11          5.63          6.08         0.41 o                         
   2  -4  11        133.79        120.78         1.69 o                         
   3  -4  11          0.23         -0.25         0.32 o                         
   4  -4  11          0.73          1.23         0.48 o                         
   5  -4  11         49.72         46.18         1.58 o                         
   6  -4  11          0.34         -0.14         0.59 o                         
  -6  -3  11          2.48          2.15         0.71 o                         
  -5  -3  11          2.15          0.70         0.43 o                         
  -4  -3  11          2.40          1.83         0.40 o                         
  -3  -3  11          9.17          7.99         0.42 o                         
  -2  -3  11          8.20          7.53         0.35 o                         
  -1  -3  11        101.22         97.71         1.26 o                         
   0  -3  11         81.95         79.60         1.18 o                         
   1  -3  11          1.66          1.42         0.28 o                         
   2  -3  11        268.27        264.86         3.03 o                         
   3  -3  11         15.58         12.22         0.67 o                         
   4  -3  11         15.33         15.63         0.97 o                         
   5  -3  11          0.75          0.10         0.55 o                         
   6  -3  11          5.02          2.95         0.93 o                         
  -7  -2  11         11.25         12.67         1.82 o                         
  -6  -2  11          0.38         -0.12         0.52 o                         
  -5  -2  11          7.34          7.86         0.74 o                         
  -4  -2  11          0.35          0.62         0.30 o                         
  -3  -2  11         44.76         43.96         0.69 o                         
  -2  -2  11         67.40         68.95         1.39 o                         
  -1  -2  11        120.34        120.13         1.79 o                         
   0  -2  11          0.18          0.15         0.23 o                         
   1  -2  11        131.23        130.12         1.73 o                         
   2  -2  11         11.95          9.72         0.61 o                         
   3  -2  11        121.74        122.74         1.98 o                         
   4  -2  11         34.79         34.97         1.15 o                         
   5  -2  11          0.01         -0.48         0.48 o                         
   6  -2  11          9.69         10.30         2.89 o                         
  -7  -1  11          8.12         10.60         1.39 o                         
  -6  -1  11          1.27          0.65         0.52 o                         
  -5  -1  11         16.38         13.28         0.58 o                         
  -4  -1  11         15.42         13.52         0.62 o                         
  -3  -1  11          1.94          1.41         0.20 o                         
  -2  -1  11        143.11        141.69         1.72 o                         
  -1  -1  11         33.59         34.05         0.74 o                         
   0  -1  11         10.27          9.93         0.56 o                         
   1  -1  11          2.30          1.67         0.34 o                         
   2  -1  11        106.96         96.68         1.65 o                         
   3  -1  11         15.82         13.48         0.73 o                         
   4  -1  11          0.37          0.50         0.40 o                         
   5  -1  11          0.01          0.09         0.61 o                         
   6  -1  11         63.10         73.60         2.75 o                         
  -6   0  11          2.11          2.58         0.66 o                         
  -5   0  11         10.96          8.87         0.59 o                         
  -4   0  11          0.05         -0.19         0.33 o                         
  -3   0  11          3.27          2.89         0.28 o                         
  -2   0  11         38.16         36.13         0.75 o                         
  -1   0  11         42.57         40.39         1.04 o                         
   0   0  11        180.74        180.13         2.66 o                         
   1   0  11         36.57         35.63         0.95 o                         
   2   0  11         28.38         25.28         0.91 o                         
   3   0  11         20.66         19.59         0.87 o                         
   4   0  11         42.20         47.11         1.57 o                         
   5   0  11         95.02         99.41         3.07 o                         
  -6   1  11          0.78          1.42         0.32 o                         
  -5   1  11          9.43          8.41         0.58 o                         
  -4   1  11         11.99          9.75         0.87 o                         
  -3   1  11          5.77          6.28         0.46 o                         
  -2   1  11          0.00         -0.25         0.25 o                         
  -1   1  11         67.80         69.42         1.20 o                         
   0   1  11          0.75          0.81         0.30 o                         
   1   1  11          2.34          1.82         0.43 o                         
   2   1  11        172.12        173.50         2.72 o                         
   3   1  11          0.29          0.45         0.46 o                         
   4   1  11         11.30         10.00         0.78 o                         
   5   1  11         14.74         16.56         1.22 o                         
  -6   2  11          0.00          0.10         0.48 o                         
  -5   2  11         14.10         14.28         1.23 o                         
  -4   2  11          1.03          2.32         0.52 o                         
  -3   2  11         56.57         60.56         1.27 o                         
  -2   2  11          0.06          0.02         0.28 o                         
  -1   2  11         36.60         35.66         0.87 o                         
   0   2  11         32.09         27.47         0.78 o                         
   1   2  11         66.11         67.18         1.23 o                         
   2   2  11          8.12          8.71         0.60 o                         
   3   2  11         72.81         79.37         1.66 o                         
   4   2  11          9.30          8.06         0.79 o                         
   5   2  11          9.33          9.13         1.00 o                         
  -6   3  11          0.00         -0.47         0.52 o                         
  -5   3  11          0.17          0.55         0.54 o                         
  -4   3  11         48.30         57.32         1.72 o                         
  -3   3  11         10.46         11.48         0.62 o                         
  -2   3  11         37.26         37.59         1.06 o                         
  -1   3  11          2.71          2.69         0.40 o                         
   0   3  11         44.00         41.02         0.94 o                         
   1   3  11         13.70         15.71         0.71 o                         
   2   3  11          4.48          5.09         0.53 o                         
   3   3  11         76.15         82.14         1.65 o                         
   4   3  11          1.00         -0.51         0.54 o                         
  -6   4  11          3.31          2.73         0.72 o                         
  -5   4  11          1.13          0.71         0.58 o                         
  -4   4  11          9.50         11.26         1.32 o                         
  -3   4  11          0.36          0.94         0.43 o                         
  -2   4  11         48.21         54.24         1.31 o                         
  -1   4  11          4.45          5.09         0.51 o                         
   0   4  11          3.19          4.82         0.44 o                         
   1   4  11          2.22          1.99         0.41 o                         
   2   4  11         13.74         13.84         0.70 o                         
   3   4  11         12.48         13.27         0.88 o                         
   4   4  11          3.42          1.86         0.68 o                         
  -5   5  11          2.13          1.25         0.66 o                         
  -4   5  11          8.55          7.08         0.94 o                         
  -3   5  11         16.27         13.51         0.96 o                         
  -2   5  11         17.03         20.25         0.94 o                         
  -1   5  11         47.11         47.50         1.23 o                         
   0   5  11         10.42          8.33         0.62 o                         
   1   5  11         34.27         31.89         0.95 o                         
   2   5  11         79.61         91.31         1.90 o                         
   3   5  11          1.16         -0.02         0.61 o                         
  -4   6  11          7.10          7.32         1.01 o                         
  -3   6  11          0.01         -0.46         0.70 o                         
  -2   6  11         27.56         24.91         1.07 o                         
  -1   6  11         44.90         49.37         1.47 o                         
   0   6  11          2.52          3.13         0.52 o                         
   1   6  11         20.00         20.69         1.18 o                         
   2   6  11          1.76          1.95         0.83 o                         
   3   6  11         25.78         26.85         1.70 o                         
  -4   7  11          0.18         -0.55         0.68 o                         
  -3   7  11         11.27          9.02         1.00 o                         
  -2   7  11          0.15          0.26         0.52 o                         
  -1   7  11         24.06         29.04         1.37 o                         
   0   7  11          9.47         10.48         0.94 o                         
   1   7  11         10.67          8.71         1.06 o                         
   2   7  11         55.05         65.81         2.68 o                         
  -2   8  11          9.76         12.54         1.01 o                         
  -1   8  11         14.83         17.54         1.21 o                         
   0   8  11          1.35          1.54         1.03 o                         
   0 -14  12         12.15         13.99         1.50 o                         
   1 -14  12          6.92          6.94         1.57 o                         
  -2 -13  12         16.68         18.92         1.34 o                         
  -1 -13  12          0.06          0.55         0.58 o                         
   0 -13  12          0.09         -0.21         0.55 o                         
   1 -13  12          5.17          6.43         1.04 o                         
   2 -13  12          0.66          0.75         0.72 o                         
   3 -13  12         14.77         15.76         1.62 o                         
  -3 -12  12          2.22          3.10         0.95 o                         
  -2 -12  12          1.07          2.47         0.66 o                         
  -1 -12  12          0.01         -0.54         0.54 o                         
   0 -12  12         21.88         20.86         1.17 o                         
   1 -12  12          4.49          2.95         0.68 o                         
   2 -12  12          1.89          1.04         0.71 o                         
   3 -12  12         25.91         28.37         1.40 o                         
   4 -12  12          0.01         -0.54         0.83 o                         
  -4 -11  12          2.42          1.96         0.93 o                         
  -3 -11  12          8.98         10.67         1.18 o                         
  -2 -11  12          7.52          6.37         0.74 o                         
  -1 -11  12          0.74          0.98         0.46 o                         
   0 -11  12         13.21         13.50         0.91 o                         
   1 -11  12         59.77         62.94         1.64 o                         
   2 -11  12          0.34          0.93         0.60 o                         
   3 -11  12          6.84          8.47         0.78 o                         
   4 -11  12         23.25         22.11         1.41 o                         
  -4 -10  12          1.69          1.78         0.84 o                         
  -3 -10  12         18.72         21.24         1.15 o                         
  -2 -10  12         33.81         39.52         1.22 o                         
  -1 -10  12         20.63         23.31         1.00 o                         
   0 -10  12          0.06         -0.07         0.47 o                         
   1 -10  12          0.19          0.95         0.53 o                         
   2 -10  12          1.75          2.36         0.51 o                         
   3 -10  12          7.06          7.00         0.65 o                         
   4 -10  12          3.73          4.11         0.72 o                         
   5 -10  12          0.04          1.30         0.74 o                         
  -5  -9  12          0.02         -0.44         0.72 o                         
  -4  -9  12          0.72          0.38         0.69 o                         
  -3  -9  12          3.43          4.78         0.55 o                         
  -2  -9  12          6.88          8.33         0.64 o                         
  -1  -9  12         13.86         15.91         0.84 o                         
   0  -9  12          1.06          3.13         0.66 o                         
   1  -9  12         44.59         42.26         1.12 o                         
   2  -9  12          1.72          1.22         0.52 o                         
   3  -9  12         20.04         20.37         0.99 o                         
   4  -9  12          1.39          2.82         0.69 o                         
   5  -9  12         71.43         79.95         2.21 o                         
  -5  -8  12          0.01         -0.66         0.66 o                         
  -4  -8  12          2.81          3.31         0.91 o                         
  -3  -8  12         12.55         13.00         0.74 o                         
  -2  -8  12          1.47          1.28         0.38 o                         
  -1  -8  12         42.57         41.79         0.97 o                         
   0  -8  12          0.50         -0.10         0.35 o                         
   1  -8  12        117.47        112.59         1.79 o                         
   2  -8  12         11.92         11.41         0.71 o                         
   3  -8  12         44.10         41.91         1.78 o                         
   4  -8  12         59.90         60.94         1.83 o                         
   5  -8  12          7.31          8.24         0.97 o                         
  -5  -7  12          9.06          8.21         0.84 o                         
  -4  -7  12         60.40         53.68         1.64 o                         
  -3  -7  12          8.89         11.28         0.54 o                         
  -2  -7  12          3.34          3.55         0.39 o                         
  -1  -7  12         92.61         89.74         1.39 o                         
   0  -7  12          3.60          2.76         0.41 o                         
   1  -7  12          6.07          6.55         0.53 o                         
   2  -7  12         41.51         40.90         0.97 o                         
   3  -7  12         21.51         18.93         0.86 o                         
   4  -7  12        172.72        176.59         3.28 o                         
   5  -7  12         21.26         19.65         1.61 o                         
  -6  -6  12          0.56         -0.23         0.56 o                         
  -5  -6  12          4.85          5.16         0.73 o                         
  -4  -6  12        121.12        117.58         3.10 o                         
  -3  -6  12          1.21          1.49         0.29 o                         
  -2  -6  12         20.36         19.82         0.68 o                         
  -1  -6  12          5.57          4.31         0.40 o                         
   0  -6  12          7.17          7.34         0.51 o                         
   1  -6  12         77.80         72.82         1.32 o                         
   2  -6  12          2.19          1.69         0.36 o                         
   3  -6  12          0.47         -0.05         0.36 o                         
   4  -6  12         63.89         62.58         2.34 o                         
   5  -6  12          5.43          3.06         0.94 o                         
   6  -6  12          1.91          1.54         1.95 o                         
  -6  -5  12          0.12         -0.19         0.59 o                         
  -5  -5  12          0.10         -0.02         0.71 o                         
  -4  -5  12         27.90         31.94         1.26 o                         
  -3  -5  12         12.25         10.01         0.58 o                         
  -2  -5  12        121.42        111.58         1.51 o                         
  -1  -5  12         23.47         23.33         0.70 o                         
   0  -5  12         20.42         18.84         0.69 o                         
   1  -5  12         27.72         23.53         0.74 o                         
   2  -5  12         12.58         11.76         0.82 o                         
   3  -5  12         27.44         23.79         0.94 o                         
   4  -5  12          1.07         -0.52         0.52 o                         
   5  -5  12         27.65         23.02         1.70 o                         
   6  -5  12         23.34         24.77         1.90 o                         
  -6  -4  12          0.21         -0.52         0.54 o                         
  -5  -4  12          2.51          2.09         0.89 o                         
  -4  -4  12         13.06         11.89         0.77 o                         
  -3  -4  12          0.62          0.56         0.32 o                         
  -2  -4  12        109.87        106.01         1.82 o                         
  -1  -4  12         61.44         63.70         1.18 o                         
   0  -4  12         26.20         24.87         0.81 o                         
   1  -4  12         19.59         18.98         0.77 o                         
   2  -4  12         92.29         92.30         1.52 o                         
   3  -4  12        222.50        209.15         3.07 o                         
   4  -4  12         25.51         24.60         1.45 o                         
   5  -4  12          1.06          0.24         0.71 o                         
   6  -4  12         25.94         31.44         2.09 o                         
  -6  -3  12          2.62          2.81         0.81 o                         
  -5  -3  12          5.68          7.01         0.50 o                         
  -4  -3  12          0.00          0.02         0.34 o                         
  -3  -3  12          3.80          4.97         0.42 o                         
  -2  -3  12         70.51         74.24         1.34 o                         
  -1  -3  12        119.97        124.50         1.75 o                         
   0  -3  12         38.54         36.79         0.97 o                         
   1  -3  12        115.77        110.72         1.92 o                         
   2  -3  12          3.49          3.05         0.66 o                         
   3  -3  12         25.75         24.37         0.97 o                         
   4  -3  12         18.73         16.56         1.14 o                         
   5  -3  12          2.25          2.79         0.79 o                         
   6  -3  12         17.13         16.17         1.60 o                         
  -6  -2  12          4.43          5.05         0.88 o                         
  -5  -2  12          0.32          0.17         0.30 o                         
  -4  -2  12          0.13         -0.07         0.31 o                         
  -3  -2  12          7.91          8.23         0.52 o                         
  -2  -2  12          4.92          4.01         0.41 o                         
  -1  -2  12         78.00         78.54         1.29 o                         
   0  -2  12          1.36          1.10         0.37 o                         
   1  -2  12        269.66        265.59         3.54 o                         
   2  -2  12        105.58         98.73         1.82 o                         
   3  -2  12          3.51          2.70         0.50 o                         
   4  -2  12         32.81         30.08         2.64 o                         
   5  -2  12          2.16          0.10         0.70 o                         
  -6  -1  12          0.64          1.73         0.73 o                         
  -5  -1  12          6.37          6.61         0.51 o                         
  -4  -1  12          2.24          2.33         0.41 o                         
  -3  -1  12         13.15         12.52         0.67 o                         
  -2  -1  12        175.56        174.23         2.41 o                         
  -1  -1  12          4.82          3.84         0.47 o                         
   0  -1  12         42.75         42.14         1.14 o                         
   1  -1  12         76.01         70.81         1.45 o                         
   2  -1  12          8.75          9.26         0.67 o                         
   3  -1  12         28.50         28.25         1.51 o                         
   4  -1  12          0.11         -0.71         0.71 o                         
   5  -1  12        137.03        144.77         3.41 o                         
  -6   0  12          0.70          1.09         0.38 o                         
  -5   0  12          0.02         -0.08         0.47 o                         
  -4   0  12          2.48          1.96         0.57 o                         
  -3   0  12          7.38          5.96         0.65 o                         
  -2   0  12          0.01         -0.07         0.27 o                         
  -1   0  12          8.73          7.59         0.54 o                         
   0   0  12         74.25         75.11         1.57 o                         
   1   0  12        193.26        200.12         2.74 o                         
   2   0  12        159.25        167.96         3.03 o                         
   3   0  12         10.30          9.68         0.77 o                         
   4   0  12         26.59         27.66         1.61 o                         
   5   0  12          6.92          5.98         1.19 o                         
  -6   1  12          0.00         -0.12         0.95 o                         
  -5   1  12          7.62          7.89         0.74 o                         
  -4   1  12          3.27          2.92         0.63 o                         
  -3   1  12         23.80         25.88         1.28 o                         
  -2   1  12          0.28         -0.06         0.27 o                         
  -1   1  12         47.12         46.46         1.01 o                         
   0   1  12          3.56          2.55         0.43 o                         
   1   1  12         27.11         25.72         0.83 o                         
   2   1  12          2.66          1.58         0.47 o                         
   3   1  12          0.69          0.47         0.46 o                         
   4   1  12         13.43         10.93         1.03 o                         
   5   1  12          6.99          7.82         1.04 o                         
  -6   2  12          1.41          0.71         0.60 o                         
  -5   2  12          0.11          0.24         0.60 o                         
  -4   2  12          0.17          0.40         0.54 o                         
  -3   2  12          5.13          6.63         0.80 o                         
  -2   2  12         19.79         19.77         0.72 o                         
  -1   2  12         44.89         46.86         1.08 o                         
   0   2  12         94.51         92.97         1.60 o                         
   1   2  12         12.01         12.55         0.66 o                         
   2   2  12          1.74          1.25         0.45 o                         
   3   2  12         45.36         54.60         2.22 o                         
   4   2  12         32.76         27.20         1.27 o                         
  -5   3  12          4.76          5.49         0.78 o                         
  -4   3  12         66.48         70.19         1.96 o                         
  -3   3  12          7.04          7.93         0.81 o                         
  -2   3  12          3.70          4.51         0.56 o                         
  -1   3  12          2.36          1.88         0.43 o                         
   0   3  12          7.38          9.57         0.57 o                         
   1   3  12         42.07         44.12         1.09 o                         
   2   3  12         16.37         15.50         0.79 o                         
   3   3  12         13.01          9.93         0.76 o                         
   4   3  12          3.73          1.60         0.67 o                         
  -5   4  12          0.97          1.15         0.71 o                         
  -4   4  12         18.05         16.16         1.30 o                         
  -3   4  12          0.07          0.25         0.67 o                         
  -2   4  12         13.91         15.95         0.82 o                         
  -1   4  12          0.06         -0.20         0.43 o                         
   0   4  12         15.95         17.53         0.77 o                         
   1   4  12         10.49         10.46         0.63 o                         
   2   4  12         96.56         96.64         1.83 o                         
   3   4  12          6.36          6.59         0.81 o                         
  -4   5  12          0.78          0.34         0.82 o                         
  -3   5  12          3.95          4.28         0.79 o                         
  -2   5  12          6.34          7.97         0.75 o                         
  -1   5  12         39.40         40.24         1.24 o                         
   0   5  12          0.43          0.11         0.47 o                         
   1   5  12         12.62         14.34         0.73 o                         
   2   5  12         11.31         11.93         0.96 o                         
   3   5  12          5.30          4.48         0.80 o                         
  -4   6  12          1.74          0.99         1.25 o                         
  -3   6  12          1.19          0.07         0.69 o                         
  -2   6  12          0.08          0.44         0.54 o                         
  -1   6  12         22.50         27.17         1.61 o                         
   0   6  12          5.53          6.98         0.77 o                         
   1   6  12         38.02         39.39         1.50 o                         
   2   6  12         29.63         33.02         1.78 o                         
  -2   7  12         20.31         21.51         1.28 o                         
  -1   7  12          1.31          1.79         0.65 o                         
   0   7  12          0.13         -0.51         0.64 o                         
  -1 -13  13          8.27         10.05         1.39 o                         
   0 -13  13          0.14          0.85         0.61 o                         
   1 -13  13          3.02          2.36         0.75 o                         
   2 -13  13          0.78          0.41         0.68 o                         
  -2 -12  13          3.44          2.61         0.74 o                         
  -1 -12  13          2.18          1.03         0.60 o                         
   0 -12  13         26.47         32.92         1.41 o                         
   1 -12  13          1.61          0.75         0.57 o                         
   2 -12  13          4.77          5.93         0.77 o                         
   3 -12  13          0.10          0.90         0.61 o                         
  -3 -11  13          2.68          3.44         0.91 o                         
  -2 -11  13          7.99          7.41         0.78 o                         
  -1 -11  13          0.39         -0.46         0.49 o                         
   0 -11  13         10.68         10.30         0.86 o                         
   1 -11  13         45.65         51.51         1.49 o                         
   2 -11  13          5.05          4.77         0.68 o                         
   3 -11  13          0.16         -0.52         0.52 o                         
   4 -11  13          0.92          1.05         0.70 o                         
  -4 -10  13          5.11          4.75         0.97 o                         
  -3 -10  13          0.05          0.65         0.81 o                         
  -2 -10  13         12.03         12.36         0.79 o                         
  -1 -10  13          7.43          6.12         0.65 o                         
   0 -10  13         13.85         16.05         0.89 o                         
   1 -10  13        116.08        119.38         2.01 o                         
   2 -10  13          1.61          1.44         0.48 o                         
   3 -10  13          9.64         10.56         0.88 o                         
   4 -10  13         21.52         26.25         2.26 o                         
  -4  -9  13          0.30          0.06         0.73 o                         
  -3  -9  13         16.67         21.02         1.25 o                         
  -2  -9  13          5.95          5.29         0.50 o                         
  -1  -9  13          5.07          5.16         0.50 o                         
   0  -9  13         24.89         24.96         0.96 o                         
   1  -9  13        168.10        168.05         2.43 o                         
   2  -9  13          4.13          5.04         0.61 o                         
   3  -9  13         39.56         45.35         1.61 o                         
   4  -9  13          8.69         10.12         0.98 o                         
   5  -9  13         13.73         13.94         1.20 o                         
  -5  -8  13          0.28         -0.07         0.72 o                         
  -4  -8  13         22.86         22.42         1.28 o                         
  -3  -8  13          5.96          7.62         0.90 o                         
  -2  -8  13          4.12          3.58         0.43 o                         
  -1  -8  13          2.96          3.36         0.43 o                         
   0  -8  13         59.68         60.72         1.28 o                         
   1  -8  13          2.93          4.32         0.53 o                         
   2  -8  13          0.95          0.16         0.36 o                         
   3  -8  13          0.50          0.15         0.56 o                         
   4  -8  13          5.70          3.91         0.79 o                         
   5  -8  13          0.02         -1.04         1.04 o                         
  -5  -7  13          3.86          2.92         0.72 o                         
  -4  -7  13         12.72         11.89         0.95 o                         
  -3  -7  13          0.01         -0.07         0.51 o                         
  -2  -7  13          2.04          1.55         0.35 o                         
  -1  -7  13         15.25         14.66         0.66 o                         
   0  -7  13          0.46          1.15         0.37 o                         
   1  -7  13         45.99         45.96         1.34 o                         
   2  -7  13         83.81         77.07         1.37 o                         
   3  -7  13         17.33         16.97         1.08 o                         
   4  -7  13         23.40         23.86         1.74 o                         
   5  -7  13         14.64         13.06         1.45 o                         
  -5  -6  13          5.55          7.19         0.83 o                         
  -4  -6  13         65.19         65.65         1.80 o                         
  -3  -6  13         11.50         10.93         0.88 o                         
  -2  -6  13          1.89          2.19         0.34 o                         
  -1  -6  13          1.93          0.47         0.34 o                         
   0  -6  13          1.19          1.62         0.46 o                         
   1  -6  13         83.12         84.05         1.39 o                         
   2  -6  13          0.57         -0.08         0.34 o                         
   3  -6  13          4.39          4.81         0.70 o                         
   4  -6  13         13.32         12.84         1.42 o                         
   5  -6  13          3.54          2.92         1.06 o                         
  -6  -5  13          2.00          2.85         0.95 o                         
  -5  -5  13         24.09         27.18         1.28 o                         
  -4  -5  13         33.25         32.27         1.56 o                         
  -3  -5  13          2.60          1.55         0.57 o                         
  -2  -5  13          2.97          2.85         0.47 o                         
  -1  -5  13        209.77        203.57         2.77 o                         
   0  -5  13         40.90         42.49         1.06 o                         
   1  -5  13          7.92          8.61         0.61 o                         
   2  -5  13         34.48         35.71         1.14 o                         
   3  -5  13         12.12         12.46         0.89 o                         
   4  -5  13          4.57          2.97         0.91 o                         
   5  -5  13          0.03         -0.76         0.76 o                         
  -6  -4  13          0.19         -0.38         0.50 o                         
  -5  -4  13          4.75          6.29         0.70 o                         
  -4  -4  13          0.00          0.12         0.48 o                         
  -3  -4  13         14.25         15.37         0.89 o                         
  -2  -4  13         22.23         19.83         0.74 o                         
  -1  -4  13          7.19          8.75         0.56 o                         
   0  -4  13         71.91         72.90         1.39 o                         
   1  -4  13          0.00         -0.35         0.38 o                         
   2  -4  13         82.18         74.47         2.12 o                         
   3  -4  13          3.16          2.35         0.56 o                         
   4  -4  13         28.58         29.93         2.02 o                         
   5  -4  13          5.49          5.97         1.37 o                         
  -6  -3  13          3.05          5.10         1.00 o                         
  -5  -3  13          0.10          0.20         0.49 o                         
  -4  -3  13          7.10          7.99         0.69 o                         
  -3  -3  13         17.70         18.60         0.92 o                         
  -2  -3  13         16.68         17.28         0.68 o                         
  -1  -3  13          8.03          7.86         0.52 o                         
   0  -3  13          9.81          9.02         0.55 o                         
   1  -3  13        247.46        248.31         3.47 o                         
   2  -3  13          1.39          0.93         0.50 o                         
   3  -3  13         16.83         15.39         0.98 o                         
   4  -3  13          9.26          9.62         1.23 o                         
   5  -3  13         12.45         12.96         1.52 o                         
  -6  -2  13         24.57         26.89         1.93 o                         
  -5  -2  13          1.59          1.59         0.70 o                         
  -4  -2  13         13.53         13.64         0.92 o                         
  -3  -2  13         33.42         36.84         1.36 o                         
  -2  -2  13         55.65         53.48         1.18 o                         
  -1  -2  13          4.06          4.42         0.49 o                         
   0  -2  13          0.01         -0.36         0.36 o                         
   1  -2  13         33.21         28.77         1.95 o                         
   2  -2  13         35.20         33.29         1.31 o                         
   3  -2  13         46.12         48.42         1.52 o                         
   4  -2  13          4.96          4.06         1.01 o                         
   5  -2  13         40.52         43.80         2.46 o                         
  -6  -1  13          2.33          3.68         0.90 o                         
  -5  -1  13          0.01         -0.35         0.51 o                         
  -4  -1  13          6.02          6.60         0.80 o                         
  -3  -1  13         69.48         66.60         1.93 o                         
  -2  -1  13          5.40          5.12         0.42 o                         
  -1  -1  13          1.19          1.17         0.43 o                         
   0  -1  13         22.97         20.82         0.95 o                         
   1  -1  13          1.92          1.59         0.57 o                         
   2  -1  13         62.83         62.56         1.71 o                         
   3  -1  13         21.89         18.44         1.71 o                         
   4  -1  13          4.54          4.83         1.04 o                         
   5  -1  13         26.30         26.78         2.36 o                         
  -6   0  13          2.75          3.67         0.56 o                         
  -5   0  13          0.16          1.22         0.58 o                         
  -4   0  13         11.38          7.82         0.84 o                         
  -3   0  13         37.53         40.15         2.04 o                         
  -2   0  13          0.71          0.44         0.31 o                         
  -1   0  13         21.29         21.30         0.79 o                         
   0   0  13        116.34        117.12         2.11 o                         
   1   0  13         29.03         26.47         0.98 o                         
   2   0  13          2.81          2.17         0.55 o                         
   3   0  13          4.09          2.18         0.92 o                         
   4   0  13         56.74         63.21         2.22 o                         
  -5   1  13          2.29          4.22         0.74 o                         
  -4   1  13         25.00         26.73         1.83 o                         
  -3   1  13         18.71         22.53         1.28 o                         
  -2   1  13         13.86         14.10         0.65 o                         
  -1   1  13         22.02         23.35         0.85 o                         
   0   1  13          2.48          1.69         0.46 o                         
   1   1  13         97.68         93.84         1.56 o                         
   2   1  13         12.93         13.65         0.74 o                         
   3   1  13         20.17         18.83         0.98 o                         
   4   1  13          0.23         -0.64         0.64 o                         
  -5   2  13          0.03          1.11         0.72 o                         
  -4   2  13         42.02         43.74         1.81 o                         
  -3   2  13          0.03         -0.54         0.54 o                         
  -2   2  13          1.87          1.98         0.38 o                         
  -1   2  13          7.54          6.46         0.54 o                         
   0   2  13          2.49          2.37         0.48 o                         
   1   2  13         76.09         78.89         1.45 o                         
   2   2  13          5.52          6.20         0.61 o                         
   3   2  13         33.30         30.30         1.18 o                         
   4   2  13          1.83          1.03         0.93 o                         
  -5   3  13          8.82         11.64         1.16 o                         
  -4   3  13          4.79          6.56         0.96 o                         
  -3   3  13          0.14          0.16         0.66 o                         
  -2   3  13          7.37          7.96         0.65 o                         
  -1   3  13          0.00         -0.37         0.37 o                         
   0   3  13         13.95         16.49         0.82 o                         
   1   3  13          8.88          8.86         0.63 o                         
   2   3  13         38.70         41.27         1.27 o                         
   3   3  13          2.05          0.17         0.53 o                         
  -4   4  13          5.84          5.13         1.04 o                         
  -3   4  13          7.93          6.91         0.98 o                         
  -2   4  13          0.45          1.28         0.51 o                         
  -1   4  13          0.48         -0.36         0.43 o                         
   0   4  13          9.99         11.31         0.70 o                         
   1   4  13          1.47          1.98         0.47 o                         
   2   4  13          5.38          5.01         0.66 o                         
  -4   5  13          0.23          0.66         0.76 o                         
  -3   5  13          0.54          1.20         0.83 o                         
  -2   5  13         16.74         15.70         1.05 o                         
  -1   5  13          0.62          0.06         0.59 o                         
   0   5  13          1.93          2.31         0.59 o                         
   1   5  13         42.78         49.28         1.27 o                         
   2   5  13          0.26          1.22         0.66 o                         
  -2   6  13         39.51         40.31         1.50 o                         
  -1   6  13          6.14          5.63         0.76 o                         
   0   6  13          0.35          0.40         0.61 o                         
   0 -13  14         14.17         18.40         1.23 o                         
   1 -13  14          3.51          4.10         0.84 o                         
  -2 -12  14          0.07         -0.60         0.60 o                         
  -1 -12  14          0.31          0.15         0.59 o                         
   0 -12  14         14.21         15.25         1.07 o                         
   1 -12  14         31.02         31.80         1.22 o                         
   2 -12  14         20.25         23.65         1.18 o                         
  -3 -11  14         12.66         13.14         1.38 o                         
  -2 -11  14          1.90          1.16         0.63 o                         
  -1 -11  14         16.42         17.03         0.91 o                         
   0 -11  14         10.01          9.96         0.75 o                         
   1 -11  14         21.20         20.30         1.00 o                         
   2 -11  14         25.75         26.40         1.21 o                         
   3 -11  14          2.77          1.88         0.67 o                         
  -3 -10  14          8.41          9.33         1.17 o                         
  -2 -10  14          0.75          0.17         0.42 o                         
  -1 -10  14         11.75         12.41         0.71 o                         
   0 -10  14          3.69          3.41         0.55 o                         
   1 -10  14          0.08          0.98         0.49 o                         
   2 -10  14         25.53         26.06         1.15 o                         
   3 -10  14         11.84         13.31         0.99 o                         
   4 -10  14          0.38          0.46         1.17 o                         
  -4  -9  14          0.00         -0.28         0.76 o                         
  -3  -9  14          1.63          1.61         0.86 o                         
  -2  -9  14          3.40          3.35         0.47 o                         
  -1  -9  14          0.10          0.41         0.38 o                         
   0  -9  14         32.91         33.09         1.09 o                         
   1  -9  14         47.63         49.57         1.27 o                         
   2  -9  14         17.41         16.48         0.82 o                         
   3  -9  14          7.49          6.70         0.87 o                         
   4  -9  14         21.10         24.48         1.44 o                         
  -4  -8  14          6.00          5.60         0.82 o                         
  -3  -8  14          2.30          2.10         0.70 o                         
  -2  -8  14          0.46          0.86         0.36 o                         
  -1  -8  14         56.02         57.28         1.17 o                         
   0  -8  14         10.35          9.24         0.64 o                         
   1  -8  14         49.76         48.44         1.30 o                         
   2  -8  14         27.06         26.05         0.95 o                         
   3  -8  14          0.03         -0.52         0.52 o                         
   4  -8  14          1.40          1.41         0.91 o                         
  -5  -7  14         22.84         22.12         1.47 o                         
  -4  -7  14         15.22         19.06         1.20 o                         
  -3  -7  14          1.23          1.47         0.63 o                         
  -2  -7  14          0.00         -0.30         0.30 o                         
  -1  -7  14          6.21          4.50         0.47 o                         
   0  -7  14         35.47         35.56         1.09 o                         
   1  -7  14         58.16         60.85         1.23 o                         
   2  -7  14          0.08         -0.05         0.40 o                         
   3  -7  14         49.94         47.01         2.09 o                         
   4  -7  14          5.08          3.89         1.01 o                         
  -5  -6  14         11.96         11.59         1.92 o                         
  -4  -6  14          0.49          1.12         0.63 o                         
  -3  -6  14          1.31          1.48         0.60 o                         
  -2  -6  14          1.29          1.75         0.45 o                         
  -1  -6  14          3.26          3.04         0.44 o                         
   0  -6  14         27.25         24.88         0.84 o                         
   1  -6  14         54.48         51.63         1.26 o                         
   2  -6  14          5.13          6.43         0.73 o                         
   3  -6  14         34.62         33.59         1.87 o                         
   4  -6  14          7.77          8.56         1.55 o                         
   5  -6  14          9.62          6.80         1.26 o                         
  -5  -5  14          1.05          1.17         0.65 o                         
  -4  -5  14          0.23          0.56         0.58 o                         
  -3  -5  14          4.14          4.23         0.69 o                         
  -2  -5  14         19.04         19.67         0.86 o                         
  -1  -5  14         30.63         27.68         0.91 o                         
   0  -5  14         38.50         38.75         1.08 o                         
   1  -5  14          3.54          3.10         0.63 o                         
   2  -5  14          0.01          0.45         0.51 o                         
   3  -5  14         28.15         26.23         1.40 o                         
   4  -5  14         50.85         49.49         2.22 o                         
   5  -5  14          0.02         -0.79         0.79 o                         
  -5  -4  14          0.00         -0.12         0.55 o                         
  -4  -4  14          2.74          2.60         0.64 o                         
  -3  -4  14          1.40          0.49         0.50 o                         
  -2  -4  14          0.71          0.78         0.38 o                         
  -1  -4  14          2.25          2.71         0.44 o                         
   0  -4  14         73.55         74.40         1.43 o                         
   1  -4  14         91.22         87.18         1.79 o                         
   2  -4  14         93.42         99.76         2.22 o                         
   3  -4  14          0.08         -0.40         0.74 o                         
   4  -4  14         11.95         12.38         1.64 o                         
   5  -4  14          0.86          0.00         1.01 o                         
  -5  -3  14          1.30          1.65         0.86 o                         
  -4  -3  14          4.08          4.12         0.70 o                         
  -3  -3  14         53.76         54.44         2.12 o                         
  -2  -3  14          7.96          7.36         0.57 o                         
  -1  -3  14          3.31          3.98         0.53 o                         
   0  -3  14          7.98          7.04         0.60 o                         
   1  -3  14         30.69         27.66         1.27 o                         
   2  -3  14          5.26          4.82         0.69 o                         
   3  -3  14         30.68         28.14         1.42 o                         
   4  -3  14          0.82          0.29         1.27 o                         
  -5  -2  14          0.18         -0.19         0.51 o                         
  -4  -2  14          0.04          0.05         0.52 o                         
  -3  -2  14          0.16          0.39         0.57 o                         
  -2  -2  14         23.80         25.78         1.11 o                         
  -1  -2  14         33.57         32.34         1.12 o                         
   0  -2  14          2.31          1.98         0.54 o                         
   1  -2  14         58.98         57.85         1.79 o                         
   2  -2  14          2.52          1.94         0.62 o                         
   3  -2  14         72.48         76.28         2.18 o                         
   4  -2  14         17.62         19.94         1.71 o                         
  -5  -1  14          0.21         -0.57         0.57 o                         
  -4  -1  14          1.06          1.51         0.67 o                         
  -3  -1  14         20.59         21.48         1.30 o                         
  -2  -1  14          2.66          3.49         0.43 o                         
  -1  -1  14          5.52          5.36         0.70 o                         
   0  -1  14         19.83         19.38         1.00 o                         
   1  -1  14         58.08         57.06         1.54 o                         
   2  -1  14         12.62         11.61         0.94 o                         
   3  -1  14          3.80          2.44         0.75 o                         
   4  -1  14         90.09         94.67         3.19 o                         
  -5   0  14          1.35          2.08         0.64 o                         
  -4   0  14          3.30          3.48         0.78 o                         
  -3   0  14          0.05          0.39         0.61 o                         
  -2   0  14          0.11         -0.29         0.29 o                         
  -1   0  14         25.89         24.47         1.22 o                         
   0   0  14         37.92         42.17         1.13 o                         
   1   0  14         21.27         20.15         1.08 o                         
   2   0  14         23.82         25.48         1.32 o                         
   3   0  14          0.64          0.65         0.78 o                         
   4   0  14         11.53          9.83         1.39 o                         
  -5   1  14          4.65          5.94         0.92 o                         
  -4   1  14         21.20         22.97         1.37 o                         
  -3   1  14          0.63         -0.23         0.62 o                         
  -2   1  14          1.36          1.39         0.38 o                         
  -1   1  14         10.42         11.05         0.67 o                         
   0   1  14          2.80          1.92         0.50 o                         
   1   1  14         35.34         36.61         1.18 o                         
   2   1  14          4.99          5.70         0.65 o                         
   3   1  14         10.47         11.31         0.95 o                         
  -4   2  14          7.72          8.31         1.07 o                         
  -3   2  14          1.03          0.64         0.67 o                         
  -2   2  14          0.52          0.25         0.42 o                         
  -1   2  14          1.54          0.05         0.40 o                         
   0   2  14          1.56          1.10         0.48 o                         
   1   2  14         14.48         15.99         0.87 o                         
   2   2  14         49.05         58.31         1.58 o                         
   3   2  14         18.41         17.74         1.05 o                         
  -4   3  14          0.93          0.21         0.76 o                         
  -3   3  14          6.94          6.65         0.98 o                         
  -2   3  14          4.77          5.10         0.61 o                         
  -1   3  14          0.90          0.08         0.40 o                         
   0   3  14         27.76         28.70         1.09 o                         
   1   3  14          9.72         12.98         0.84 o                         
   2   3  14          0.03         -0.50         0.50 o                         
  -3   4  14          0.36         -0.02         0.75 o                         
  -2   4  14          1.00          0.76         0.73 o                         
  -1   4  14         11.09         11.34         0.83 o                         
   0   4  14          0.82          0.52         0.49 o                         
   1   4  14         29.47         33.43         1.28 o                         
  -2   5  14          0.51          1.09         1.19 o                         
  -1   5  14          4.73          3.02         0.72 o                         
   0   5  14          1.14          0.75         0.66 o                         
  -1 -12  15         15.09         19.84         1.03 o                         
   0 -12  15          8.35          9.83         0.80 o                         
   1 -12  15          3.49          3.68         0.68 o                         
  -2 -11  15          0.11          1.02         0.81 o                         
  -1 -11  15          4.32          4.88         0.60 o                         
   0 -11  15          0.01          0.07         0.50 o                         
   1 -11  15          3.30          3.61         0.60 o                         
   2 -11  15          0.10          0.39         0.59 o                         
  -3 -10  15          0.19          0.79         0.83 o                         
  -2 -10  15         29.78         35.15         1.29 o                         
  -1 -10  15          0.05         -0.23         0.41 o                         
   0 -10  15          3.05          2.75         0.54 o                         
   1 -10  15         10.75         10.45         0.76 o                         
   2 -10  15          3.66          3.64         0.74 o                         
   3 -10  15         11.80         10.38         1.01 o                         
  -3  -9  15          2.49          2.58         0.78 o                         
  -2  -9  15         13.01         16.92         0.82 o                         
  -1  -9  15          3.74          4.31         0.56 o                         
   0  -9  15         37.15         41.90         1.19 o                         
   1  -9  15         17.53         17.61         0.97 o                         
   2  -9  15         15.99         19.01         0.95 o                         
   3  -9  15          1.18          1.18         0.77 o                         
  -4  -8  15          0.68          1.03         0.69 o                         
  -3  -8  15          0.02          0.26         0.63 o                         
  -2  -8  15          1.30          0.26         0.37 o                         
  -1  -8  15         12.70         12.79         0.74 o                         
   0  -8  15          0.21         -0.18         0.42 o                         
   1  -8  15          0.18         -0.10         0.48 o                         
   2  -8  15         30.19         28.16         1.09 o                         
   3  -8  15          1.60          0.66         0.85 o                         
   4  -8  15          0.28         -0.39         0.82 o                         
  -4  -7  15          1.48          2.53         0.73 o                         
  -3  -7  15          0.34          0.00         0.55 o                         
  -2  -7  15          0.02          0.07         0.42 o                         
  -1  -7  15          0.27         -0.09         0.37 o                         
   0  -7  15         10.03         11.40         0.67 o                         
   1  -7  15          5.33          4.44         0.51 o                         
   2  -7  15          4.98          3.98         0.71 o                         
   3  -7  15         19.34         20.48         1.67 o                         
   4  -7  15         13.76         11.19         1.86 o                         
  -5  -6  15          8.45          7.69         1.59 o                         
  -4  -6  15          8.34         10.91         1.94 o                         
  -3  -6  15          4.36          3.29         0.84 o                         
  -2  -6  15          1.14          1.31         0.53 o                         
  -1  -6  15         15.08         13.98         0.86 o                         
   0  -6  15         26.41         28.76         1.03 o                         
   1  -6  15         28.11         27.94         1.06 o                         
   2  -6  15         30.87         28.96         1.36 o                         
   3  -6  15          6.21          7.59         1.27 o                         
   4  -6  15          0.15          0.39         0.82 o                         
  -5  -5  15          3.62          6.25         0.82 o                         
  -4  -5  15          9.54         10.44         0.96 o                         
  -3  -5  15          0.86          0.55         0.60 o                         
  -2  -5  15         27.76         27.48         0.93 o                         
  -1  -5  15         19.55         16.47         0.80 o                         
   0  -5  15          1.07          0.70         0.50 o                         
   1  -5  15          6.95          7.39         0.69 o                         
   2  -5  15         62.43         63.34         1.81 o                         
   3  -5  15          0.34          0.33         0.76 o                         
   4  -5  15          0.72          0.71         0.91 o                         
  -5  -4  15          0.26          0.35         0.62 o                         
  -4  -4  15          1.75          1.78         0.69 o                         
  -3  -4  15         14.03         15.06         1.08 o                         
  -2  -4  15         12.09         11.01         0.71 o                         
  -1  -4  15         94.16         94.42         1.81 o                         
   0  -4  15          6.70          8.08         0.95 o                         
   1  -4  15         24.48         24.89         1.17 o                         
   2  -4  15          6.89          6.54         0.78 o                         
   3  -4  15          0.19         -0.67         0.72 o                         
   4  -4  15          5.88          6.89         1.17 o                         
  -5  -3  15          0.54         -0.31         0.56 o                         
  -4  -3  15          0.30          1.16         0.68 o                         
  -3  -3  15         16.98         19.75         1.45 o                         
  -2  -3  15          0.06         -0.08         0.41 o                         
  -1  -3  15        101.44        106.41         1.93 o                         
   0  -3  15        175.82        176.80         2.67 o                         
   1  -3  15         10.80         10.95         0.91 o                         
   2  -3  15          0.08          0.54         0.78 o                         
   3  -3  15         14.49         15.47         1.20 o                         
   4  -3  15         49.52         59.20         2.60 o                         
  -5  -2  15          0.37         -0.27         0.64 o                         
  -4  -2  15          4.00          3.73         0.81 o                         
  -3  -2  15         13.37         12.76         1.12 o                         
  -2  -2  15          1.54          1.42         0.55 o                         
  -1  -2  15         34.87         38.17         1.28 o                         
   0  -2  15         12.79         11.37         0.87 o                         
   1  -2  15         41.37         45.60         1.46 o                         
   2  -2  15         17.36         16.48         1.13 o                         
   3  -2  15          4.86          5.75         0.89 o                         
   4  -2  15          5.71          6.35         1.29 o                         
  -5  -1  15          2.77          2.97         0.73 o                         
  -4  -1  15          0.52          0.89         0.93 o                         
  -3  -1  15          0.43          1.33         0.67 o                         
  -2  -1  15          7.28          8.55         0.67 o                         
  -1  -1  15         16.68         15.50         0.84 o                         
   0  -1  15         57.29         61.57         1.62 o                         
   1  -1  15          2.21          2.92         0.66 o                         
   2  -1  15         32.53         30.49         1.47 o                         
   3  -1  15          5.49          6.43         0.95 o                         
  -4   0  15          4.86          2.36         0.80 o                         
  -3   0  15          0.02         -0.56         0.56 o                         
  -2   0  15          2.38          2.50         0.79 o                         
  -1   0  15         31.41         35.58         1.09 o                         
   0   0  15          2.63          3.32         0.56 o                         
   1   0  15          1.80          0.59         0.64 o                         
   2   0  15         63.04         66.42         1.70 o                         
   3   0  15          3.75          2.33         0.70 o                         
  -4   1  15         10.71         11.87         1.35 o                         
  -3   1  15          2.46          0.81         0.69 o                         
  -2   1  15          1.68          1.59         0.71 o                         
  -1   1  15          0.14          0.19         0.43 o                         
   0   1  15          0.61         -0.10         0.46 o                         
   1   1  15          3.06          2.55         0.57 o                         
   2   1  15          7.11          6.78         0.78 o                         
   3   1  15         17.43         16.29         1.05 o                         
  -4   2  15          0.02          0.25         0.83 o                         
  -3   2  15          0.62          0.57         1.10 o                         
  -2   2  15          0.01         -0.55         0.64 o                         
  -1   2  15          3.06          3.71         0.56 o                         
   0   2  15         49.24         52.13         1.37 o                         
   1   2  15          3.77          3.92         0.65 o                         
   2   2  15          0.58          0.38         0.58 o                         
  -3   3  15          1.32          1.74         1.09 o                         
  -2   3  15          5.20          5.39         0.96 o                         
  -1   3  15          1.46          1.27         0.48 o                         
   0   3  15         12.52         15.52         0.94 o                         
   1   3  15          9.53          9.77         0.85 o                         
  -1   4  15         10.28         11.61         1.17 o                         
  -1 -11  16          0.39          0.20         0.47 o                         
   0 -11  16         57.55         56.48         1.42 o                         
   1 -11  16          3.63          5.11         0.66 o                         
  -2 -10  16          6.23          6.55         0.95 o                         
  -1 -10  16          0.01          0.34         0.45 o                         
   0 -10  16          6.75          6.70         0.65 o                         
   1 -10  16          0.02         -0.57         0.57 o                         
   2 -10  16          8.52          7.93         1.48 o                         
  -3  -9  16          2.99          4.07         0.83 o                         
  -2  -9  16          0.10          1.42         0.69 o                         
  -1  -9  16         10.88         12.24         0.74 o                         
   0  -9  16         18.41         17.60         0.91 o                         
   1  -9  16          8.96          6.73         0.64 o                         
   2  -9  16         16.11         18.07         1.12 o                         
   3  -9  16          0.28         -0.73         0.73 o                         
  -3  -8  16          3.35          4.00         0.79 o                         
  -2  -8  16          9.91         10.94         1.00 o                         
  -1  -8  16          0.18          0.32         0.50 o                         
   0  -8  16          5.24          5.76         0.56 o                         
   1  -8  16         13.00         13.07         0.76 o                         
   2  -8  16          0.61          0.24         0.57 o                         
   3  -8  16          2.80          2.69         1.04 o                         
  -4  -7  16          0.16         -0.18         0.86 o                         
  -3  -7  16          1.44          2.58         0.88 o                         
  -2  -7  16          6.07          5.17         0.86 o                         
  -1  -7  16          1.91          1.98         0.51 o                         
   0  -7  16          6.64          6.36         0.63 o                         
   1  -7  16          6.81          7.80         0.78 o                         
   2  -7  16          1.71          0.64         0.62 o                         
   3  -7  16         11.90         11.51         1.39 o                         
  -4  -6  16          0.00          0.47         0.68 o                         
  -3  -6  16          0.22          0.40         0.63 o                         
  -2  -6  16         15.23         15.20         1.16 o                         
  -1  -6  16          0.63         -0.04         0.43 o                         
   0  -6  16         15.45         15.96         0.86 o                         
   1  -6  16          2.10          2.05         0.67 o                         
   2  -6  16          0.14          0.44         0.58 o                         
   3  -6  16          2.85          1.90         1.14 o                         
  -4  -5  16          0.41          0.44         0.65 o                         
  -3  -5  16          0.11          0.00         0.60 o                         
  -2  -5  16          7.38          9.03         0.94 o                         
  -1  -5  16          3.29          4.14         0.61 o                         
   0  -5  16         49.13         52.12         1.63 o                         
   1  -5  16         10.94         13.18         1.01 o                         
   2  -5  16         31.15         30.83         1.81 o                         
   3  -5  16          1.11         -0.93         0.93 o                         
  -4  -4  16          0.00          0.81         0.69 o                         
  -3  -4  16          5.75          6.24         0.87 o                         
  -2  -4  16          0.80         -0.06         0.64 o                         
  -1  -4  16          1.70          2.24         0.66 o                         
   0  -4  16         42.95         37.93         1.25 o                         
   1  -4  16          0.00         -0.21         0.57 o                         
   2  -4  16          3.75          4.21         0.73 o                         
   3  -4  16          3.59          4.55         1.04 o                         
  -4  -3  16         18.35         18.64         1.24 o                         
  -3  -3  16          1.67          2.79         1.00 o                         
  -2  -3  16          9.75         10.67         0.98 o                         
  -1  -3  16          1.19          1.49         0.57 o                         
   0  -3  16          0.03          0.50         0.70 o                         
   1  -3  16         36.79         39.84         1.46 o                         
   2  -3  16          1.10          0.54         0.63 o                         
   3  -3  16          9.72         11.52         1.39 o                         
  -4  -2  16          1.16          1.82         0.75 o                         
  -3  -2  16          2.39          2.07         0.78 o                         
  -2  -2  16         13.04         16.48         1.31 o                         
  -1  -2  16          0.16          0.87         0.55 o                         
   0  -2  16         18.62         15.16         1.02 o                         
   1  -2  16          2.04          1.68         0.65 o                         
   2  -2  16         10.52          9.96         0.99 o                         
   3  -2  16         13.19         12.20         1.45 o                         
  -4  -1  16          0.72          0.64         0.85 o                         
  -3  -1  16          5.33          6.15         1.07 o                         
  -2  -1  16          0.71          2.06         0.79 o                         
  -1  -1  16         29.27         27.75         1.04 o                         
   0  -1  16         35.80         37.94         1.44 o                         
   1  -1  16          0.02         -0.67         0.70 o                         
   2  -1  16         28.91         26.89         1.36 o                         
   3  -1  16         11.04         11.23         1.28 o                         
  -3   0  16          1.48          2.49         0.80 o                         
  -2   0  16         10.14         12.55         1.24 o                         
  -1   0  16          2.09          2.15         0.51 o                         
   0   0  16          0.17         -0.48         0.48 o                         
   1   0  16         11.38         12.63         0.85 o                         
   2   0  16          1.43          0.54         0.62 o                         
  -3   1  16          3.18          3.12         0.82 o                         
  -2   1  16          4.55          6.00         0.96 o                         
  -1   1  16          1.26          1.08         0.50 o                         
   0   1  16          3.49          3.28         0.60 o                         
   1   1  16         16.05         17.18         0.96 o                         
  -2   2  16          2.75          3.42         0.88 o                         
  -1   2  16          0.63          0.45         0.50 o                         
   0   2  16          7.51          9.11         0.76 o                         
  -1 -10  17          0.94          0.37         0.59 o                         
   0 -10  17         26.62         25.89         1.15 o                         
  -2  -9  17         14.83         16.47         1.42 o                         
  -1  -9  17          0.28          0.59         0.50 o                         
   0  -9  17          5.40          6.21         0.62 o                         
   1  -9  17          4.52          2.41         0.58 o                         
  -2  -8  17          1.01          1.00         0.98 o                         
  -1  -8  17          5.71          4.64         0.67 o                         
   0  -8  17          1.14          1.06         0.53 o                         
   1  -8  17         14.43         13.76         0.98 o                         
   2  -8  17          2.20          0.80         0.87 o                         
  -3  -7  17          2.19          2.31         0.77 o                         
  -2  -7  17          0.48          0.18         0.67 o                         
  -1  -7  17          0.61         -0.03         0.53 o                         
   0  -7  17          1.92          3.66         0.67 o                         
   1  -7  17          6.80          6.95         0.90 o                         
   2  -7  17          5.71          5.02         0.94 o                         
  -3  -6  17          0.02          0.23         0.68 o                         
  -2  -6  17         15.69         14.42         1.20 o                         
  -1  -6  17          0.00         -0.50         0.50 o                         
   0  -6  17         25.73         24.76         1.15 o                         
   1  -6  17         18.31         18.99         1.24 o                         
   2  -6  17         15.85         18.76         1.28 o                         
  -3  -5  17          0.85          0.70         0.71 o                         
  -2  -5  17          0.60          0.19         0.65 o                         
  -1  -5  17         11.17         12.70         0.84 o                         
   0  -5  17          1.65          2.16         0.61 o                         
   1  -5  17         12.16         12.76         1.03 o                         
   2  -5  17          6.17          5.82         0.85 o                         
  -3  -4  17          0.14          0.36         0.70 o                         
  -2  -4  17          0.08          0.22         0.66 o                         
  -1  -4  17          3.38          2.13         0.67 o                         
   0  -4  17          3.91          4.05         0.73 o                         
   1  -4  17         20.79         22.09         1.21 o                         
   2  -4  17          2.50          4.67         0.84 o                         
  -3  -3  17          0.53          0.17         0.93 o                         
  -2  -3  17         16.74         20.60         1.53 o                         
  -1  -3  17          5.04          4.30         0.67 o                         
   0  -3  17         70.25         72.17         1.89 o                         
   1  -3  17         30.59         34.56         1.72 o                         
   2  -3  17          8.39         10.17         1.14 o                         
  -3  -2  17          1.02          1.03         0.77 o                         
  -2  -2  17          8.95          9.75         1.15 o                         
  -1  -2  17          0.56          1.47         0.91 o                         
   0  -2  17          5.17          5.91         0.83 o                         
   1  -2  17          1.78          1.69         0.69 o                         
   2  -2  17          5.89          5.01         0.91 o                         
  -3  -1  17          1.69          3.20         0.90 o                         
  -2  -1  17          0.61          0.69         0.75 o                         
  -1  -1  17         14.10         14.42         1.03 o                         
   0  -1  17          3.37          2.40         0.59 o                         
   1  -1  17          1.57          0.41         0.61 o                         
  -2   0  17          9.45         10.82         1.72 o                         
  -1   0  17          0.27          0.05         0.47 o                         
   0   0  17          0.05         -0.33         0.50 o                         
  -1  -8  18          8.15          9.13         1.39 o                         
   0  -8  18          0.03          0.21         0.57 o                         
  -1  -7  18          0.43          0.19         0.70 o                         
   0  -7  18         19.91         18.54         1.16 o                         
   1  -7  18         11.39         10.28         1.04 o                         
  -2  -6  18          0.71          1.82         0.82 o                         
  -1  -6  18          1.22          0.81         0.76 o                         
   0  -6  18          8.42          6.99         0.88 o                         
   1  -6  18          0.11          0.49         0.72 o                         
  -2  -5  18          0.21         -0.04         0.67 o                         
  -1  -5  18         18.55         21.03         1.40 o                         
   0  -5  18         10.12          8.77         0.89 o                         
   1  -5  18          3.87          5.08         0.82 o                         
  -2  -4  18          1.11          1.67         0.80 o                         
  -1  -4  18         10.84         12.80         1.33 o                         
   0  -4  18          0.35          0.28         0.66 o                         
   1  -4  18          2.38          1.46         0.71 o                         
  -2  -3  18         11.70         14.86         1.40 o                         
  -1  -3  18         22.85         20.75         1.59 o                         
   0  -3  18         19.39         22.32         1.26 o                         
  -1  -2  18          0.97          0.06         1.16 o                         
   0  -2  18         19.54         20.84         1.25 o                         
                                                                                
